# Supplementary material for: Metabolic profiling of triple-negative breast cancer cells reveals metabolic vulnerabilities
Source: Cancer Metab. 2017 Aug 22;5:6. doi: 10.1186/s40170-017-0168-x (PMC5568171; doi:10.1186/s40170-017-0168-x)
Supplement: Supplementary file 1 — Genes targeted and siRNA sequences used in siRNA screen. (XLSX 57 kb) [file 40170_2017_168_MOESM1_ESM.xlsx]

## Sheet: Flexiplate 100 pmol SO 2894091
Entrez Gene Id	NCBI gene symbol	Gene Description	mRNA Accessions	siRNA Target Sequence	Product Id	Product Name
15	AANAT	aralkylamine N-acetyltransferase	NM_001088 NM_001166579	CAGGGCTAAATAAAGAGGAGA	SI00289079	Hs_AANAT_1
33	ACADL	acyl-CoA dehydrogenase, long chain	NM_001608 XM_005246517	AAGGGACGAAAGCTACATAAA	SI00290591	Hs_ACADL_1
43	ACHE	acetylcholinesterase	NM_000665 NM_001282449 NM_015831 XM_005250357 XM_005250358	CCAGAGTGTCTGCTACCAATA	SI00013657	Hs_ACHE_2
50	ACO2	aconitase 2, mitochondrial	NM_001098 XM_005261621	CGGGAAGACATTGCCAATCTA	SI03019037	Hs_ACO2_5
8310	ACOX3	acyl-CoA oxidase 3, pristanoyl	NM_001101667 NM_003501 XM_005248011 XM_005248012 XM_005248013	CTGAAAGACATCTCACATATA	SI00291011	Hs_ACOX3_1
2182	ACSL4	acyl-CoA synthetase long-chain family member 4	NM_004458 NM_022977 XM_005262108 XM_005262109 XM_005262110	CAGATTATAGATCGTAAGAAA	SI00063980	Hs_ACSL4_1
124	ADH1A	alcohol dehydrogenase 1A (class I), alpha polypeptide	NM_000667	TCGCTATTCCTCAGTGTGGAA	SI00013678	Hs_ADH1A_1
127	ADH4	alcohol dehydrogenase 4 (class II), pi polypeptide	NM_000670	CTGCTAGTGATCAACAACTAA	SI00013734	Hs_ADH4_1
131	ADH7	alcohol dehydrogenase 7 (class IV), mu or sigma polypeptide	NM_000673 NM_001166504	CTGGGAATTAGTATAATAACA	SI00013825	Hs_ADH7_2
15	AANAT	aralkylamine N-acetyltransferase	NM_001088 NM_001166579	CGCCTTTGAGATCGAGCGTGA	SI00289093	Hs_AANAT_3
33	ACADL	acyl-CoA dehydrogenase, long chain	NM_001608 XM_005246517	CAGGTATTGTCATGTCCTATA	SI00290605	Hs_ACADL_3
43	ACHE	acetylcholinesterase	NM_000665 NM_015831 XM_005250357 XM_005250358	CCCAGGCTTCAGCAAAGACAA	SI00013664	Hs_ACHE_3
50	ACO2	aconitase 2, mitochondrial	NM_001098 XM_005261621 XM_005261622	CTCATCTTTGTCAGTGCACAA	SI03199658	Hs_ACO2_7
8310	ACOX3	acyl-CoA oxidase 3, pristanoyl	NM_001101667 NM_003501 XM_005248011 XM_005248012 XM_005248013	TACCAGTGCTTGAGTATCCAA	SI00291025	Hs_ACOX3_3
2182	ACSL4	acyl-CoA synthetase long-chain family member 4	NM_004458 NM_022977 XM_005262108 XM_005262109 XM_005262110	AAGGGCAGAGTTACTTGATAA	SI00063987	Hs_ACSL4_2
124	ADH1A	alcohol dehydrogenase 1A (class I), alpha polypeptide	NM_000667	CAGGTTCACCTGCAGGAGGAA	SI00013685	Hs_ADH1A_2
127	ADH4	alcohol dehydrogenase 4 (class II), pi polypeptide	NM_000670	TCGGCCGTACTATAAATGGAA	SI00013741	Hs_ADH4_2
131	ADH7	alcohol dehydrogenase 7 (class IV), mu or sigma polypeptide	NM_000673 NM_001166504	AACGATTAAGAATCATCATTA	SI00013832	Hs_ADH7_3
31	ACACA	acetyl-CoA carboxylase alpha	NM_198834 NM_198836 NM_198837 NM_198838 NM_198839 XM_005257266 XM_005257267 XM_005257268	CTGGATAATCTGGTCAATGTA	SI00013622	Hs_ACACA_1
34	ACADM	acyl-CoA dehydrogenase, C-4 to C-12 straight chain	NM_000016 NM_001127328 NM_001286042 NM_001286043 NM_001286044 XM_005270812 XM_005270813 XM_005270814	CAACTTGACAGTAACTTTGTA	SI00000035	Hs_ACADM_1
47	ACLY	ATP citrate lyase	NM_001096 NM_198830 XM_005257393 XM_005257394 XM_005257395 XM_005257396 XM_005257397 XM_005277023 XM_005277024 XM_005277025 XM_005277026 XM_005277027	CCGAGTGAAGTCGATAAACAA	SI02663332	Hs_ACLY_6
51	ACOX1	acyl-CoA oxidase 1, palmitoyl	NM_001185039 NM_004035 NM_007292 XM_005257423	TAGCTATAGAGCAAATGATAA	SI02779959	Hs_ACOX1_5
2180	ACSL1	acyl-CoA synthetase long-chain family member 1	NM_001286708 NM_001286710 NM_001286711 NM_001286712 NM_001995 XM_005262827 XM_005262828 XM_005262829 XM_005262831	CAGGTGTTTGTCCACGGAGAA	SI00291228	Hs_ACSL1_4
51703	ACSL5	acyl-CoA synthetase long-chain family member 5	NM_016234 NM_203379 NM_203380 XM_005269897 XM_005269898 XM_005269899	CAAGGGTACAAACGTGTTCAA	SI04147738	Hs_ACSL5_6
125	ADH1B	alcohol dehydrogenase 1B (class I), beta polypeptide	NM_000668 NM_001286650	AAGCCTCAATTACTAATTGTA	SI02624076	Hs_ADH1B_6
128	ADH5	alcohol dehydrogenase 5 (class III), chi polypeptide	NM_000671	TACGGGAACTACCATAATTTA	SI00013762	Hs_ADH5_1
132	ADK	adenosine kinase	NM_001123 NM_001202449 NM_001202450 NM_006721 XM_005269538	CAAGGGAGAGATGACACTATA	SI02758399	Hs_ADK_6
31	ACACA	acetyl-CoA carboxylase alpha	NM_198834 NM_198836 NM_198837 NM_198838 NM_198839 XM_005257266 XM_005257267	TCCGTAGGTGGTCTTATGAAA	SI00013629	Hs_ACACA_2
34	ACADM	acyl-CoA dehydrogenase, C-4 to C-12 straight chain	NM_000016 NM_001127328 NM_001286042 NM_001286043 NM_001286044 XM_005270812 XM_005270813 XM_005270814	AAGGTACTTCACAAATTCAAA	SI02779931	Hs_ACADM_5
47	ACLY	ATP citrate lyase	NM_001096 NM_198830 XM_005257393 XM_005257394 XM_005257395 XM_005257396 XM_005257397 XM_005277023 XM_005277024 XM_005277025 XM_005277026 XM_005277027	CAGCCAGAACTTGGTAGTCAA	SI02663339	Hs_ACLY_7
51	ACOX1	acyl-CoA oxidase 1, palmitoyl	NM_001185039 NM_004035 NM_007292 XM_005257423	CACAAGTAAACCAGCGTGTAA	SI02779966	Hs_ACOX1_6
2180	ACSL1	acyl-CoA synthetase long-chain family member 1	NM_001286708 NM_001286710 NM_001286711 NM_001286712 NM_001995 XM_005262827 XM_005262828 XM_005262829 XM_005262831	CATCACGTACATAGTCAACAA	SI04244982	Hs_ACSL1_5
51703	ACSL5	acyl-CoA synthetase long-chain family member 5	NM_016234 NM_203379 NM_203380 XM_005269897 XM_005269898 XM_005269899	AAGCGAGGAGAGCTTTCCAAA	SI04170887	Hs_ACSL5_7
125	ADH1B	alcohol dehydrogenase 1B (class I), beta polypeptide	NM_000668 NM_001286650	AACCAATCCATTACAGCTTAA	SI02624090	Hs_ADH1B_8
128	ADH5	alcohol dehydrogenase 5 (class III), chi polypeptide	NM_000671	CTGCGTGTTACCTAAGACGTA	SI00013783	Hs_ADH5_4
132	ADK	adenosine kinase	NM_001123 NM_001202449 NM_001202450 NM_006721	AAGGGTATGGTAATGCTTGTA	SI02625357	Hs_ADK_5
32	ACACB	acetyl-CoA carboxylase beta	NM_001093 XM_005253876 XM_005253877 XR_243000	CCCGCTGTGCATAGAAATGTA	SI00021798	Hs_ACACB_1
35	ACADS	acyl-CoA dehydrogenase, C-2 to C-3 short chain	NM_000017 XM_005253878	CCAGATCAGATCACATGGGAA	SI00000063	Hs_ACADS_1
48	ACO1	aconitase 1, soluble	NM_001278352 NM_002197 XM_005251476 XM_005251477	CAGGGCAAGAACGATACACTA	SI02779945	Hs_ACO1_7
8309	ACOX2	acyl-CoA oxidase 2, branched chain	NM_003500 XM_005265505 XM_005265506	CACCATCATGTGATAATGGTA	SI00290997	Hs_ACOX2_3
2181	ACSL3	acyl-CoA synthetase long-chain family member 3	NM_004457 NM_203372	ACCGCGTGAGTTAAGATTTAA	SI00291242	Hs_ACSL3_2
23305	ACSL6	acyl-CoA synthetase long-chain family member 6	NM_001009185 NM_001205247 NM_001205248 NM_001205250 NM_001205251 NM_015256 XM_005271939 XM_005271940	TTGGAAGATATGGTGAGGTTA	SI00110159	Hs_ACSL6_1
126	ADH1C	alcohol dehydrogenase 1C (class I), gamma polypeptide	NM_000669	ACTGGATGCATTAATAACAAA	SI00292467	Hs_ADH1C_1
130	ADH6	alcohol dehydrogenase 6 (class V)	NM_000672 NM_001102470	CAGGACGTTCTTTGAAGGGTT	SI00013797	Hs_ADH6_2
231	AKR1B1	aldo-keto reductase family 1, member B1 (aldose reductase)	NM_001628 XM_005250234	TAGCTTGATGTTGGATCTCAA	SI02776872	Hs_AKR1B1_5
32	ACACB	acetyl-CoA carboxylase beta	NM_001093 XM_005253876 XR_243000 XR_243001	TACCGTGGAATACCTCATTAA	SI00021805	Hs_ACACB_2
35	ACADS	acyl-CoA dehydrogenase, C-2 to C-3 short chain	NM_000017	TGGGTTCTGAATGGAACCAAA	SI00000070	Hs_ACADS_2
48	ACO1	aconitase 1, soluble	NM_001278352 NM_002197 XM_005251476 XM_005251477	ATGGGTGTGATCCCACTTGAA	SI02779952	Hs_ACO1_8
8309	ACOX2	acyl-CoA oxidase 2, branched chain	NM_003500 XM_005265505	CAGGTTCTTTGCACTGACCAA	SI00291004	Hs_ACOX2_4
2181	ACSL3	acyl-CoA synthetase long-chain family member 3	NM_004457 NM_203372	CAAGAGAGGGTTATAGTTTAA	SI05091730	Hs_ACSL3_9
23305	ACSL6	acyl-CoA synthetase long-chain family member 6	NM_001009185 NM_001205247 NM_001205248 NM_001205250 NM_001205251 NM_015256 XM_005271939 XM_005271940 XM_005271941	CGGCACGACAGGGAACCCAAA	SI00110166	Hs_ACSL6_2
126	ADH1C	alcohol dehydrogenase 1C (class I), gamma polypeptide	NM_000669	GGGAAATTATTTGTCAAGCAA	SI00292474	Hs_ADH1C_2
130	ADH6	alcohol dehydrogenase 6 (class V)	NM_000672 NM_001102470 XM_005262731 XR_244619	AAGTTGAATCTAGATCCACTA	SI03037188	Hs_ADH6_6
231	AKR1B1	aldo-keto reductase family 1, member B1 (aldose reductase)	NM_001628 XM_005250234	CAAACCTGGCTTGAAGTATAA	SI02780190	Hs_AKR1B1_6
211	ALAS1	aminolevulinate, delta-, synthase 1	NM_000688 NM_199166 XM_005264944 XM_005264945	TATGATCGTTTCTTTGAGAAA	SI04134921	Hs_ALAS1_8
8854	ALDH1A2	aldehyde dehydrogenase 1 family, member A2	NM_001206897 NM_003888 NM_170696	CAGGTGTGTGAAGTTCAAGAA	SI02655275	Hs_ALDH1A2_5
217	ALDH2	aldehyde dehydrogenase 2 family (mitochondrial)	NM_000690 NM_001204889	CAGCCATTGATGGAAAGTTCA	SI00294147	Hs_ALDH2_1
501	ALDH7A1	aldehyde dehydrogenase 7 family, member A1	NM_001182 NM_001201377 NM_001202404 XM_005271993	AAGGTCTACTTGTACTATCAA	SI00023072	Hs_ALDH7A1_1
262	AMD1	adenosylmethionine decarboxylase 1	NM_001287214 NM_001287215 NM_001287216 NM_001634 NR_109768	ATGGACCAGTTCTACATGAAA	SI03050565	Hs_AMD1_5
2683	B4GALT1	UDP-Gal:betaGlcNAc beta 1,4- galactosyltransferase, polypeptide 1	NM_001497 XM_005251440	CAGAGGTTTGACCGAATTGCA	SI03064250	Hs_B4GALT1_5
594	BCKDHB	branched chain keto acid dehydrogenase E1, beta polypeptide	NM_000056 NM_183050	CTGGAAGATTATGACTAGATA	SI00311073	Hs_BCKDHB_1
875	CBS	cystathionine-beta-synthase	NM_000071 NM_001178008 NM_001178009	CGCAGAGTGGATTAAAGGCAA	SI02777159	Hs_CBS_5
1119	CHKA	choline kinase alpha	NM_001277 NM_212469	AGCCGGCGATTAGATACTGAA	SI00605101	Hs_CHKA_5
211	ALAS1	aminolevulinate, delta-, synthase 1	NM_000688 NM_199166 XM_005264944 XM_005264945	CTACGTGCAAGCAATCAATTA	SI04218585	Hs_ALAS1_9
8854	ALDH1A2	aldehyde dehydrogenase 1 family, member A2	NM_001206897 NM_003888 NM_170696 NM_170697	GCGGGAGTACTCAGAAGTTAA	SI00057435	Hs_ALDH1A2_2
217	ALDH2	aldehyde dehydrogenase 2 family (mitochondrial)	NM_000690 NM_001204889	CACAGTCAAAGTGCCTCAGAA	SI00294154	Hs_ALDH2_2
501	ALDH7A1	aldehyde dehydrogenase 7 family, member A1	NM_001182 NM_001201377 NM_001202404 XM_005271993	TCCGATTCTCTATGTCTTTAA	SI00023079	Hs_ALDH7A1_2
262	AMD1	adenosylmethionine decarboxylase 1	NM_001287214 NM_001287215 NM_001287216 NM_001634 NR_109768	CCAGAGTGCTATGTTCAATGA	SI03074995	Hs_AMD1_6
2683	B4GALT1	UDP-Gal:betaGlcNAc beta 1,4- galactosyltransferase, polypeptide 1	NM_001497 XM_005251440	GGCGGGAGACACTATATTCAA	SI03105907	Hs_B4GALT1_6
594	BCKDHB	branched chain keto acid dehydrogenase E1, beta polypeptide	NM_000056 NM_183050 XM_005248756 XM_005248757	CTGCATTTGATCAGATTGTTA	SI00311087	Hs_BCKDHB_3
875	CBS	cystathionine-beta-synthase	NM_000071 NM_001178008 NM_001178009	TAGGATGAACACAGGCAATGA	SI02777166	Hs_CBS_6
1119	CHKA	choline kinase alpha	NM_001277 NM_212469	CACAGAGATTGTACTATACAA	SI00024626	Hs_CHKA_1
212	ALAS2	aminolevulinate, delta-, synthase 2	NM_000032 NM_001037967 NM_001037968 XM_005261995	GACCACCTAAAGAAACTTCTA	SI00000441	Hs_ALAS2_2
220	ALDH1A3	aldehyde dehydrogenase 1 family, member A3	NM_000693 XM_005254875 XM_005254876	AACCTTGATAGTGATACGTTA	SI00294091	Hs_ALDH1A3_1
218	ALDH3A1	aldehyde dehydrogenase 3 family, member A1	NM_000691 NM_001135167 NM_001135168 XM_005256522 XM_005256523 XM_005256524 XM_005256525 XM_005256526	AGGGAACTCAGTGGTCCTCAA	SI02780176	Hs_ALDH3A1_5
223	ALDH9A1	aldehyde dehydrogenase 9 family, member A1	NM_000696 XM_005244964 XM_005244965	CCGTGTGACAATCGAATATTA	SI02776865	Hs_ALDH9A1_5
353	APRT	adenine phosphoribosyltransferase	NM_000485 NM_001030018	CAGCTGGATCCCAGGGAAATA	SI00010388	Hs_APRT_1
8704	B4GALT2	UDP-Gal:betaGlcNAc beta 1,4- galactosyltransferase, polypeptide 2	NM_001005417 NM_003780 NM_030587 XM_005271304	CGGCCGCTACCGCATGATCAA	SI04177369	Hs_B4GALT2_5
10295	BCKDK	branched chain ketoacid dehydrogenase kinase	NM_001122957 NM_001271926 NM_005881	AACGCCCACCATGATGCTCTA	SI02622172	Hs_BCKDK_5
1056	CEL	carboxyl ester lipase	NM_001807 XM_005272155	AGCCCTGACGCTGGCCTATAA	SI00028616	Hs_CEL_1
1120	CHKB	choline kinase beta	NM_005198	CACGAAGATGGCGCAATTTCA	SI02634625	Hs_CHKB_2
212	ALAS2	aminolevulinate, delta-, synthase 2	NM_000032 NM_001037967 NM_001037968 XM_005261995	GTGGATGAGGTCCATGCTGTA	SI03106978	Hs_ALAS2_6
220	ALDH1A3	aldehyde dehydrogenase 1 family, member A3	NM_000693 XM_005254875 XM_005254876	AACGGTCTGGATCAACTGCTA	SI00294105	Hs_ALDH1A3_3
218	ALDH3A1	aldehyde dehydrogenase 3 family, member A1	NM_000691 NM_001135167 NM_001135168 XM_005256522 XM_005256523 XM_005256524 XM_005256525 XM_005256526	CAAGGTGATTAAGAAGATGAT	SI02780183	Hs_ALDH3A1_6
223	ALDH9A1	aldehyde dehydrogenase 9 family, member A1	NM_000696 XM_005244964 XM_005244965	AAGGATGGGTCCACTCATCAA	SI00294280	Hs_ALDH9A1_4
353	APRT	adenine phosphoribosyltransferase	NM_000485 NM_001030018	CAGCCACACTGAACCCAATTA	SI00010395	Hs_APRT_2
8704	B4GALT2	UDP-Gal:betaGlcNAc beta 1,4- galactosyltransferase, polypeptide 2	NM_001005417 NM_003780 NM_030587 XM_005271304	CTACGGCGTCTATGTCATCAA	SI04260788	Hs_B4GALT2_6
10295	BCKDK	branched chain ketoacid dehydrogenase kinase	NM_001122957 NM_001271926 NM_005881	ACGCCTGTGTGAGCACAAGTA	SI02665418	Hs_BCKDK_6
1056	CEL	carboxyl ester lipase	NM_001807 XM_005272155	CCCGTTATGATCTGGATCTAT	SI00028630	Hs_CEL_3
1120	CHKB	choline kinase beta	NM_005198	CCAGTTCTACTTCCAGCAGAA	SI02634632	Hs_CHKB_3
216	ALDH1A1	aldehyde dehydrogenase 1 family, member A1	NM_000689 XM_005251800 XM_005251801	CCACGTGGCATCTTTAATAAA	SI00294070	Hs_ALDH1A1_2
219	ALDH1B1	aldehyde dehydrogenase 1 family, member B1	NM_000692 XM_005251406	TTGAACTAGGTGGATACTAAA	SI00294126	Hs_ALDH1B1_2
224	ALDH3A2	aldehyde dehydrogenase 3 family, member A2	NM_000382 NM_001031806	CTCTAAGAGAGTAATCATAAA	SI00008379	Hs_ALDH3A2_1
240	ALOX5	arachidonate 5-lipoxygenase	NM_000698 NM_001256153 NM_001256154 XM_005271810 XM_005276864	ACCGACGTAAAGAACTGGAAA	SI00294714	Hs_ALOX5_2
445	ASS1	argininosuccinate synthase 1	NM_000050 NM_054012 XM_005272199 XM_005272200 XM_005272201	CCCGTGGAGCATGGATGAGAA	SI02776970	Hs_ASS_5
593	BCKDHA	branched chain keto acid dehydrogenase E1, alpha polypeptide	NM_000709 NM_001164783 XM_005259126	CTCGGCGGAGTTTATAGATAA	SI02776998	Hs_BCKDHA_5
790	CAD	carbamoyl-phosphate synthetase 2, aspartate transcarbamylase, and dihydroorotase	NM_004341 XM_005264555 XM_005264556 XM_005264557 XM_005264558	CAGCCAAGTGCTAGTAGACAA	SI00062846	Hs_CAD_1
1103	CHAT	choline O-acetyltransferase	NM_001142929 NM_001142933 NM_001142934 NM_020549 NM_020984 NM_020985 NM_020986	CAGGACGGTCCTCGTGAAAGA	SI00127001	Hs_CHAT_1
1327	COX4I1	cytochrome c oxidase subunit IV isoform 1	NM_001861 XM_005255798	ATGCAACTCCATGCCTATTTA	SI03019226	Hs_COX4I1_5
216	ALDH1A1	aldehyde dehydrogenase 1 family, member A1	NM_000689 XM_005251800 XM_005251801	TTGAGCGGGCTAAGAAGTATA	SI03023657	Hs_ALDH1A1_5
219	ALDH1B1	aldehyde dehydrogenase 1 family, member B1	NM_000692 XM_005251406	CTCAGAGTTCTACCTATCTAA	SI00294133	Hs_ALDH1B1_3
224	ALDH3A2	aldehyde dehydrogenase 3 family, member A2	NM_000382 NM_001031806	ACCAGGATCTCTATATTGTTA	SI00008400	Hs_ALDH3A2_4
240	ALOX5	arachidonate 5-lipoxygenase	NM_000698 NM_001256153 NM_001256154 XM_005271810 XM_005276864	CTCAAGCAACACCGACGTAAA	SI00294721	Hs_ALOX5_3
445	ASS1	argininosuccinate synthase 1	NM_000050 NM_054012 XM_005272199 XM_005272200	CTGGAGGATGCCTGAATTCTA	SI00000812	Hs_ASS_3
593	BCKDHA	branched chain keto acid dehydrogenase E1, alpha polypeptide	NM_000709 NM_001164783 XM_005259126	CAAGAGCATGACACTGCTTAA	SI02777005	Hs_BCKDHA_6
790	CAD	carbamoyl-phosphate synthetase 2, aspartate transcarbamylase, and dihydroorotase	NM_004341 XM_005264555 XM_005264556 XM_005264557 XM_005264558	ACCCAGGTGATACGTAATGAA	SI00062853	Hs_CAD_2
1103	CHAT	choline O-acetyltransferase	NM_001142929 NM_001142933 NM_001142934 NM_020549 NM_020984 NM_020985 NM_020986	CCCGAGATGTTCATGGATGAA	SI00127015	Hs_CHAT_3
1327	COX4I1	cytochrome c oxidase subunit IV isoform 1	NM_001861 XM_005255798	CTGCTAATAAATGACCAGTTT	SI03019527	Hs_COX4I1_6
84701	COX4I2	cytochrome c oxidase subunit IV isoform 2 (lung)	NM_032609 XM_005260579 XM_005260580 XM_005260581	CACCTTGACGGACGAGCGGAA	SI00352226	Hs_COX4I2_4
1337	COX6A1	cytochrome c oxidase subunit VIa polypeptide 1	NM_004373	CAGCACTGGTTTGGACCGTTA	SI00352303	Hs_COX6A1_3
125965	COX6B2	cytochrome c oxidase subunit VIb polypeptide 2 (testis)	NM_144613	CAGCCAGAACCAGATCCGTAA	SI00352373	Hs_COX6B2_1
1347	COX7A2	cytochrome c oxidase subunit VIIa polypeptide 2 (liver)	NM_001865 NR_029466	GTGGCGGTTGCTGGTCAGTAA	SI00352471	Hs_COX7A2_3
1350	COX7C	cytochrome c oxidase subunit VIIc	NM_001867	CAAGTGGTCGTTACTAGCTAA	SI00352555	Hs_COX7C_3
1371	CPOX	coproporphyrinogen oxidase	NM_000097	AGGACGGTATGTAGAATTTAA	SI00001960	Hs_CPOX_1
51380	CSAD	cysteine sulfinic acid decarboxylase	NM_001244705 NM_015989 XM_005268951 XM_005268952 XM_005268953 XM_005268954 XM_005268955 XR_245935 XR_245936	CTCCAACATGTATGCTGTAAA	SI00112994	Hs_CSAD_1
56474	CTPS2	CTP synthase 2	NM_001144002 NM_019857 NM_175859	ATCGACGTGAAATTCACGTAA	SI04134942	Hs_CTPS2_5
1588	CYP19A1	cytochrome P450, family 19, subfamily A, polypeptide 1	NM_000103 NM_031226 XM_005254190 XM_005254191 XM_005254192	CACCTGCTAGTGTGAATTAAA	SI00002030	Hs_CYP19A1_1
84701	COX4I2	cytochrome c oxidase subunit IV isoform 2 (lung)	NM_032609 XM_005260579 XM_005260580 XM_005260581	CTGCACAGAACTCAACGCTGA	SI03207407	Hs_COX4I2_6
1337	COX6A1	cytochrome c oxidase subunit VIa polypeptide 1	NM_004373	TAAAGAGAATCTGGACCACTA	SI04274319	Hs_COX6A1_5
125965	COX6B2	cytochrome c oxidase subunit VIb polypeptide 2 (testis)	NM_144613	CAGTGTCTAAGCCACGAATAA	SI00352387	Hs_COX6B2_3
1347	COX7A2	cytochrome c oxidase subunit VIIa polypeptide 2 (liver)	NM_001865 NR_029466	CAGATTGGGCAGAGGACGATA	SI00352478	Hs_COX7A2_4
1350	COX7C	cytochrome c oxidase subunit VIIc	NM_001867	TTCCTTGTAGTAAGACACCAA	SI00352562	Hs_COX7C_4
1371	CPOX	coproporphyrinogen oxidase	NM_000097	CCAAGTATTGAGATAAGGGAA	SI03648855	Hs_CPOX_6
51380	CSAD	cysteine sulfinic acid decarboxylase	NM_015989 XM_005268952 XM_005268953	CCTGCTAAAGATGGACTGCAA	SI00113001	Hs_CSAD_2
56474	CTPS2	CTP synthase 2	NM_001144002 NM_019857 NM_175859 XM_005274562 XM_005274563	TCGGTTCGAGGTAAACCCTAA	SI04180533	Hs_CTPS2_6
1588	CYP19A1	cytochrome P450, family 19, subfamily A, polypeptide 1	NM_000103 NM_031226 XM_005254190 XM_005254191 XM_005254192	CCCAATGGGCTCAAACTTCTA	SI00002044	Hs_CYP19A1_3
9377	COX5A	cytochrome c oxidase subunit Va	NM_004255	CTGGGCCTTGACAAAGTGTAA	SI00352240	Hs_COX5A_2
1339	COX6A2	cytochrome c oxidase subunit VIa polypeptide 2	NM_005205	CCCGAGTTCCGTCCCTACCAA	SI00352317	Hs_COX6A2_1
1345	COX6C	cytochrome c oxidase subunit VIc	NM_004374	CTCTTGATAAATAAACAATTA	SI03019093	Hs_COX6C_5
1349	COX7B	cytochrome c oxidase subunit VIIb	NM_001866	CACGATGTTTCCCTTGGTCAA	SI03019100	Hs_COX7B_5
1351	COX8A	cytochrome c oxidase subunit VIIIA (ubiquitous)	NM_004074	CCGGCCCATCCTGGTCATGTT	SI00352569	Hs_COX8A_1
1373	CPS1	carbamoyl-phosphate synthase 1, mitochondrial	NM_001122633 NM_001122634 NM_001875 XM_005246322	CAGGCAGTACAGTGCTGGAAA	SI00029379	Hs_CPS1_2
1491	CTH	cystathionase (cystathionine gamma-lyase)	NM_001902 NM_153742 XM_005270509	CAGGTTTAGCAGCCACTGTAA	SI00356552	Hs_CTH_2
1583	CYP11A1	cytochrome P450, family 11, subfamily A, polypeptide 1	NM_000781 NM_001099773	CTGGAGAACTTCAGAGTTGAA	SI00015456	Hs_CYP11A1_2
1543	CYP1A1	cytochrome P450, family 1, subfamily A, polypeptide 1	NM_000499 XM_005254185 XM_005254186 XM_005254187 XM_005254188 XM_005254189	CAGCAAGTTAGAACTAGCCAA	SI00010598	Hs_CYP1A1_1
9377	COX5A	cytochrome c oxidase subunit Va	NM_004255	CTGGGTAACATACTTCAACAA	SI04293793	Hs_COX5A_6
1339	COX6A2	cytochrome c oxidase subunit VIa polypeptide 2	NM_005205	CAACCACACTCTGTTCCACAA	SI00352338	Hs_COX6A2_4
1345	COX6C	cytochrome c oxidase subunit VIc	NM_004374	CCAGGCGTCTGCGAAATCATA	SI03181598	Hs_COX6C_6
1349	COX7B	cytochrome c oxidase subunit VIIb	NM_001866	ACAAGTCGGAATAGAATGGAA	SI04152008	Hs_COX7B_7
1351	COX8A	cytochrome c oxidase subunit VIIIA (ubiquitous)	NM_004074	TTCCAGTCACCTCTTCTGCAA	SI00352583	Hs_COX8A_3
1373	CPS1	carbamoyl-phosphate synthase 1, mitochondrial	NM_001122633 NM_001122634 NM_001875 XM_005246322	TACGGATGTGCCACCCATCTA	SI00029393	Hs_CPS1_4
1491	CTH	cystathionase (cystathionine gamma-lyase)	NM_001190463 NM_001902 XM_005270509	ACCAAGCTTGTTTGGATCGAA	SI05460399	Hs_CTH_8
1583	CYP11A1	cytochrome P450, family 11, subfamily A, polypeptide 1	NM_000781 NM_001099773	ACCCATAGGAGTCCTGTTGAA	SI00015463	Hs_CYP11A1_3
1543	CYP1A1	cytochrome P450, family 1, subfamily A, polypeptide 1	NM_000499 XM_005254185 XM_005254186 XM_005254187 XM_005254188 XM_005254189	AACAACTACCTGAGCTAAATA	SI00010605	Hs_CYP1A1_2
1329	COX5B	cytochrome c oxidase subunit Vb	NM_001862	CACCTGCACTAAATTACTCAA	SI03246537	Hs_COX5B_5
1340	COX6B1	cytochrome c oxidase subunit VIb polypeptide 1 (ubiquitous)	NM_001863	AGGATCCTAAATCATGACTTA	SI00352345	Hs_COX6B1_1
1346	COX7A1	cytochrome c oxidase subunit VIIa polypeptide 1 (muscle)	NM_001864	CAGAACCGAGTGCGCGAGAAA	SI00352436	Hs_COX7A1_2
170712	COX7B2	cytochrome c oxidase subunit VIIb2	NM_130902 XM_005248054 XM_005248055 XM_005248056	AAGCACTCTACTGCTTATTAA	SI00352513	Hs_COX7B2_1
341947	COX8C	cytochrome c oxidase subunit VIIIC	NM_182971	AACCATTGTGGTATTCACTTT	SI00352611	Hs_COX8C_3
1374	CPT1A	carnitine palmitoyltransferase 1A (liver)	NM_001031847 NM_001876 XM_005273762 XM_005273763 XM_005273764	CAGCAAGCACATCGTCGTGTA	SI00029407	Hs_CPT1A_2
1503	CTPS1	CTP synthase 1	NM_001905	CGGCCGCAGGTCAAAGAGTAA	SI03196130	Hs_CTPS_5
1586	CYP17A1	cytochrome P450, family 17, subfamily A, polypeptide 1	NM_000102	CAGGCTGAGGGTAGCACCTAA	SI00002002	Hs_CYP17A1_1
1544	CYP1A2	cytochrome P450, family 1, subfamily A, polypeptide 2	NM_000761	CGCCGATGGCACTGCCATTAA	SI00015036	Hs_CYP1A2_2
1329	COX5B	cytochrome c oxidase subunit Vb	NM_001862	AGGCACCAGGGAAGACCCTAA	SI03246873	Hs_COX5B_6
1340	COX6B1	cytochrome c oxidase subunit VIb polypeptide 1 (ubiquitous)	NM_001863	GGCGGAAGACATGGAGACCAA	SI00352359	Hs_COX6B1_3
1346	COX7A1	cytochrome c oxidase subunit VIIa polypeptide 1 (muscle)	NM_001864	AGCGAAATTCCGAGACCGAAA	SI00352443	Hs_COX7A1_3
170712	COX7B2	cytochrome c oxidase subunit VIIb2	NM_130902 XM_005248054 XM_005248055 XM_005248056	TGGCAAGACATAGCCATGTAA	SI04178524	Hs_COX7B2_5
341947	COX8C	cytochrome c oxidase subunit VIIIC	NM_182971	AAGGAATTAGATGGAAGATGA	SI04199958	Hs_COX8C_6
1374	CPT1A	carnitine palmitoyltransferase 1A (liver)	NM_001031847 NM_001876 XM_005273762 XM_005273763 XM_005273764	CTGGATGGGTATGGTCAAGAT	SI00029414	Hs_CPT1A_3
1503	CTPS1	CTP synthase 1	NM_001905 XM_005270535 XM_005270536	CCACGATGTCTCATCCATCTA	SI04175416	Hs_CTPS_6
1586	CYP17A1	cytochrome P450, family 17, subfamily A, polypeptide 1	NM_000102	CCGGAGTGACTCTATCACCAA	SI00002009	Hs_CYP17A1_2
1544	CYP1A2	cytochrome P450, family 1, subfamily A, polypeptide 2	NM_000761	CCAGCCTAACTTACATTCTTA	SI00015043	Hs_CYP1A2_3
1545	CYP1B1	cytochrome P450, family 1, subfamily B, polypeptide 1	NM_000104	CAGTGCATAGTTGTAGACAAA	SI00002065	Hs_CYP1B1_2
1549	CYP2A7	cytochrome P450, family 2, subfamily A, polypeptide 7	NM_000764 NM_030589	CCCAAGCTAGGTGGCATTCAT	SI00015057	Hs_CYP2A7_1
1557	CYP2C19	cytochrome P450, family 2, subfamily C, polypeptide 19	NM_000769	CAGAAACGTTTCGATTATAAA	SI00015162	Hs_CYP2C19_1
1565	CYP2D6	cytochrome P450, family 2, subfamily D, polypeptide 6	NM_000106 NM_001025161 XM_005278353 XM_005278354	CAGAGGCTCTAATGTACAATA	SI00358715	Hs_CYP2D6_3
1573	CYP2J2	cytochrome P450, family 2, subfamily J, polypeptide 2	NM_000775 XR_246240	CAGGTGTAATATTGTTAAGAA	SI00015337	Hs_CYP2J2_2
64816	CYP3A43	cytochrome P450, family 3, subfamily A, polypeptide 43		AAGGATGAATCTACAGAATTA	SI00134652	Hs_CYP3A43_1
260293	CYP4X1	cytochrome P450, family 4, subfamily X, polypeptide 1	NM_178033 XM_005270735	TGGGATGTATTTGCACCTGAA	SI00160559	Hs_CYP4X1_1
1629	DBT	dihydrolipoamide branched chain transacylase E2	NM_001918	TAGCCATATACAGACAGTATA	SI00029967	Hs_DBT_2
1723	DHODH	dihydroorotate dehydrogenase (quinone)	NM_001361 XM_005255827 XM_005255828 XM_005255829	CTCCGGGATTTATCAACTCAA	SI00363384	Hs_DHODH_2
1545	CYP1B1	cytochrome P450, family 1, subfamily B, polypeptide 1	NM_000104	AGGGCCCAATGAATTATTATA	SI00002072	Hs_CYP1B1_3
1549	CYP2A7	cytochrome P450, family 2, subfamily A, polypeptide 7	NM_000764 NM_030589	TTCAGGCAGTATAAAGGCAAA	SI03021711	Hs_CYP2A7_5
1557	CYP2C19	cytochrome P450, family 2, subfamily C, polypeptide 19	NM_000769	AACCCATAACAAATTACTTAA	SI00015176	Hs_CYP2C19_3
1565	CYP2D6	cytochrome P450, family 2, subfamily D, polypeptide 6	NM_000106 NM_001025161 XM_005278353 XM_005278354	CTGGGTGTGACCCATATGACA	SI00358722	Hs_CYP2D6_4
1573	CYP2J2	cytochrome P450, family 2, subfamily J, polypeptide 2	NM_000775 XR_246240	TAAGTGGTTTGTAAACCATAA	SI00015351	Hs_CYP2J2_4
64816	CYP3A43	cytochrome P450, family 3, subfamily A, polypeptide 43		CTCGTAGTGACATTTATATTA	SI00134659	Hs_CYP3A43_2
260293	CYP4X1	cytochrome P450, family 4, subfamily X, polypeptide 1	NM_178033 XM_005270735	ATAGATGTGATCATTCCTATA	SI00160566	Hs_CYP4X1_2
1629	DBT	dihydrolipoamide branched chain transacylase E2	NM_001918 XM_005270543 XM_005270545 XM_005270546	CAGGGTTTGATTGTCCCTAAT	SI03071719	Hs_DBT_5
1723	DHODH	dihydroorotate dehydrogenase (quinone)	NM_001361 XM_005255827 XM_005255828 XM_005255829	CAGGGCTTTGGCGGAGTCACA	SI00363391	Hs_DHODH_3
1553	CYP2A13	cytochrome P450, family 2, subfamily A, polypeptide 13	NM_000766	TACAGTATGCTACAAAGAGTA	SI00015113	Hs_CYP2A13_1
1555	CYP2B6	cytochrome P450, family 2, subfamily B, polypeptide 6	NM_000767 XM_005258571	TCCCATAAACAGAATCATACA	SI00015141	Hs_CYP2B6_2
1558	CYP2C8	cytochrome P450, family 2, subfamily C, polypeptide 8	NM_000770 NM_001198853 NM_001198854 NM_001198855 XR_246073	AACTCACAACAAAGTGCTTAA	SI00015190	Hs_CYP2C8_1
1571	CYP2E1	cytochrome P450, family 2, subfamily E, polypeptide 1	NM_000773 XM_005252665	CCCGCTTCCCATCATCGGGAA	SI00015274	Hs_CYP2E1_1
29785	CYP2S1	cytochrome P450, family 2, subfamily S, polypeptide 1	NM_030622	CGGACCGGTGTTCACCATCTA	SI00138873	Hs_CYP2S1_1
1577	CYP3A5	cytochrome P450, family 3, subfamily A, polypeptide 5	NM_000777 NR_033807 NR_033808 NR_033809 XM_005250170 XM_005250171 XM_005250172 XM_005250173	CCCTTGAAATTAGACACGCAA	SI00015358	Hs_CYP3A5_1
199974	CYP4Z1	cytochrome P450, family 4, subfamily Z, polypeptide 1	NM_178134	TTCAAGCATAGTTTGATCAAA	SI03021487	Hs_CYP4Z1_5
1633	DCK	deoxycytidine kinase	NM_000788 XM_005265649	AAGTTGCAAAGTGGAATTAAA	SI00604940	Hs_DCK_5
1737	DLAT	dihydrolipoamide S-acetyltransferase	NM_001931 XM_005271420 XM_005271421 XM_005277719 XM_005277720	CACAGCGATTAATGCAATCAA	SI00030156	Hs_DLAT_1
1553	CYP2A13	cytochrome P450, family 2, subfamily A, polypeptide 13	NM_000766	CCAGCACTTCCTGGATAAGAA	SI00015120	Hs_CYP2A13_2
1555	CYP2B6	cytochrome P450, family 2, subfamily B, polypeptide 6	NM_000767 XM_005258569 XM_005258570	CCACCAGAACCTCAACCTCAA	SI00015148	Hs_CYP2B6_3
1558	CYP2C8	cytochrome P450, family 2, subfamily C, polypeptide 8	NM_000770 NM_001198853 NM_001198854 NM_001198855 XR_246073	ATGCCTTACACTGATGCTGTA	SI03050103	Hs_CYP2C8_6
1571	CYP2E1	cytochrome P450, family 2, subfamily E, polypeptide 1	NM_000773 XM_005252665	CTGGCTCCAGCTTTACAATAA	SI00015288	Hs_CYP2E1_3
29785	CYP2S1	cytochrome P450, family 2, subfamily S, polypeptide 1	NM_030622	AGGGCTCATGCGGCTGAGTAA	SI00138880	Hs_CYP2S1_2
1577	CYP3A5	cytochrome P450, family 3, subfamily A, polypeptide 5	NM_000777 NR_033807 NR_033808 NR_033809 XM_005250170 XM_005250171 XM_005250172 XM_005250173	CCCTAAGTGGAGAATGAGTTA	SI00015365	Hs_CYP3A5_2
199974	CYP4Z1	cytochrome P450, family 4, subfamily Z, polypeptide 1	NM_178134	AGGAGTTTGAGGTGTATCATA	SI03044797	Hs_CYP4Z1_6
1633	DCK	deoxycytidine kinase	NM_000788 XM_005265649	TTGGTATAAATTAATTTGTTA	SI00604947	Hs_DCK_6
1737	DLAT	dihydrolipoamide S-acetyltransferase	NM_001931	CTCCAGCATCGTCTCATGTAA	SI00030163	Hs_DLAT_2
1548	CYP2A6	cytochrome P450, family 2, subfamily A, polypeptide 6	NM_000762 XM_005258568	AAGCGGAACTGTTTCGGAGAA	SI03033520	Hs_CYP2A6_5
1562	CYP2C18	cytochrome P450, family 2, subfamily C, polypeptide 18	NM_000772 NM_001128925 XM_005269576 XM_005269577	CCCGCAGTTGTCTTACTAAGA	SI00015246	Hs_CYP2C18_1
1559	CYP2C9	cytochrome P450, family 2, subfamily C, polypeptide 9	NM_000771 XM_005269575	CCATCTGAATTTACTATTGAA	SI00015225	Hs_CYP2C9_2
1572	CYP2F1	cytochrome P450, family 2, subfamily F, polypeptide 1	NM_000774 XM_005258572 XR_243905 XR_243906	CACCATTATCCGCCTTATCAA	SI00015302	Hs_CYP2F1_1
1576	CYP3A4	cytochrome P450, family 3, subfamily A, polypeptide 4	NM_001202855 NM_017460	CTCGATGCAATGAACACTTAA	SI00118419	Hs_CYP3A4_1
1580	CYP4B1	cytochrome P450, family 4, subfamily B, polypeptide 1	NM_000779 NM_001099772 XM_005270540 XM_005270541	AGGGAAGTAGGCATTACCATA	SI00015400	Hs_CYP4B1_2
1581	CYP7A1	cytochrome P450, family 7, subfamily A, polypeptide 1	NM_000780	CAGCCTGCGCATGTTTCTCAA	SI00015421	Hs_CYP7A1_1
1644	DDC	dopa decarboxylase (aromatic L-amino acid decarboxylase)	NM_000790 NM_001082971 NM_001242886 NM_001242887 NM_001242888 NM_001242889 XM_005271744 XM_005271745	CAGGCTTATATCCGCAAGCAT	SI00015701	Hs_DDC_1
1738	DLD	dihydrolipoamide dehydrogenase	NM_000108 XM_005250183	AAGCTGATGGCGGCACTCAGG	SI00300027	Hs_DLD_5
1548	CYP2A6	cytochrome P450, family 2, subfamily A, polypeptide 6	NM_000762 XM_005258568	CAGGCCTTTCAGTTGCTGCAA	SI03070529	Hs_CYP2A6_6
1562	CYP2C18	cytochrome P450, family 2, subfamily C, polypeptide 18	NM_000772 NM_001128925 XM_005269576 XM_005269577	GTGGATTAGTAGGGAGTGTTA	SI00015253	Hs_CYP2C18_2
1559	CYP2C9	cytochrome P450, family 2, subfamily C, polypeptide 9	NM_000771 XM_005269575	AACTCACAACAAATTACTTAA	SI04381895	Hs_CYP2C9_10
1572	CYP2F1	cytochrome P450, family 2, subfamily F, polypeptide 1	NM_000774 XM_005258572 XR_243905 XR_243906	CAGCGGGTACCAAGCTGTGAA	SI00015316	Hs_CYP2F1_3
1576	CYP3A4	cytochrome P450, family 3, subfamily A, polypeptide 4	NM_001202855 NM_017460	AACAATGACATTTATATCACA	SI00118440	Hs_CYP3A4_4
1580	CYP4B1	cytochrome P450, family 4, subfamily B, polypeptide 1	NM_000779 NM_001099772 XM_005270540 XM_005270541	ACCAAATAGAAGAATGGCTTA	SI00015407	Hs_CYP4B1_3
1581	CYP7A1	cytochrome P450, family 7, subfamily A, polypeptide 1	NM_000780	TAAGGTGACTCGAGTGTTTAA	SI00015428	Hs_CYP7A1_2
1644	DDC	dopa decarboxylase (aromatic L-amino acid decarboxylase)	NM_000790 NM_001082971 NM_001242886 NM_001242887 NM_001242888 NM_001242889 XM_005271744 XM_005271745	CAGACTTAACGGGAGCCTTTA	SI00015708	Hs_DDC_2
1738	DLD	dihydrolipoamide dehydrogenase	NM_000108 XM_005250183 XM_005250184	CAGGTGGAATTGCCCACTTAT	SI00002128	Hs_DLD_3
1806	DPYD	dihydropyrimidine dehydrogenase	NM_000110 NM_001160301 XM_005270562 XM_005270563 XM_005270564	TCGAGAGTATCCTGGCTTTAA	SI00373317	Hs_DPYD_1
9415	FADS2	fatty acid desaturase 2	NM_001281501 NM_001281502 NM_004265	CCGGTTCTTCATCACCTACAT	SI00382655	Hs_FADS2_3
8789	FBP2	fructose-1,6-bisphosphatase 2	NM_003837	AGGACCCTAAATGAACGATAA	SI00056588	Hs_FBP2_1
92579	G6PC3	glucose 6 phosphatase, catalytic, 3	NM_138387 NR_028581 NR_028582	CAGGTGCTGGCTGGCCTAATA	SI02659363	Hs_G6PC3_5
2572	GAD2	glutamate decarboxylase 2 (pancreatic islets and brain, 65kDa)	NM_000818 NM_001134366	ACGGGCGGCATCGGAAACAAA	SI00016317	Hs_GAD2_1
2645	GCK	glucokinase (hexokinase 4)	NM_000162 NM_033507 NM_033508	CACGATGATCTCCTGCTACTA	SI00003402	Hs_GCK_1
2819	GPD1	glycerol-3-phosphate dehydrogenase 1 (soluble)	NM_001257199 NM_005276	CTCGAGAGCTGGGAAACTCAA	SI04136363	Hs_GPD1_5
2678	GGT1	gamma-glutamyltransferase 1	NM_001032364 NM_001032365 NM_005265 NM_013430 XM_005261532 XM_005261533 XM_005261534 XM_005261535 XM_005261536 XM_005261537 XM_005261538 XM_005261539 XM_005261540 XM_005261541 XM_005261542 XM_005261543 XM_005261544 XM_005261545 XM_005261546 XM_005261547 XM_005261548 XM_005261549 XM_005261550 XM_005261551 XM_005261552 XM_005261553 XM_005261554 XM_005261555 XM_005261556 XR_244366 XR_244367	CAGGCTGGCCTTTGCCACCAT	SI03176026	Hs_GGT1_6
2686	GGT7	gamma-glutamyltransferase 7	NM_178026	ATGCTGGTACATGACATCCGA	SI00427126	Hs_GGTL3_3
1806	DPYD	dihydropyrimidine dehydrogenase	NM_000110 XM_005270561 XM_005270562	ATGCGTGAGATGGGTGTACAA	SI05087537	Hs_DPYD_7
9415	FADS2	fatty acid desaturase 2	NM_001281501 NM_001281502 NM_004265	CATGACCATGATCGTCCATAA	SI04186707	Hs_FADS2_5
8789	FBP2	fructose-1,6-bisphosphatase 2	NM_003837	CAGGTTATGCGCTGTACGGTA	SI00056595	Hs_FBP2_2
92579	G6PC3	glucose 6 phosphatase, catalytic, 3	NM_138387 NR_028581 NR_028582	GTGGCTCAACCTCATCTTCAA	SI02659370	Hs_G6PC3_6
2572	GAD2	glutamate decarboxylase 2 (pancreatic islets and brain, 65kDa)	NM_000818 NM_001134366	CATGATGATCGCACGCTTTAA	SI03073882	Hs_GAD2_5
2645	GCK	glucokinase (hexokinase 4)	NM_000162 NM_033507 NM_033508	CAGGACTTTGATGCATTTCCA	SI00003416	Hs_GCK_3
2819	GPD1	glycerol-3-phosphate dehydrogenase 1 (soluble)	NM_001257199 NM_005276	AACCCTGTTACTCTCCAATGA	SI04223912	Hs_GPD1_6
2678	GGT1	gamma-glutamyltransferase 1	NM_001032364 NM_001032365 NM_005265 NM_013430 XM_005261532 XM_005261533 XM_005261534 XM_005261535 XM_005261536 XM_005261537 XM_005261538 XM_005261539 XM_005261540 XM_005261541 XM_005261542 XM_005261543 XM_005261544 XM_005261545 XM_005261546 XM_005261547 XM_005261548 XM_005261549 XM_005261550 XM_005261551 XM_005261552 XM_005261553 XM_005261554 XR_244366 XR_244367	CCAGGAGGACAAGGCTGACAA	SI04146009	Hs_GGT1_10
2686	GGT7	gamma-glutamyltransferase 7	NM_178026	CCGAAGGACCAACAACTTCAT	SI03187653	Hs_GGTL3_5
1841	DTYMK	deoxythymidylate kinase (thymidylate kinase)	NM_001165031 NM_012145 NR_033255	ATCAGTTGGAATTCTCCTAAA	SI02224334	Hs_DTYMK_5
2194	FASN	fatty acid synthase	NM_004104	CAGGCTTCAGCTCAACGGGAA	SI00059752	Hs_FASN_1
2538	G6PC	glucose-6-phosphatase, catalytic subunit	NM_000151 NM_001270397	TAGCAGAGCAATCACCACCAA	SI00003129	Hs_G6PC_1
2539	G6PD	glucose-6-phosphate dehydrogenase	NM_000402 NM_001042351 XM_005274657 XM_005274658 XM_005277833 XM_005277834	CTGCGTTATCCTCACCTTCAA	SI00008855	Hs_G6PD_1
2628	GATM	glycine amidinotransferase (L-arginine:glycine amidinotransferase)	NM_001482	ACCGAGCGTACAGGTCAATTA	SI00425292	Hs_GATM_1
2729	GCLC	glutamate-cysteine ligase, catalytic subunit	NM_001197115 NM_001498	TAGGATCAGTAAATCCCGATA	SI02780498	Hs_GCLC_5
2673	GFPT1	glutamine--fructose-6-phosphate transaminase 1	NM_001244710 NM_002056	CTGCCTGATTTGATTAAGGAA	SI03246355	Hs_GFPT1_7
2687	GGT5	gamma-glutamyltransferase 5	NM_001099781 NM_001099782 NM_004121 XM_005261557 XM_005261558 XM_005261559 XM_005261560 XM_005261561	ACGGACAGGCATCATCCTCAA	SI00427168	Hs_GGTLA1_1
10020	GNE	glucosamine (UDP-N-acetyl)-2-epimerase/N-acetylmannosamine kinase	NM_001128227 NM_001190383 NM_005476 XM_005251334	CCCGATCATGTTTGGCATTAA	SI02622109	Hs_GNE_5
1841	DTYMK	deoxythymidylate kinase (thymidylate kinase)	NM_001165031 NM_012145 NR_033255	TCCCGGAAAGATCAACTGAAA	SI02224341	Hs_DTYMK_6
2194	FASN	fatty acid synthase	NM_004104	CCGCCATGCAACGGGATTGAA	SI00059759	Hs_FASN_2
2538	G6PC	glucose-6-phosphatase, catalytic subunit	NM_000151	CAGCAGGTGTATACTACGTGA	SI00003136	Hs_G6PC_2
2539	G6PD	glucose-6-phosphate dehydrogenase	NM_000402 NM_001042351 XM_005274657 XM_005274658 XM_005277833 XM_005277834	ATCGGGTGACCTGGCCAAGAA	SI00008862	Hs_G6PD_2
2628	GATM	glycine amidinotransferase (L-arginine:glycine amidinotransferase)	NM_001482	CAGGTCAATTATCAAAGACTA	SI00425299	Hs_GATM_2
2729	GCLC	glutamate-cysteine ligase, catalytic subunit	NM_001197115 NM_001498	AAGGCTTTCTTTGGTAGGTAA	SI02780974	Hs_GCLC_6
2673	GFPT1	glutamine--fructose-6-phosphate transaminase 1	NM_001244710 NM_002056	TTGGTGGGTCTCAATCCTTAA	SI03246397	Hs_GFPT1_8
2687	GGT5	gamma-glutamyltransferase 5	NM_001099781 NM_001099782 NM_004121 XM_005261557 XM_005261558 XM_005261559 XM_005261560 XM_005261561	AACGTGTACCACCACCTTGTA	SI03126620	Hs_GGTLA1_5
10020	GNE	glucosamine (UDP-N-acetyl)-2-epimerase/N-acetylmannosamine kinase	NM_001128227 NM_001190383 NM_001190384 NM_001190388 NM_005476 XM_005251334	CTGCTTACTAATGTATTAATA	SI02660308	Hs_GNE_9
1962	EHHADH	enoyl-CoA, hydratase/3-hydroxyacyl CoA dehydrogenase	NM_001166415 NM_001966	CAAGGTCTTACTGGACCTACA	SI04266024	Hs_EHHADH_7
2203	FBP1	fructose-1,6-bisphosphatase 1	NM_000507 NM_001127628	TTCCTAGAGAGCAGAAATAAA	SI02659468	Hs_FBP1_5
57818	G6PC2	glucose-6-phosphatase, catalytic, 2	NM_001081686 NM_021176	TTGGTTAAATCTTATATTTAA	SI00129969	Hs_G6PC2_1
2571	GAD1	glutamate decarboxylase 1 (brain, 67kDa)	NM_000817 NM_013445	AACCGTGAGCTGGATTTATAA	SI00016289	Hs_GAD1_1
2643	GCH1	GTP cyclohydrolase 1	NM_000161 NM_001024024 NM_001024070 NM_001024071 XM_005267530	CCCGGTTTCCTTTGTGGTCTA	SI00003374	Hs_GCH1_1
2730	GCLM	glutamate-cysteine ligase, modifier subunit	NM_002061 XM_005270754	TGGGATTTACTAGTAGTGTAA	SI00425999	Hs_GCLM_2
9945	GFPT2	glutamine-fructose-6-phosphate transaminase 2	NM_005110 XM_005266017	ATCGATGGGAATAATCACGAA	SI00426916	Hs_GFPT2_1
124975	GGT6	gamma-glutamyltransferase 6	NM_001122890 NM_153338	CCGGATGGAATCTCTAGCTAT	SI00419279	Hs_FLJ90165_2
57678	GPAM	glycerol-3-phosphate acyltransferase, mitochondrial	NM_001244949 NM_020918 XM_005269998 XM_005269999 XM_005270000	AAAGCCGTTAACAAAGTGAAA	SI04174758	Hs_GPAM_6
1962	EHHADH	enoyl-CoA, hydratase/3-hydroxyacyl CoA dehydrogenase	NM_001166415 NM_001966	CCCGTGGTGGCAGCAATCCAA	SI04291868	Hs_EHHADH_8
2203	FBP1	fructose-1,6-bisphosphatase 1	NM_000507 NM_001127628	CTCGCTCTGCACAGCAGTCAA	SI02659475	Hs_FBP1_6
57818	G6PC2	glucose-6-phosphatase, catalytic, 2	NM_001081686 NM_021176	CAGGAATGGAGTGCTCATAAT	SI00129983	Hs_G6PC2_3
2571	GAD1	glutamate decarboxylase 1 (brain, 67kDa)	NM_000817 NM_013445 XM_005246443 XM_005246444	ATGGCTGACATCAACGGCCAA	SI03051559	Hs_GAD1_5
2643	GCH1	GTP cyclohydrolase 1	NM_000161 NM_001024024 NM_001024070 NM_001024071 XM_005267530	CCGGCTCGGAGTGTGATCTAA	SI00003381	Hs_GCH1_2
2730	GCLM	glutamate-cysteine ligase, modifier subunit	NM_002061 XM_005270754	TAGGAGCATAACTTACCTGTA	SI00426013	Hs_GCLM_4
9945	GFPT2	glutamine-fructose-6-phosphate transaminase 2	NM_005110 XM_005266017	AAAGTCAAGGCTCTCGATGAA	SI04201036	Hs_GFPT2_5
124975	GGT6	gamma-glutamyltransferase 6	NM_001122890 NM_153338	ATCAGAGGCGCTGGTTCTAAA	SI04165336	Hs_GGT6_2
57678	GPAM	glycerol-3-phosphate acyltransferase, mitochondrial	NM_001244949 NM_020918 XM_005269998 XM_005269999	AACAGCGAGATTGCTACCTGA	SI04258884	Hs_GPAM_8
150763	GPAT2	glycerol-3-phosphate acyltransferase 2, mitochondrial	NM_207328 XM_005263882 XM_005263883 XM_005263884 XM_005263886 XM_005263888 XM_005263889 XR_244880	AAACCCTTAGCTGCTCTATAA	SI03121384	Hs_LOC150763_5
2939	GSTA2	glutathione S-transferase alpha 2	NM_000846	AAGCTCCACTACTCCAATATA	SI03131303	Hs_GSTA2_5
221357	GSTA5	glutathione S-transferase alpha 5	NM_153699	CAAGACTGCCTTGGTCAAAGA	SI03156846	Hs_GSTA5_6
2946	GSTM2	glutathione S-transferase mu 2 (muscle)	NM_000848 NM_001142368	CAGCCGTATGCAGCTGGCCAA	SI00431676	Hs_GSTM2_1
2949	GSTM5	glutathione S-transferase mu 5	NM_000851 XM_005270784 XM_005270785	CTCCGTGTGATGCCCAGTAAA	SI00431760	Hs_GSTM5_1
2950	GSTP1	glutathione S-transferase pi 1	NM_000852 XM_005273958	AAGGATGACTATGTGAAGGCA	SI00300349	Hs_GSTP1_1
2954	GSTZ1	glutathione S-transferase zeta 1	NM_001513 NM_145870 NM_145871	CGCGCTGAAATTTGGCGTGAA	SI00153678	Hs_GSTZ1_1
9563	H6PD	hexose-6-phosphate dehydrogenase (glucose 1-dehydrogenase)	NM_001282587 NM_004285 XM_005263539 XM_005263540 XM_005263541	CGGGTGGAGATCATCATGAAA	SI00433335	Hs_H6PD_2
3098	HK1	hexokinase 1	NM_000188 NM_033496 NM_033497 NM_033498 NM_033500 XM_005269735 XM_005269736 XM_005269737	CACGATGTAGTCACCTTACTA	SI02225195	Hs_HK1_9
150763	GPAT2	glycerol-3-phosphate acyltransferase 2, mitochondrial	NM_207328 XM_005263882 XM_005263883 XM_005263884 XM_005263885 XM_005263886 XM_005263887 XM_005263888 XM_005263889 XR_244880	CACGGCCATTATGGCAACGCT	SI03164378	Hs_LOC150763_6
2939	GSTA2	glutathione S-transferase alpha 2	NM_000846	AGCCATAGAGGTCAAGAACAT	SI04131666	Hs_GSTA2_7
221357	GSTA5	glutathione S-transferase alpha 5	NM_153699	CAAGAACATGCCAGACCAATA	SI05025314	Hs_GSTA5_11
2946	GSTM2	glutathione S-transferase mu 2 (muscle)	NM_000848 NM_001142368	CAAGATCACCTTTGTGGATTT	SI04169970	Hs_GSTM2_8
2949	GSTM5	glutathione S-transferase mu 5	NM_000851 XM_005270784 XM_005270785	CTGATAGACTTCCCTGATCTA	SI00431767	Hs_GSTM5_2
2950	GSTP1	glutathione S-transferase pi 1	NM_000852 XM_005273958	CCAGATCTCCTTCGCTGACTA	SI02624482	Hs_GSTP1_2
2954	GSTZ1	glutathione S-transferase zeta 1	NM_001513 NM_145870 NM_145871 XM_005267557 XM_005267558 XM_005267559	ACGGTGCCCATCAATCTCATA	SI00153685	Hs_GSTZ1_2
9563	H6PD	hexose-6-phosphate dehydrogenase (glucose 1-dehydrogenase)	NM_001282587 NM_004285 XM_005263539 XM_005263540 XM_005263541	GGCGTCTGTTATAAAGCGTTA	SI04132436	Hs_H6PD_5
3098	HK1	hexokinase 1	NM_000188 NM_033496 NM_033497 NM_033498 NM_033500 XM_005269735 XM_005269736 XM_005269737	CCGTGTCGTATGACCTAGTAA	SI02225202	Hs_HK1_10
2820	GPD2	glycerol-3-phosphate dehydrogenase 2 (mitochondrial)	NM_000408 NM_001083112 XM_005246469 XM_005246470	ACCCAGGATTGTTGAACTGAT	SI00008967	Hs_GPD2_1
2940	GSTA3	glutathione S-transferase alpha 3	NM_000847	AAGCTTCACTACTTCAATGGA	SI04171622	Hs_GSTA3_7
373156	GSTK1	glutathione S-transferase kappa 1	NM_001143679 NM_001143680 NM_001143681 NM_015917 XM_005249992	CCAGGAAGACGTCCACCATTA	SI04245822	Hs_GSTK1_7
2947	GSTM3	glutathione S-transferase mu 3 (brain)	NM_000849 NR_024537	AACGGAAGAAGTTACCCTTAA	SI00431711	Hs_GSTM3_2
9446	GSTO1	glutathione S-transferase omega 1	NM_001191002 NM_001191003 NM_004832	CAGGAGTCAGCAATAAAGCTA	SI00068992	Hs_GSTO1_1
2952	GSTT1	glutathione S-transferase theta 1	NM_000853 XM_005261587 XM_005261588 XM_005261589	CGCATCGTGGATCTGATTAAA	SI04753924	Hs_GSTT1_9
2997	GYS1	glycogen synthase 1 (muscle)	NM_001161587 NM_002103 NR_027763	CCGCTATGAGTTCTCCAACAA	SI00432852	Hs_GYS1_1
3033	HADH	hydroxyacyl-CoA dehydrogenase	NM_001184705 NM_005327 XM_005262972	AAGGCCGGCGATGAATTTGTG	SI00300377	Hs_HADHSC_1
3099	HK2	hexokinase 2	NM_000189	CCGGCCGTGCTACAATAGGTA	SI00287329	Hs_HK2_5
2820	GPD2	glycerol-3-phosphate dehydrogenase 2 (mitochondrial)	NM_000408 NM_001083112 XM_005246469 XM_005246470	CTGGGTAGGAATCAAGCTGTA	SI00008988	Hs_GPD2_4
2940	GSTA3	glutathione S-transferase alpha 3	NM_000847	GACCGGCTAGACTTTACTCAA	SI04328247	Hs_GSTA3_8
373156	GSTK1	glutathione S-transferase kappa 1	NM_001143679 NM_001143680 NM_001143681 NM_015917 XM_005249992	AGGAAGCAAACTCTTCGTATA	SI04250029	Hs_GSTK1_8
2947	GSTM3	glutathione S-transferase mu 3 (brain)	NM_000849 NR_024537	AAGCACTAGTATAAAGATTAT	SI00431718	Hs_GSTM3_3
9446	GSTO1	glutathione S-transferase omega 1	NM_001191002 NM_001191003 NM_004832	CAGCAATAAAGCTATGTCTGA	SI00068999	Hs_GSTO1_2
2952	GSTT1	glutathione S-transferase theta 1	NM_000853 XM_005261587 XM_005261588 XM_005261589	ACCGTCCTCAGCAGTCCACAA	SI04364073	Hs_GSTT1_7
2997	GYS1	glycogen synthase 1 (muscle)	NM_001161587 NM_002103 NR_027763	CTGGGCGAGGAGCGTAACTAA	SI00432859	Hs_GYS1_2
3033	HADH	hydroxyacyl-CoA dehydrogenase	NM_001184705 NM_005327	CGGCCTCGGCCAAGAAGATAA	SI04163348	Hs_HADH_1
3099	HK2	hexokinase 2	NM_000189	CGGCCGTGCTACAATAGGTAA	SI00287336	Hs_HK2_6
2938	GSTA1	glutathione S-transferase alpha 1	NM_145740	AACAAAGAGCTTATAAATACA	SI00431480	Hs_GSTA1_1
2941	GSTA4	glutathione S-transferase alpha 4	NM_001512 XM_005249035	GAGGCTGGTATTTAAGTTAGA	SI04271253	Hs_GSTA4_7
2944	GSTM1	glutathione S-transferase mu 1	NM_000561 NM_146421 XM_005270781 XM_005270782 XM_005270783	ATGATCTGCTACAATCCAGAA	SI00431648	Hs_GSTM1_1
2948	GSTM4	glutathione S-transferase mu 4	NM_000850 NM_147148 NR_024538	CCGGTTGGAAGTGACGACCTT	SI00431732	Hs_GSTM4_1
119391	GSTO2	glutathione S-transferase omega 2	NM_001191013 NM_001191014 NM_001191015 NM_183239 XM_005269520	CAGCCAATGTCAACTGATCTA	SI04157699	Hs_GSTO2_6
2953	GSTT2	glutathione S-transferase theta 2	NM_000854 XM_005261590	CAAGGAGTTCTTGCAGATCAA	SI00431844	Hs_GSTT2_1
2998	GYS2	glycogen synthase 2 (liver)	NM_021957 XM_005253352 XM_005253353 XM_005253354	AAGGGATCGGTTAAATATCAA	SI00432901	Hs_GYS2_4
3067	HDC	histidine decarboxylase	NM_002112 XM_005254328	CAGCTTGTGACATGATATATA	SI00032970	Hs_HDC_1
3101	HK3	hexokinase 3 (white cell)	NM_002115	CCGGAATGCGATGTCTCCTTA	SI00605493	Hs_HK3_6
2938	GSTA1	glutathione S-transferase alpha 1	NM_145740	AAGCTAATGAACTCTTTCAAA	SI00431487	Hs_GSTA1_2
2941	GSTA4	glutathione S-transferase alpha 4	NM_001512 XM_005249035	CACGGACAAAGCTTTCTTGTT	SI04274970	Hs_GSTA4_8
2944	GSTM1	glutathione S-transferase mu 1	NM_000561 NM_146421 XM_005270781 XM_005270782 XM_005270783	CCAGACCATGGACAACCATAT	SI00431655	Hs_GSTM1_2
2948	GSTM4	glutathione S-transferase mu 4	NM_000850 NM_147148 NR_024538	CCAGGCTATGGACGTCTCCAA	SI00431746	Hs_GSTM4_3
119391	GSTO2	glutathione S-transferase omega 2	NM_001191013 NM_001191014 NM_001191015 NM_183239 XM_005269520	TTGGTGGAACCTGTATATCCA	SI04173638	Hs_GSTO2_7
2953	GSTT2	glutathione S-transferase theta 2	NM_000854 XM_005261590	AAGCTCGGCCATCCTGATTTA	SI00431858	Hs_GSTT2_3
2998	GYS2	glycogen synthase 2 (liver)	NM_021957 XM_005253352 XM_005253353 XM_005253354	TAGATCGAGATGATCTAACAA	SI04202821	Hs_GYS2_5
3067	HDC	histidine decarboxylase	NM_002112 XM_005254328	TGCCGACTCCTTCACCTTTAA	SI00032977	Hs_HDC_2
3101	HK3	hexokinase 3 (white cell)	NM_002115	CACTCAGGTTAGCAATATATA	SI00605486	Hs_HK3_5
3156	HMGCR	3-hydroxy-3-methylglutaryl-CoA reductase	NM_000859 NM_001130996 XM_005248492	CCGAGCCTAATGAAAGGGAAA	SI00017136	Hs_HMGCR_2
3162	HMOX1	heme oxygenase (decycling) 1	NM_002133	CAGGCAATGGCCTAAACTTCA	SI02780533	Hs_HMOX1_5
3295	HSD17B4	hydroxysteroid (17-beta) dehydrogenase 4	NM_000414 NM_001199291 NM_001199292 XM_005271978 XM_005271979 XM_005271980 XM_005271981	CAGGCCAATTATAGTGCTGCA	SI00009079	Hs_HSD17B4_1
3614	IMPDH1	IMP (inosine 5'-monophosphate) dehydrogenase 1	NM_000883 NM_001102605 NM_001142573 NM_001142574 NM_001142575 NM_001142576 NM_183243 XM_005250313 XM_005250314 XM_005250315 XM_005250316	CAGCAGCAGCCAGAAACGATA	SI02781044	Hs_IMPDH1_6
8681	JMJD7-PLA2G4B	JMJD7-PLA2G4B readthrough	NM_001198588 NM_005090	CAGGCCGTGCATTATCCGCAA	SI00685734	Hs_PLA2G4B_2
79888	LPCAT1	lysophosphatidylcholine acyltransferase 1	NM_024830 XM_005248373 XM_005248374 XM_005248375	CCGACGCTTACTGTGCGAGAA	SI04330704	Hs_AYTL2_3
4048	LTA4H	leukotriene A4 hydrolase	NM_000895 NM_001256643 NM_001256644 XM_005268871	GCGGCTCTGCATTCAATCCAA	SI00017969	Hs_LTA4H_1
11253	MAN1B1	mannosidase, alpha, class 1B, member 1	NM_016219 NR_045720 NR_045721	CGCCACCACTGTAGTCATGTA	SI00627424	Hs_MAN1B1_4
4125	MAN2B1	mannosidase, alpha, class 2B, member 1	NM_000528 NM_001173498 XM_005259913	GCGGAGTATCGGAGCCACTAA	SI00011193	Hs_MAN2B1_1
3156	HMGCR	3-hydroxy-3-methylglutaryl-CoA reductase	NM_000859 NM_001130996 XM_005248492	CAGAATTTACGTCAACTTGGA	SI00017150	Hs_HMGCR_4
3162	HMOX1	heme oxygenase (decycling) 1	NM_002133	CGGGCCAGCAACAAAGTGCAA	SI02780995	Hs_HMOX1_6
3295	HSD17B4	hydroxysteroid (17-beta) dehydrogenase 4	NM_000414 NM_001199291 NM_001199292 XM_005271978 XM_005271979 XM_005271980 XM_005271981	ACGGATGACTCAGACAGTTAT	SI00009086	Hs_HSD17B4_2
3614	IMPDH1	IMP (inosine 5'-monophosphate) dehydrogenase 1	NM_000883 NM_001102605 NM_001142573 NM_001142574 NM_001142575 NM_001142576 NM_183243 XM_005250313 XM_005250314 XM_005250315 XM_005250316	CCGCACCGACCTGAAGAAGAA	SI00447482	Hs_IMPDH1_3
8681	JMJD7-PLA2G4B	JMJD7-PLA2G4B readthrough	NM_001198588 NM_005090	CGCCGGCAACCTACCAGCTAA	SI03194009	Hs_PLA2G4B_5
79888	LPCAT1	lysophosphatidylcholine acyltransferase 1	NM_024830 XM_005248373 XM_005248374 XM_005248375	TTCAAGATGTACGGAGCGCAA	SI04289033	Hs_AYTL2_2
4048	LTA4H	leukotriene A4 hydrolase	NM_000895 NM_001256643 NM_001256644 XM_005268871	CGCAATTCCTTTGGCGCTAAA	SI00017976	Hs_LTA4H_2
11253	MAN1B1	mannosidase, alpha, class 1B, member 1	NM_016219 NR_045720 NR_045721	AGCCAGGAAGTGGGTGTCGAA	SI04132226	Hs_MAN1B1_7
4125	MAN2B1	mannosidase, alpha, class 2B, member 1	NM_000528 NM_001173498 XM_005259913	TCGACCCACCTGGAAACTGAA	SI00011200	Hs_MAN2B1_2
3157	HMGCS1	3-hydroxy-3-methylglutaryl-CoA synthase 1 (soluble)	NM_001098272 NM_002130 XM_005248295	AAGGAACGTGGTACTTAGTTA	SI00033068	Hs_HMGCS1_2
3163	HMOX2	heme oxygenase (decycling) 2	NM_001127204 NM_001127205 NM_001127206 NM_001286267 NM_001286268 NM_001286269 NM_001286270 NM_001286271 NM_002134	TTGGAGGTGAGTGGCCTGTAA	SI00439642	Hs_HMOX2_3
3283	HSD3B1	hydroxy-delta-5-steroid dehydrogenase, 3 beta- and steroid delta-isomerase 1	NM_000862	TTCCTTCACATAGTTTGATAA	SI03241973	Hs_HSD3B1_5
3615	IMPDH2	IMP (inosine 5'-monophosphate) dehydrogenase 2	NM_000884	AAAGAGGAGGAACATGACTGT	SI00300552	Hs_IMPDH2_5
8564	KMO	kynurenine 3-monooxygenase (kynurenine 3-hydroxylase)	NM_003679	TGGGTACAACATCGAATAATA	SI03649184	Hs_KMO_6
54947	LPCAT2	lysophosphatidylcholine acyltransferase 2	NM_017839 XM_005256006	TTGGGATTATCTTGCTTCCAA	SI04151994	Hs_AYTL1_1
4056	LTC4S	leukotriene C4 synthase	NM_145867 XM_005265912 XM_005265913 XM_005265914	ATCCTAGTCTCTATCATTAAA	SI00625135	Hs_LTC4S_1
4124	MAN2A1	mannosidase, alpha, class 2A, member 1	NM_002372 XR_246534	CGGAATGGGATTTACAGTTTA	SI00036722	Hs_MAN2A1_1
23324	MAN2B2	mannosidase, alpha, class 2B, member 2	NM_015274 XM_005247953 XR_241647	CACGGGTTTCTCTATGAAACA	SI00627466	Hs_MAN2B2_2
3157	HMGCS1	3-hydroxy-3-methylglutaryl-CoA synthase 1 (soluble)	NM_001098272 NM_002130 XM_005248295	CAGGGCATTATTAGGCTATTT	SI02627856	Hs_HMGCS1_6
3163	HMOX2	heme oxygenase (decycling) 2	NM_001127204 NM_001127205 NM_001127206 NM_001286267 NM_001286268 NM_001286269 NM_001286270 NM_001286271 NM_002134	AAAGTGGGCTTTGCAAGCTAA	SI00439649	Hs_HMOX2_4
3283	HSD3B1	hydroxy-delta-5-steroid dehydrogenase, 3 beta- and steroid delta-isomerase 1	NM_000862	ATGTGGTTTGCTGTTACCAAA	SI04173155	Hs_HSD3B1_7
3615	IMPDH2	IMP (inosine 5'-monophosphate) dehydrogenase 2	NM_000884	TCCAGCACACCTCCTCGGTTT	SI05075637	Hs_IMPDH2_11
8564	KMO	kynurenine 3-monooxygenase (kynurenine 3-hydroxylase)	NM_003679	AAGGCTATTAATATCATACTA	SI00054537	Hs_KMO_1
54947	LPCAT2	lysophosphatidylcholine acyltransferase 2	NM_017839 XM_005256006	TACCTTCTATGGTATCTCGAA	SI04225158	Hs_AYTL1_2
4056	LTC4S	leukotriene C4 synthase	NM_145867	AAAGTTCTAGTGACCGAGAAA	SI00625142	Hs_LTC4S_2
4124	MAN2A1	mannosidase, alpha, class 2A, member 1	NM_002372 XR_246534	CAAGGATTTGACATTACTTAT	SI00036729	Hs_MAN2A1_2
23324	MAN2B2	mannosidase, alpha, class 2B, member 2	NM_015274 XM_005247953	CCGGACGTTCTTTATTCACTT	SI00627473	Hs_MAN2B2_3
3158	HMGCS2	3-hydroxy-3-methylglutaryl-CoA synthase 2 (mitochondrial)	NM_001166107 NM_005518	CAGGATTGGTGCCTTCTCTTA	SI00078281	Hs_HMGCS2_3
3028	HSD17B10	hydroxysteroid (17-beta) dehydrogenase 10	NM_001037811 NM_004493	AAGACTTCCAGCGAGTTCTTG	SI00300363	Hs_HADH2_3
3284	HSD3B2	hydroxy-delta-5-steroid dehydrogenase, 3 beta- and steroid delta-isomerase 2	NM_000198 NM_001166120	TCCGAGGTCAATTCTATTACA	SI00004277	Hs_HSD3B2_1
51477	ISYNA1	inositol-3-phosphate synthase 1	NM_001170938 NM_001253389 NM_016368 NR_045574	CTGGGACATCTCGTCGCTGAA	SI00449022	Hs_ISYNA1_3
3906	LALBA	lactalbumin, alpha-	NM_002289	AAGGTCCCACTTTGAAGTCAA	SI00467838	Hs_LALBA_3
4023	LPL	lipoprotein lipase	NM_000237	CCCAGGGTGCATTAACTTAAA	SI00005138	Hs_LPL_1
4121	MAN1A1	mannosidase, alpha, class 1A, member 1	NM_005907 XM_005266986	CAGGTCTATCATTATTTGATA	SI00627361	Hs_MAN1A1_3
4122	MAN2A2	mannosidase, alpha, class 2A, member 2	NM_006122 XM_005254910 XM_005254911 XR_243207 XR_243208 XR_243209	CACCCGTACGTCCAAAGACAA	SI00084658	Hs_MAN2A2_1
4123	MAN2C1	mannosidase, alpha, class 2C, member 1	NM_001256494 NM_001256495 NM_001256496 NM_006715 XM_005254384	CTCGCTCTTGCGGGCGCCTAA	SI00091252	Hs_MAN2C1_2
3158	HMGCS2	3-hydroxy-3-methylglutaryl-CoA synthase 2 (mitochondrial)	NM_001166107 NM_005518	AAAGAGAGCAATTCTACCATA	SI03026429	Hs_HMGCS2_5
3028	HSD17B10	hydroxysteroid (17-beta) dehydrogenase 10	NM_001037811 NM_004493	TCGCCCTCTGTGCCTAATAAA	SI00064435	Hs_HADH2_1
3284	HSD3B2	hydroxy-delta-5-steroid dehydrogenase, 3 beta- and steroid delta-isomerase 2	NM_000198 NM_001166120	GTGCGTTAAGACCCACATATA	SI00004284	Hs_HSD3B2_2
51477	ISYNA1	inositol-3-phosphate synthase 1	NM_001170938 NM_001253389 NM_016368 NR_045573 NR_045574	GACCATGTCCATCGTGAGTTA	SI03101525	Hs_ISYNA1_5
3906	LALBA	lactalbumin, alpha-	NM_002289	CACCGAATTCTTGAAGACTAT	SI00467845	Hs_LALBA_4
4023	LPL	lipoprotein lipase	NM_000237	TAGCACATCCTCCAACGTTAA	SI00005152	Hs_LPL_3
4121	MAN1A1	mannosidase, alpha, class 1A, member 1	NM_005907 XM_005266986	CAAGGCCTTTATCCTAACTAT	SI04273689	Hs_MAN1A1_6
4122	MAN2A2	mannosidase, alpha, class 2A, member 2	NM_006122 XM_005254910 XM_005254911 XR_243207 XR_243208 XR_243209	TAAGAGTATTCTGTAAGTCAA	SI00084665	Hs_MAN2A2_2
4123	MAN2C1	mannosidase, alpha, class 2C, member 1	NM_001256494 NM_001256496 NM_006715 XM_005254384	CAGGATGCTGGCGTTATCCAA	SI00091259	Hs_MAN2C1_3
4143	MAT1A	methionine adenosyltransferase I, alpha	NM_000429 XM_005269842 XM_005269843	CTGGATGCCCATCTCAAGCAA	SI00009387	Hs_MAT1A_1
4191	MDH2	malate dehydrogenase 2, NAD (mitochondrial)	NM_001282403 NM_001282404 NM_005918 XM_005250350 XM_005277582	AAGGTTGTGATGTGGTAGTTA	SI00082677	Hs_MDH2_1
4259	MGST3	microsomal glutathione S-transferase 3	NM_004528 XM_005245174 XM_005245175	ATGGCTGTCCTCTCTAAGGAA	SI00064946	Hs_MGST3_1
10	NAT2	N-acetyltransferase 2 (arylamine N-acetyltransferase)	NM_000015	TCAGGAGAGAGCAGTATATTA	SI04270224	Hs_NAT2_6
349565	NMNAT3	nicotinamide nucleotide adenylyltransferase 3	NM_001200047 NM_178177 XM_005247432	AACGCCCTGGTTTCAGAATAT	SI04162732	Hs_NMNAT3_5
4846	NOS3	nitric oxide synthase 3 (endothelial cell)	NM_000603 NM_001160109 NM_001160110 NM_001160111	CCGGGACTTCATCAACCAGTA	SI03082464	Hs_NOS3_6
93034	NT5C1B	5'-nucleotidase, cytosolic IB	NM_001002006 NM_001199086 NM_001199087 NM_001199088 NM_033253 XM_005262631 XM_005262632 XM_005262633 XM_005262634	TTGGATGTTTGTAGATAACAA	SI00661990	Hs_NT5C1B_2
115024	NT5C3B	5'-nucleotidase, cytosolic IIIB	NM_052935 NR_033464 NR_033465	CTGGATGTGGTCAACGGGCTA	SI00635089	Hs_MGC20781_3
51559	NT5DC3	5'-nucleotidase domain containing 3	NM_001031701	CAAGAACAACATCGACTATGA	SI04197718	Hs_NT5DC3_2
4143	MAT1A	methionine adenosyltransferase I, alpha	NM_000429 XM_005269842 XM_005269843	ACGTGTTTAGACCTAGATGTA	SI00009394	Hs_MAT1A_2
4191	MDH2	malate dehydrogenase 2, NAD (mitochondrial)	NM_001282403 NM_001282404 NM_005918 XM_005250350 XM_005277582	CTCTGTGGGCGCATCAATAAA	SI00082684	Hs_MDH2_2
4259	MGST3	microsomal glutathione S-transferase 3	NM_004528 XM_005245174 XM_005245175	CAAGAAGTACAAAGTGGAGTA	SI03053533	Hs_MGST3_5
10	NAT2	N-acetyltransferase 2 (arylamine N-acetyltransferase)	NM_000015	TCCCTCCAGTTAACAAATACA	SI04208127	Hs_NAT2_5
349565	NMNAT3	nicotinamide nucleotide adenylyltransferase 3	NM_001200047 NM_178177 XM_005247432	TGGGCCAAGGGCAGAGCGTAA	SI04262874	Hs_NMNAT3_6
4846	NOS3	nitric oxide synthase 3 (endothelial cell)	NM_000603 NM_001160109 NM_001160110 NM_001160111	CACGGCCTCTTTCATGAAGCA	SI05161471	Hs_NOS3_13
93034	NT5C1B	5'-nucleotidase, cytosolic IB	NM_001002006 NM_001199086 NM_001199087 NM_001199088 NM_033253 XM_005262631 XM_005262632 XM_005262633 XM_005262634	CCAGGGTACTTTCTAAGATAA	SI00662004	Hs_NT5C1B_4
115024	NT5C3B	5'-nucleotidase, cytosolic IIIB	NM_052935 NR_033464 NR_033465	CCACAGCATGTCAGTGCTCTA	SI00635096	Hs_MGC20781_4
51559	NT5DC3	5'-nucleotidase domain containing 3	NM_001031701	CCTGGCGGATTTGACCCTAAA	SI04262713	Hs_NT5DC3_3
27430	MAT2B	methionine adenosyltransferase II, beta	NM_013283 NM_182796	ATGACTAAGTATGAAATGGCA	SI04145274	Hs_MAT2B_7
4257	MGST1	microsomal glutathione S-transferase 1	NM_001260511 NM_001260512 NM_001267598 NM_020300 NM_145764 NM_145791 NM_145792 NR_048545 NR_048547	ACCCAGGTAATGGATGATGAA	SI00153573	Hs_MGST1_1
4524	MTHFR	methylenetetrahydrofolate reductase (NAD(P)H)	NM_005957 XM_005263458 XM_005263459 XM_005263460 XM_005263461 XM_005263462 XM_005263463	CTCGGGAGAACCAAACCGGAA	SI00083048	Hs_MTHFR_1
64802	NMNAT1	nicotinamide nucleotide adenylyltransferase 1	NM_022787	CAGCCTGATCCTATTGTTGCA	SI04134529	Hs_NMNAT1_8
4842	NOS1	nitric oxide synthase 1 (neuronal)	NM_000620 NM_001204218 XM_005253885	CAGAGAATAGTTCACATCTAT	SI02623999	Hs_NOS1_5
30833	NT5C	5', 3'-nucleotidase, cytosolic	NM_001252377 NM_014595 NR_045513	GAGGGAGATCTTAGATAGCAA	SI00661927	Hs_NT5C_1
22978	NT5C2	5'-nucleotidase, cytosolic II	NM_001134373 NM_012229 XM_005269632 XM_005269633 XM_005269634 XM_005269635 XM_005269636 XM_005269637 XM_005269638 XM_005269639 XM_005269640 XM_005269641 XM_005269642 XM_005269643 XM_005269644 XM_005269645 XM_005269646	CTGCGTCAGGTGGATACTAAA	SI00662025	Hs_NT5C2_3
221294	NT5DC1	5'-nucleotidase domain containing 1	NM_152729	ATGGCTTGTGGACTTCCAATA	SI04156621	Hs_NT5DC1_3
284958	NT5DC4	5'-nucleotidase domain containing 4	XM_001716359	CTGGCTGCTCCCGTTACACTA	SI04766230	Hs_NT5DC4_1
27430	MAT2B	methionine adenosyltransferase II, beta	NM_013283 NM_182796	AAACGGTCTTTCATTAGTTTA	SI04157244	Hs_MAT2B_8
4257	MGST1	microsomal glutathione S-transferase 1	NM_001260511 NM_001260512 NM_001267598 NM_020300 NM_145764 NM_145791 NM_145792	AAGAAGTATCTTCGAACAGAT	SI00153580	Hs_MGST1_2
4524	MTHFR	methylenetetrahydrofolate reductase (NAD(P)H)	NM_005957 XM_005263458 XM_005263459 XM_005263460 XM_005263461 XM_005263462 XM_005263463	AAGCGCCGAGAGGAAGATGTA	SI00083055	Hs_MTHFR_2
64802	NMNAT1	nicotinamide nucleotide adenylyltransferase 1	NM_022787	ATGCTGCCACGTAATAGCATA	SI04135691	Hs_NMNAT1_9
4842	NOS1	nitric oxide synthase 1 (neuronal)	NM_000620 NM_001204213 NM_001204214 NM_001204218	CAGCGGCAATTTGATATCCAA	SI02624006	Hs_NOS1_6
30833	NT5C	5', 3'-nucleotidase, cytosolic	NM_001252377 NM_014595 NR_045513	CGGCCCGACCTGGCGGATAAA	SI00661941	Hs_NT5C_3
22978	NT5C2	5'-nucleotidase, cytosolic II	NM_001134373 NM_012229 XM_005269632 XM_005269633 XM_005269634 XM_005269635 XM_005269636 XM_005269637 XM_005269638 XM_005269639 XM_005269640 XM_005269641 XM_005269642 XM_005269643 XM_005269644 XM_005269645 XM_005269646	ATCCAGCGAGATGATACTGAA	SI04203367	Hs_NT5C2_5
221294	NT5DC1	5'-nucleotidase domain containing 1	NM_152729	TAGTAGCTATTTGTTGCAAGA	SI04252269	Hs_NT5DC1_4
284958	NT5DC4	5'-nucleotidase domain containing 4	XM_001716359	CTGGTGTTCGATGAACTCTAT	SI04766244	Hs_NT5DC4_3
4190	MDH1	malate dehydrogenase 1, NAD (soluble)	NM_001199111 NM_001199112 NM_005917 XM_005264320	CACAACCGAGCTAAAGCTCAA	SI00082649	Hs_MDH1_1
4258	MGST2	microsomal glutathione S-transferase 2	NM_001204366 NM_001204367 NM_001204368 NM_002413	CCCAACTTTGTTTACCCGATA	SI00037310	Hs_MGST2_1
9	NAT1	N-acetyltransferase 1 (arylamine N-acetyltransferase)	NM_000662 NM_001160170 NM_001160171 NM_001160172 NM_001160173 NM_001160174 NM_001160175 NM_001160176 NM_001160179 XM_005273677 XM_005273679	AAGGACAATACAGATCTAATA	SI00655242	Hs_NAT1_2
23057	NMNAT2	nicotinamide nucleotide adenylyltransferase 2	NM_015039 NM_170706	CTCCTCAATACTCCGCAAATA	SI04235315	Hs_NMNAT2_6
4843	NOS2	nitric oxide synthase 2, inducible	NM_000625	CTGGGCCGTGCAAACCTTCAA	SI00013062	Hs_NOS2A_1
84618	NT5C1A	5'-nucleotidase, cytosolic IA	NM_032526	CCGCCTCATCAACAGTATCAA	SI00661976	Hs_NT5C1A_4
51251	NT5C3A	5'-nucleotidase, cytosolic IIIA	NM_001002009 NM_001002010 NM_001166118 NM_016489	CAGTTCGAATCAAGAACCCTA	SI03178994	Hs_NT5C3_5
64943	NT5DC2	5'-nucleotidase domain containing 2	NM_001134231 NM_022908 XM_005265405 XM_005265406	CCGGCGCAAGCCTTTCAGAAA	SI00392063	Hs_FLJ12442_3
4907	NT5E	5'-nucleotidase, ecto (CD73)	NM_001204813 NM_002526	CAACGTGGTTTCTACATATAT	SI03156398	Hs_NT5E_5
4190	MDH1	malate dehydrogenase 1, NAD (soluble)	NM_001199111 NM_001199112 NM_005917 XM_005264320	CAGCCTTAGATAAATACGCCA	SI00082656	Hs_MDH1_2
4258	MGST2	microsomal glutathione S-transferase 2	NM_001204366 NM_001204368 NM_002413	CACCAGAGTTTGAGAGAGTAT	SI00037317	Hs_MGST2_2
9	NAT1	N-acetyltransferase 1 (arylamine N-acetyltransferase)	NM_000662 NM_001160170 NM_001160171 NM_001160172 NM_001160173 NM_001160174 NM_001160175 NM_001160176 NM_001160179 XM_005273677 XM_005273679	TGGCCTGTGGTTATCTTGGAA	SI04225886	Hs_NAT1_5
23057	NMNAT2	nicotinamide nucleotide adenylyltransferase 2	NM_015039 NM_170706	CACGGTGATGCGGTATGAAGA	SI03164721	Hs_NMNAT2_5
4843	NOS2	nitric oxide synthase 2, inducible	NM_000625	ATCGAATTTGTCAACCAATAT	SI00013069	Hs_NOS2A_2
84618	NT5C1A	5'-nucleotidase, cytosolic IA	NM_032526	GCAGAAGAAGTTCTACTCCAA	SI04195226	Hs_NT5C1A_6
51251	NT5C3A	5'-nucleotidase, cytosolic IIIA	NM_001002009 NM_001002010 NM_001166118 NM_016489	ATGATGGTGCCTTGAGGAATA	SI04207371	Hs_NT5C3_6
64943	NT5DC2	5'-nucleotidase domain containing 2	NM_001134231 NM_022908 XM_005265405 XM_005265406	ATGGCAAGGGTCCCTCCATTA	SI04363723	Hs_NT5DC2_3
4907	NT5E	5'-nucleotidase, ecto (CD73)	NM_001204813 NM_002526	CACTATCTGGTTCACCGTGTA	SI04166113	Hs_NT5E_6
56953	NT5M	5',3'-nucleotidase, mitochondrial	NM_020201 XM_005256731 XM_005256732 XM_005256735 XM_005256736 XM_005256737	CAGAGAGTCCGTAGGCTTGAA	SI00662130	Hs_NT5M_2
5053	PAH	phenylalanine hydroxylase	NM_000277	TGGGCTTAATATAAATCGTAA	SI00006055	Hs_PAH_1
79646	PANK3	pantothenate kinase 3	NM_024594	AAGCGAGAATCTGTTAGTAAA	SI00136528	Hs_PANK3_1
5106	PCK2	phosphoenolpyruvate carboxykinase 2 (mitochondrial)	NM_001018073 NM_004563 XM_005267726 XM_005267728 XM_005267729	CATGGCTACAATCCAGAGTAA	SI03179652	Hs_PCK2_6
5833	PCYT2	phosphate cytidylyltransferase 2, ethanolamine	NM_001184917 NM_001256433 NM_001256434 NM_001256435 NM_001282203 NM_001282204 NM_002861 XM_005256386 XM_005256387	CCGCATGCTGCTGGTAACCAA	SI00681051	Hs_PCYT2_1
5162	PDHB	pyruvate dehydrogenase (lipoamide) beta	NM_000925 NM_001173468 NR_033384	TGCGGCCCATTTGTGAATTTA	SI03236702	Hs_PDHB_5
5164	PDK2	pyruvate dehydrogenase kinase, isozyme 2	NM_001199898 NM_001199899 NM_002611 XM_005257446 XR_243662	AAGAACCTTGTTAGACCGAGA	SI00605766	Hs_PDK2_5
54704	PDP1	pyruvate dehyrogenase phosphatase catalytic subunit 1	NM_001161779 NM_001161780 NM_001161781 NM_018444 XM_005250986 XM_005250987 XM_005250988	ACCGATTAAGGCCACAGGATA	SI00121968	Hs_PPM2C_4
5207	PFKFB1	6-phosphofructo-2-kinase/fructose-2,6-biphosphatase 1	NM_001271804 NM_002625 NR_073450 XM_005262014 XM_005262015	CAGCTCGAGGCAAGACCTATA	SI00040586	Hs_PFKFB1_1
56953	NT5M	5',3'-nucleotidase, mitochondrial	NM_020201 XM_005256731 XM_005256732 XM_005256733 XM_005256734 XM_005256735 XM_005256736 XM_005256737	CATCAGCATTTGGGAGTCAAA	SI00662144	Hs_NT5M_4
5053	PAH	phenylalanine hydroxylase	NM_000277	GTCGCATTTCATCAAGATTAA	SI00006062	Hs_PAH_2
79646	PANK3	pantothenate kinase 3	NM_024594	CTGCTGAATGTTGCCATATTA	SI00136535	Hs_PANK3_2
5106	PCK2	phosphoenolpyruvate carboxykinase 2 (mitochondrial)	NM_001018073 NM_004563 XM_005267726 XM_005267727 XM_005267728 XM_005267729	CCCAAGGATGTGGCACGAGTA	SI03182424	Hs_PCK2_7
5833	PCYT2	phosphate cytidylyltransferase 2, ethanolamine	NM_001184917 NM_001256433 NM_001256434 NM_001256435 NM_001282203 NM_001282204 NM_002861 XM_005256386 XM_005256387	ATGGGTGACTACCTCATCGTA	SI04159729	Hs_PCYT2_5
5162	PDHB	pyruvate dehydrogenase (lipoamide) beta	NM_000925 NM_001173468 NR_033384	CTGCAAGACCTGACTATTCAT	SI04183655	Hs_PDHB_6
5164	PDK2	pyruvate dehydrogenase kinase, isozyme 2	NM_001199898 NM_001199899 NM_002611 XM_005257446 XR_243662	TAGGTCTGTGATGGTCCCTAA	SI00605773	Hs_PDK2_6
54704	PDP1	pyruvate dehyrogenase phosphatase catalytic subunit 1	NM_001161779 NM_001161780 NM_001161781 NM_018444 XM_005250986 XM_005250987 XM_005250988	ATCGTACTTCTTATTTAGTAA	SI02759372	Hs_PPM2C_5
5207	PFKFB1	6-phosphofructo-2-kinase/fructose-2,6-biphosphatase 1	NM_001271804 NM_002625 NR_073450 XM_005262014 XM_005262015	CTCCACAAAGCTCACACGATA	SI00040593	Hs_PFKFB1_2
4953	ODC1	ornithine decarboxylase 1	NM_001287188 NM_001287189 NM_001287190 NM_002539	AAGCATTTGTAGCTTGTACAA	SI02780680	Hs_ODC1_5
53354	PANK1	pantothenate kinase 1	NM_138316 NM_148977 NM_148978 XM_005269902	AACGCTGGTTAAATTGGTGTA	SI02225237	Hs_PANK1_5
55229	PANK4	pantothenate kinase 4	NM_018216 XM_005244769	CTGGGAGACGTTCATATTGGA	SI02224831	Hs_PANK4_5
5130	PCYT1A	phosphate cytidylyltransferase 1, choline, alpha	NM_005017 XM_005269342 XM_005269343 XM_005269344	CACGGTGATGAACGAGAATGA	SI04204844	Hs_PCYT1A_5
5160	PDHA1	pyruvate dehydrogenase (lipoamide) alpha 1	NM_000284 NM_001173454 NM_001173455 NM_001173456	TTGCATGCAGTTTGTACATTA	SI00006209	Hs_PDHA1_3
8050	PDHX	pyruvate dehydrogenase complex, component X	NM_001135024 NM_001166158 NM_003477	GAAGGTAGAAGTGATCTTCAA	SI04298476	Hs_PDHX_8
5165	PDK3	pyruvate dehydrogenase kinase, isozyme 3	NM_001142386 NM_005391	TTCATTAGCACTAACATCCAA	SI00287560	Hs_PDK3_5
57546	PDP2	pyruvate dehyrogenase phosphatase catalytic subunit 2	NM_020786 XM_005256064 XM_005256065 XM_005256066 XM_005256067 XM_005256068	CAGGACGATCATCATGGAGGA	SI02665642	Hs_PDP2_6
5208	PFKFB2	6-phosphofructo-2-kinase/fructose-2,6-biphosphatase 2	NM_001018053 NM_006212 XM_005273161 XM_005273162	CCAGAGCAAGATAGTCTACTA	SI02622193	Hs_PFKFB2_5
4953	ODC1	ornithine decarboxylase 1	NM_001287188 NM_001287189 NM_001287190 NM_002539	TAGCTGTTAACTGCAAGTTTA	SI02781100	Hs_ODC1_6
53354	PANK1	pantothenate kinase 1	NM_138316 NM_148977 NM_148978 XM_005269902	CCGAAGGATATTACAGCCGAA	SI02225244	Hs_PANK1_6
55229	PANK4	pantothenate kinase 4	NM_018216 XM_005244769 XR_241034	TCGACATAGGCGGGTCGTTAA	SI02224838	Hs_PANK4_6
5130	PCYT1A	phosphate cytidylyltransferase 1, choline, alpha	NM_005017 XM_005269342 XM_005269343 XM_005269344	CACGCCCGAGCTCTGATGCAA	SI04288662	Hs_PCYT1A_6
5160	PDHA1	pyruvate dehydrogenase (lipoamide) alpha 1	NM_000284 NM_001173454 NM_001173455 NM_001173456	AAGAGTGACCCTATTATGCTT	SI03032022	Hs_PDHA1_5
8050	PDHX	pyruvate dehydrogenase complex, component X	NM_001135024 NM_001166158 NM_003477	AACCTAGAGAATCCTATCCGA	SI04343682	Hs_PDHX_9
5165	PDK3	pyruvate dehydrogenase kinase, isozyme 3	NM_001142386 NM_005391	CTCGTTACTTTGGGTAAAGAA	SI02665355	Hs_PDK3_7
57546	PDP2	pyruvate dehyrogenase phosphatase catalytic subunit 2	NM_020786 XM_005256064 XM_005256065 XM_005256066 XM_005256067 XM_005256068	CAGGAATTAGACCATATTTAG	SI00127799	Hs_PDP2_3
5208	PFKFB2	6-phosphofructo-2-kinase/fructose-2,6-biphosphatase 2	NM_006212 XM_005273162	CCGTGACAAGCCAACTAACAA	SI02622200	Hs_PFKFB2_6
4967	OGDH	oxoglutarate (alpha-ketoglutarate) dehydrogenase (lipoamide)	NM_001003941 NM_001165036 NM_002541 XM_005249759 XM_005249760 XM_005249761 XM_005249762 XM_005249763	CAGGATCAATCGTGTCACCGA	SI00039109	Hs_OGDH_3
80025	PANK2	pantothenate kinase 2	NM_024960 NM_153638 NM_153640 XM_005260835 XM_005260836	CAGAGCGACTTTGATCACCAT	SI02225076	Hs_PANK2_5
5105	PCK1	phosphoenolpyruvate carboxykinase 1 (soluble)	NM_002591 XM_005260415 XM_005260416	CACAGCGGCTGCAGAACATAA	SI00039998	Hs_PCK1_1
9468	PCYT1B	phosphate cytidylyltransferase 1, choline, beta	NM_001163264 NM_001163265 NM_004845	GTCATCTAGTGTGAACCTTAA	SI04263532	Hs_PCYT1B_5
5161	PDHA2	pyruvate dehydrogenase (lipoamide) alpha 2	NM_005390	CTGACTGTTCGCCGCATGGAA	SI04265975	Hs_PDHA2_6
5163	PDK1	pyruvate dehydrogenase kinase, isozyme 1	NM_001278549 NM_002610 NR_103729 NR_103731	CCCGAACTAGAACTTGAAGAA	SI00605752	Hs_PDK1_5
5166	PDK4	pyruvate dehydrogenase kinase, isozyme 4	NM_002612	CAGATGCTATCATCTACTTAA	SI02660049	Hs_PDK4_6
55066	PDPR	pyruvate dehydrogenase phosphatase regulatory subunit	NM_017990 XM_005256015 XM_005256016 XM_005256017 XM_005256018 XM_005256019 XM_005256020 XR_243415	ATCTCTTATCTCCTTGATATA	SI02642983	Hs_PDPR_5
5209	PFKFB3	6-phosphofructo-2-kinase/fructose-2,6-biphosphatase 3	NM_001145443 NM_001282630 NM_004566 XM_005252462 XM_005252463 XM_005252464	CAGGGACTTGTCGCTGATCAA	SI02223585	Hs_PFKFB3_5
4967	OGDH	oxoglutarate (alpha-ketoglutarate) dehydrogenase (lipoamide)	NM_001003941 NM_001165036 NM_002541 XM_005249759 XM_005249760 XM_005249761 XM_005249762 XM_005249763	CAGGTTTGAGGAGTTCCTACA	SI03072580	Hs_OGDH_5
80025	PANK2	pantothenate kinase 2	NM_024960 NM_153638 NM_153640 XM_005260835 XM_005260836	CTGTGTGTGAACTTACTGTAA	SI02225083	Hs_PANK2_6
5105	PCK1	phosphoenolpyruvate carboxykinase 1 (soluble)	NM_002591 XM_005260416	TTCGAGATCATCCAAAGAGAA	SI00040005	Hs_PCK1_2
9468	PCYT1B	phosphate cytidylyltransferase 1, choline, beta	NM_001163264 NM_001163265 NM_004845 XM_005274631	CAGGTCATGCAAGAGCCCTTA	SI04305231	Hs_PCYT1B_6
5161	PDHA2	pyruvate dehydrogenase (lipoamide) alpha 2	NM_005390	CTGGCCTGTAAATATAAAGGA	SI04336962	Hs_PDHA2_7
5163	PDK1	pyruvate dehydrogenase kinase, isozyme 1	NM_001278549 NM_002610	TCGGGTTTCTATAGGAAACTA	SI00605759	Hs_PDK1_6
5166	PDK4	pyruvate dehydrogenase kinase, isozyme 4	NM_002612	AAGTTCGAAATAGACACCATA	SI02660056	Hs_PDK4_7
55066	PDPR	pyruvate dehydrogenase phosphatase regulatory subunit	NM_017990 XM_005256015 XM_005256016 XM_005256017 XM_005256018 XM_005256019 XM_005256020 XR_243415	CAAAGGGTGTACGTTGCATAA	SI03052651	Hs_PDPR_6
5209	PFKFB3	6-phosphofructo-2-kinase/fructose-2,6-biphosphatase 3	NM_001145443 NM_001282630 NM_004566 XM_005252462 XM_005252463 XM_005252464	CTCCAATATCATGGAAGTTAA	SI02223592	Hs_PFKFB3_6
5210	PFKFB4	6-phosphofructo-2-kinase/fructose-2,6-biphosphatase 4	NM_004567 XM_005265228 XM_005265229 XM_005265230 XM_005265231	ACGGAGAGCGACCATCTTTAA	SI00065296	Hs_PFKFB4_1
5214	PFKP	phosphofructokinase, platelet	NM_001242339 NM_002627 XM_005252465 XM_005252466 XM_005252467	CAGGATCATCGAGGTCGTCGA	SI00040649	Hs_PFKP_2
8396	PIP4K2B	phosphatidylinositol-5-phosphate 4-kinase, type II, beta	NM_003559 XM_005257721	CCGCTTTAAGTTTAAGGAGTA	SI00287441	Hs_PIP5K2B_5
8395	PIP5K1B	phosphatidylinositol-4-phosphate 5-kinase, type I, beta	NM_001278253 NM_003558 XM_005252261 XM_005252262	AAGGCTCAACGTATAAGCGAA	SI00052948	Hs_PIP5K1B_1
5313	PKLR	pyruvate kinase, liver and RBC	NM_000298 NM_181871 XM_005245266	AAGGGCAACTTCCCTGTGGAA	SI02758567	Hs_PKLR_6
81579	PLA2G12A	phospholipase A2, group XIIA	NM_030821	CTCCCTTACTTAGTATGCCAA	SI00139552	Hs_PLA2G12A_1
5320	PLA2G2A	phospholipase A2, group IIA (platelets, synovial fluid)	NM_000300 NM_001161727 NM_001161728 NM_001161729	CCCAAGAACTCTTACCATGAA	SI00006559	Hs_PLA2G2A_1
64600	PLA2G2F	phospholipase A2, group IIF	NM_022819	CACGCCCAACTGCAGCATCTA	SI00134624	Hs_PLA2G2F_1
100137049	PLA2G4B	phospholipase A2, group IVB (cytosolic)	NM_001114633	CTGGGCCTTGGCCAACCTTTA	SI04857559	Hs_PLA2G4B_8
5210	PFKFB4	6-phosphofructo-2-kinase/fructose-2,6-biphosphatase 4	NM_004567 XM_005265228 XM_005265229 XM_005265230 XM_005265231	CAGAAAGTGTCTGGACTTGTA	SI00065303	Hs_PFKFB4_2
5214	PFKP	phosphofructokinase, platelet	NM_001242339 NM_002627 XM_005252465 XM_005252466 XM_005252467	TCGGAGAACCGTGCCCGGAAA	SI00040656	Hs_PFKP_3
8396	PIP4K2B	phosphatidylinositol-5-phosphate 4-kinase, type II, beta	NM_003559 XM_005257721	CACGCGTTTCCTCACCACCTA	SI02660119	Hs_PIP5K2B_7
8395	PIP5K1B	phosphatidylinositol-4-phosphate 5-kinase, type I, beta	NM_001278253 NM_003558 XM_005252261 XM_005252262	CAGGCCTACACTCTATTCAAA	SI00052955	Hs_PIP5K1B_2
5313	PKLR	pyruvate kinase, liver and RBC	NM_000298 NM_181871 XM_005245266	TAAGATGCCTTGAGTCTTTAA	SI02758574	Hs_PKLR_7
81579	PLA2G12A	phospholipase A2, group XIIA	NM_030821	TAGGACTACTTACAAGGACAA	SI03111584	Hs_PLA2G12A_6
5320	PLA2G2A	phospholipase A2, group IIA (platelets, synovial fluid)	NM_000300 NM_001161727 NM_001161728 NM_001161729	CACCAAATTTCTGAGCTACAA	SI00006566	Hs_PLA2G2A_2
64600	PLA2G2F	phospholipase A2, group IIF	NM_022819	TACCAGGAACTCTTTGACCAA	SI00134631	Hs_PLA2G2F_2
100137049	PLA2G4B	phospholipase A2, group IVB (cytosolic)	NM_001114633	TTGATACATCACAGACTCATA	SI04857566	Hs_PLA2G4B_9
5211	PFKL	phosphofructokinase, liver	NM_002626 NR_024108 XM_005261135 XM_005261136 XM_005261137	CCGGACCTACTCGCACCTGAA	SI00040614	Hs_PFKL_1
5289	PIK3C3	phosphatidylinositol 3-kinase, catalytic subunit type 3	NM_002647 XM_005258287	AACGCGAAAGTGGAAATCGTA	SI00605822	Hs_PIK3C3_5
79837	PIP4K2C	phosphatidylinositol-5-phosphate 4-kinase, type II, gamma	NM_001146258 NM_001146259 NM_001146260 NM_024779 XM_005269152	TAGGATTCATTCTCCATGTAA	SI00137144	Hs_PIP5K2C_1
23396	PIP5K1C	phosphatidylinositol-4-phosphate 5-kinase, type I, gamma	NM_001195733 NM_012398 XM_005259523 XM_005259524	CCGCGTCGTGGTCATGAACAA	SI02224376	Hs_PIP5K1C_5
5315	PKM	pyruvate kinase, muscle	NM_001206796 NM_001206797 NM_001206798 NM_001206799 NM_002654 NM_182470 NM_182471 XM_005254443 XM_005254444 XM_005254445	AACATCAAGATTATCAGCAAA	SI02659930	Hs_PKM2_8
84647	PLA2G12B	phospholipase A2, group XIIB	NM_032562 XM_005270243 XM_005270244 XM_005270245	TCCGATGGTGTCTCCACTCGA	SI04167058	Hs_PLA2G12B_5
26279	PLA2G2D	phospholipase A2, group IID	NM_001271814 NM_012400	AAGGGCAATATTGATCTTTCT	SI00099974	Hs_PLA2G2D_1
50487	PLA2G3	phospholipase A2, group III	NM_015715	GAGGCTGTTGTGGACAATCAA	SI00112098	Hs_PLA2G3_2
5322	PLA2G5	phospholipase A2, group V	NM_000929 XM_005245891 XM_005245892 XM_005245893 XM_005245894 XM_005245895 XM_005245896	AAGAGCCAAATTGACTCTCTA	SI00685811	Hs_PLA2G5_1
5211	PFKL	phosphofructokinase, liver	NM_002626 NR_024108 XM_005261135 XM_005261136 XM_005261137	CACGATGGCTTCGAAGGCCTA	SI00040621	Hs_PFKL_2
5289	PIK3C3	phosphatidylinositol 3-kinase, catalytic subunit type 3	NM_002647 XM_005258287	TCGGTTGGTGCATCTAATGAA	SI00605829	Hs_PIK3C3_6
79837	PIP4K2C	phosphatidylinositol-5-phosphate 4-kinase, type II, gamma	NM_001146258 NM_001146259 NM_001146260 NM_024779 XM_005269152	CTGTCCTGTCTTATACTGCAA	SI00137165	Hs_PIP5K2C_4
23396	PIP5K1C	phosphatidylinositol-4-phosphate 5-kinase, type I, gamma	NM_001195733 NM_012398 XM_005259523 XM_005259524	CGCGCCCGCCACCGACATCTA	SI02758966	Hs_PIP5K1C_6
5315	PKM	pyruvate kinase, muscle	NM_001206796 NM_001206799 NM_002654 NM_182470 NM_182471 XM_005254443 XM_005254444 XM_005254445	CCCGATCAGTGGAGACGTTGA	SI00288022	Hs_PKM2_6
84647	PLA2G12B	phospholipase A2, group XIIB	NM_032562 XM_005270243 XM_005270244 XM_005270245	CATGGAGTGGTTTGAAAGCTA	SI04241874	Hs_PLA2G12B_6
26279	PLA2G2D	phospholipase A2, group IID	NM_001271814 NM_012400	CTGAACAAGATGGTCAAGCAA	SI03092810	Hs_PLA2G2D_5
50487	PLA2G3	phospholipase A2, group III	NM_015715	CAGCTGCTCAACAGCGCCCAA	SI03068380	Hs_PLA2G3_5
5322	PLA2G5	phospholipase A2, group V	NM_000929 XM_005245891 XM_005245892 XM_005245893 XM_005245894 XM_005245895 XM_005245896	CTGGTGTATGGGTATTAAATA	SI00685818	Hs_PLA2G5_2
5213	PFKM	phosphofructokinase, muscle	NM_000289 NM_001166686 NM_001166687 NM_001166688 XM_005268974 XM_005268975 XM_005268976 XM_005268977 XM_005268978 XM_005268979 XM_005268980	AACAGATCAGTGCCAATATAA	SI00604828	Hs_PFKM_5
5305	PIP4K2A	phosphatidylinositol-5-phosphate 4-kinase, type II, alpha	NM_005028 XM_005252470	ATGGAATTAAGTGCCATGAAA	SI02223823	Hs_PIP5K2A_5
8394	PIP5K1A	phosphatidylinositol-4-phosphate 5-kinase, type I, alpha	NM_001135636 NM_001135637 NM_001135638 NM_003557 XM_005245525 XM_005245526 XM_005245527 XM_005245528 XM_005245529 XM_005245530 XM_005245531 XM_005245532	CAGCCTCTTGATGTCAATCCA	SI02223256	Hs_PIP5K1A_5
200576	PIKFYVE	phosphoinositide kinase, FYVE finger containing	NM_001178000 NM_015040 NM_152671 XM_005246372 XM_005246373	CTGGTTGAGAACGCATCCCAA	SI00155120	Hs_PIP5K3_1
8399	PLA2G10	phospholipase A2, group X	NM_003561	CCGGCAGAGAACAAATGCCAA	SI00053018	Hs_PLA2G10_3
5319	PLA2G1B	phospholipase A2, group IB (pancreas)	NM_000928	CACACTGTACTCTCCAATAAA	SI00685678	Hs_PLA2G1B_2
30814	PLA2G2E	phospholipase A2, group IIE	NM_014589	AACCGCAAATATGCCCATTAT	SI00107037	Hs_PLA2G2E_1
5321	PLA2G4A	phospholipase A2, group IVA (cytosolic, calcium-dependent)	NM_024420 XM_005245267 XM_005245268	TTGGGCGTTTCTGGTTCACAA	SI04140402	Hs_PLA2G4A_6
8398	PLA2G6	phospholipase A2, group VI (cytosolic, calcium-independent)	NM_001004426 NM_001199562 NM_003560 XM_005261764 XM_005261765 XM_005261766 XM_005261767 XM_005261768 XM_005261769 XM_005261770 XR_244390 XR_244391	CTCGTTTCAACCAGAACGTTA	SI02660896	Hs_PLA2G6_5
5213	PFKM	phosphofructokinase, muscle	NM_000289 NM_001166686 NM_001166687 NM_001166688 XM_005268974 XM_005268975 XM_005268976 XM_005268977 XM_005268978 XM_005268979 XM_005268980	AAGGACTTTCGGGAACGAGAA	SI00604835	Hs_PFKM_6
5305	PIP4K2A	phosphatidylinositol-5-phosphate 4-kinase, type II, alpha	NM_005028 XM_005252470	CTGCCCGATGGTCTTCCGTAA	SI02223830	Hs_PIP5K2A_6
8394	PIP5K1A	phosphatidylinositol-4-phosphate 5-kinase, type I, alpha	NM_001135636 NM_001135637 NM_001135638 NM_003557 XM_005245525 XM_005245526 XM_005245527 XM_005245528 XM_005245529 XM_005245530 XM_005245531 XM_005245532	CCCTGCCTTGATAATATGTTA	SI02223263	Hs_PIP5K1A_6
200576	PIKFYVE	phosphoinositide kinase, FYVE finger containing	NM_001178000 NM_015040 NM_152671 XM_005246372	CAACGTGAACTTCCATATCAA	SI00155134	Hs_PIP5K3_3
8399	PLA2G10	phospholipase A2, group X	NM_003561	AACTGAGTACAACTTAAAGTA	SI03030594	Hs_PLA2G10_5
5319	PLA2G1B	phospholipase A2, group IB (pancreas)	NM_000928	AAGAAGCTGGACAGCTGTAAA	SI00685692	Hs_PLA2G1B_4
30814	PLA2G2E	phospholipase A2, group IIE	NM_014589	CAAGTCCGCCCTGCAGTACAA	SI02640778	Hs_PLA2G2E_2
5321	PLA2G4A	phospholipase A2, group IVA (cytosolic, calcium-dependent)	NM_024420 XM_005245267 XM_005245268	TCCCGACTTATTTGGAAGCAA	SI04156999	Hs_PLA2G4A_7
8398	PLA2G6	phospholipase A2, group VI (cytosolic, calcium-independent)	NM_001004426 NM_001199562 NM_003560 XM_005261764 XM_005261765 XM_005261766 XM_005261767 XM_005261770 XM_005261771 XM_005261772 XR_244390 XR_244391 XR_244392	TCAGATGGATGTCACCGACTA	SI04170789	Hs_PLA2G6_6
55163	PNPO	pyridoxamine 5'-phosphate oxidase	NM_018129 XM_005257498 XM_005257499 XM_005257500 XM_005257501	TACCGTAGGCTGTGCCGTTTA	SI04230653	Hs_PNPO_6
8612	PPAP2C	phosphatidic acid phosphatase type 2C	NM_003712 NM_177526 NM_177543	CCGGGTCAACTGCTCGGTCTA	SI02659405	Hs_PPAP2C_5
5634	PRPS2	phosphoribosyl pyrophosphate synthetase 2	NM_001039091 NM_002765	AGGCGACAACTTTCAAGTATA	SI00042896	Hs_PRPS2_1
5805	PTS	6-pyruvoyltetrahydropterin synthase	NM_000317	TTCGAGTAGGTGAATCTTAAA	SI00006979	Hs_PTS_1
5837	PYGM	phosphorylase, glycogen, muscle	NM_001164716 NM_005609	TCGGGATGTGGCCAAAGTGAA	SI00079471	Hs_PYGM_1
50484	RRM2B	ribonucleotide reductase M2 B (TP53 inducible)	NM_001172477 NM_001172478 NM_015713	AACCAGGAGGTTATCATGGTA	SI02664977	Hs_RRM2B_6
6319	SCD	stearoyl-CoA desaturase (delta-9-desaturase)	NM_005063	TAGGTCATCATGAAAGGTTAA	SI00711704	Hs_SCD_4
6646	SOAT1	sterol O-acyltransferase 1	NM_001252511 NM_001252512 NM_003101 NR_045530	AAGATTTATGAATTATTTAAA	SI00729148	Hs_SOAT1_4
10558	SPTLC1	serine palmitoyltransferase, long chain base subunit 1	NM_001281303 NM_006415 NM_178324 XR_242563	CAAGAACGATCTGATCTTACA	SI04952381	Hs_SPTLC1_12
55163	PNPO	pyridoxamine 5'-phosphate oxidase	NM_018129 XM_005257498 XM_005257499 XM_005257500 XM_005257501	TGCCTATGATTGATTAGGATA	SI04273227	Hs_PNPO_7
8612	PPAP2C	phosphatidic acid phosphatase type 2C	NM_003712 NM_177526 NM_177543	TCGCTCGGACTTCAACAACTA	SI02659412	Hs_PPAP2C_6
5634	PRPS2	phosphoribosyl pyrophosphate synthetase 2	NM_001039091 NM_002765	TAGACATATCAGAGCAGTGTA	SI00042903	Hs_PRPS2_2
5805	PTS	6-pyruvoyltetrahydropterin synthase	NM_000317	GTGGGATTATTTGAAAGCAAA	SI00006986	Hs_PTS_2
5837	PYGM	phosphorylase, glycogen, muscle	NM_001164716 NM_005609	CACACTCGTAAAGGACCGCAA	SI00079485	Hs_PYGM_3
50484	RRM2B	ribonucleotide reductase M2 B (TP53 inducible)	NM_001172477 NM_001172478 NM_015713	GAGCAGTTCAGTGGTACATAA	SI02664984	Hs_RRM2B_7
6319	SCD	stearoyl-CoA desaturase (delta-9-desaturase)	NM_005063	AAAGATGGTTGTAGCATTTAA	SI03019177	Hs_SCD_5
6646	SOAT1	sterol O-acyltransferase 1	NM_001252511 NM_001252512 NM_003101 NR_045530	TCGGGTACTAAATTCAGCTAA	SI03234784	Hs_SOAT1_5
10558	SPTLC1	serine palmitoyltransferase, long chain base subunit 1	NM_001281303 NM_006415 NM_178324 XR_242563	TTGGATTGTTGGATAACCCTA	SI04952388	Hs_SPTLC1_13
8611	PPAP2A	phosphatidic acid phosphatase type 2A	NM_003711 NM_176895 NR_103485	AACCCTGTCTGTTTACTGTAA	SI02659391	Hs_PPAP2A_5
5471	PPAT	phosphoribosyl pyrophosphate amidotransferase	NM_002703	CACAGAGATGTTATTTATGCA	SI00041538	Hs_PPAT_2
5742	PTGS1	prostaglandin-endoperoxide synthase 1 (prostaglandin G/H synthase and cyclooxygenase)	NM_000962 NM_001271164 NM_001271165 NM_001271166 NM_001271367 NM_001271368 NM_080591 XM_005252104 XM_005252105 XM_005252106	CATTGCCATGGAGTTCAACCA	SI00301511	Hs_PTGS1_5
5834	PYGB	phosphorylase, glycogen; brain	NM_002862 XM_005260782	CAGCGTGTTTCCTTGACTCAA	SI00044674	Hs_PYGB_1
6240	RRM1	ribonucleotide reductase M1	NM_001033 XM_005253058 XM_005253059	AACGGATATATTGAGAATCAA	SI00020741	Hs_RRM1_1
6303	SAT1	spermidine/spermine N1-acetyltransferase 1	NM_002970 NR_027783	CAAGGTGGTGTGATCTTAATA	SI02779777	Hs_SAT_5
79966	SCD5	stearoyl-CoA desaturase 5	NM_001037582 NM_024906	CTCCATGGCTTTCCAGAATGA	SI03200246	Hs_SCD5_1
8435	SOAT2	sterol O-acyltransferase 2	NM_003578 XR_245960	AACGTCCTTCTCCAACTACTA	SI00729176	Hs_SOAT2_4
9517	SPTLC2	serine palmitoyltransferase, long chain base subunit 2	NM_004863	AAGGAGGTTGTGGTAACTAAA	SI00732795	Hs_SPTLC2_1
8611	PPAP2A	phosphatidic acid phosphatase type 2A	NM_003711 NM_176895 NR_103485	CTGACATTGCCAAGTATTCAA	SI02659398	Hs_PPAP2A_6
5471	PPAT	phosphoribosyl pyrophosphate amidotransferase	NM_002703	AAGTCCAAGTATCATCTTATA	SI00041545	Hs_PPAT_3
5742	PTGS1	prostaglandin-endoperoxide synthase 1 (prostaglandin G/H synthase and cyclooxygenase)	NM_000962 NM_001271164 NM_001271165 NM_001271166 NM_001271367 NM_001271368 NM_080591 XM_005252104 XM_005252105 XM_005252106	AATTGCCATGGAGTTCAACCA	SI02655016	Hs_PTGS1_7
5834	PYGB	phosphorylase, glycogen; brain	NM_002862 XM_005260782	CAAGGTCAAACAGGAGAACAA	SI00044688	Hs_PYGB_3
6240	RRM1	ribonucleotide reductase M1	NM_001033 XM_005253059	ATCGCCTGAATTCTGCTATTA	SI03048339	Hs_RRM1_5
6303	SAT1	spermidine/spermine N1-acetyltransferase 1	NM_002970 NR_027783	CTCCTTGAATATCTTTCGATA	SI02779805	Hs_SAT_6
79966	SCD5	stearoyl-CoA desaturase 5	NM_001037582 NM_024906	CTGGAGGAATGTCGTCCTGAT	SI03210739	Hs_SCD5_3
8435	SOAT2	sterol O-acyltransferase 2	NM_003578 XR_245960	TCCCGTCATGCTGATACTCTT	SI04325993	Hs_SOAT2_6
9517	SPTLC2	serine palmitoyltransferase, long chain base subunit 2	NM_004863	TCCAGTGATTTGTCTCCGTAA	SI04152869	Hs_SPTLC2_5
8613	PPAP2B	phosphatidic acid phosphatase type 2B	NM_003713	CAGCGCAGCTCCCATTCATTA	SI00055006	Hs_PPAP2B_4
5631	PRPS1	phosphoribosyl pyrophosphate synthetase 1	NM_001204402 NM_002764 XM_005262171	AACATGCTTCCTGCTATGTAA	SI00042868	Hs_PRPS1_1
5743	PTGS2	prostaglandin-endoperoxide synthase 2 (prostaglandin G/H synthase and cyclooxygenase)	NM_000963	AACACCGGAATTTTTGACAAG	SI00301525	Hs_PTGS2_5
5836	PYGL	phosphorylase, glycogen, liver	NM_001163940 NM_002863	CCGCATTAAGAAAGACCCTAA	SI00044702	Hs_PYGL_1
6241	RRM2	ribonucleotide reductase M2	NM_001034 NM_001165931	CGGCGATAATAGCTTGATTTA	SI00020776	Hs_RRM2_2
112483	SAT2	spermidine/spermine N1-acetyltransferase family member 2	NM_133491 XM_005256432	CAGGTGAAGATCAGTGAAGAA	SI00710962	Hs_SAT2_2
10998	SLC27A5	solute carrier family 27 (fatty acid transporter), member 5	NM_012254 XM_005258437	CAGCACGTTCAAACTGATGAA	SI00722323	Hs_SLC27A5_1
6723	SRM	spermidine synthase	NM_003132	ATCGACGAGGATGTCATCCAA	SI00733166	Hs_SRM_2
55304	SPTLC3	serine palmitoyltransferase, long chain base subunit 3	NM_018327 XR_244218	TGGGATGGGATTCGCAACTAA	SI04026421	Hs_SPTLC3_2
8613	PPAP2B	phosphatidic acid phosphatase type 2B	NM_003713	AGCGATCGTCCCGGAGAGCAA	SI03043761	Hs_PPAP2B_7
5631	PRPS1	phosphoribosyl pyrophosphate synthetase 1	NM_001204402 NM_002764 XM_005262171	CCCAAGGTCTATGCTAAATTA	SI00042882	Hs_PRPS1_3
5743	PTGS2	prostaglandin-endoperoxide synthase 2 (prostaglandin G/H synthase and cyclooxygenase)	NM_000963	TAGGGTAGAATCACCTGTAAA	SI00019334	Hs_PTGS2_1
5836	PYGL	phosphorylase, glycogen, liver	NM_001163940 NM_002863	CTCCAGTGACCGAACAATTAA	SI00044709	Hs_PYGL_2
6241	RRM2	ribonucleotide reductase M2	NM_001034 NM_001165931	GCGGGATTAAACAGTCCTTTA	SI02653441	Hs_RRM2_5
112483	SAT2	spermidine/spermine N1-acetyltransferase family member 2	NM_133491	ATGGAAGGGACGCACCATTTA	SI04148599	Hs_SAT2_5
10998	SLC27A5	solute carrier family 27 (fatty acid transporter), member 5	NM_012254 XM_005258437	ATCGGGCGACGTTTACTACAA	SI03150539	Hs_SLC27A5_5
6723	SRM	spermidine synthase	NM_003132	CAGCAAGAACCCGAGCACGAA	SI00733180	Hs_SRM_4
55304	SPTLC3	serine palmitoyltransferase, long chain base subunit 3	NM_018327	CAGTTCGAATGAGTTGCAGAA	SI04179770	Hs_SPTLC3_5
171546	SPTSSA	serine palmitoyltransferase, small subunit A	NM_138288	ATCAGCTGATGTAGCAGTATA	SI04201470	Hs_C14orf147_7
412	STS	steroid sulfatase (microsomal), isozyme S	NM_000351 XM_005274511 XM_005274512 XM_005274513	TAGATTAATGACGTATACATA	SI00007707	Hs_STS_1
55959	SULF2	sulfatase 2	NM_001161841 NM_018837 NM_198596 XM_005260458	ATGACAGATTCTGGAGGATAA	SI02778202	Hs_SULF2_5
7054	TH	tyrosine hydroxylase	NM_000360 NM_199292 NM_199293 XM_005253099 XM_005253100 XM_005253101	CTCCGTGAAGTTCGACCCGTA	SI00007931	Hs_TH_1
7086	TKT	transketolase	NM_001064 NM_001135055 NM_001258028 NR_047580	ACCGTGGAGGACCATTATTAT	SI02653791	Hs_TKT_5
1890	TYMP	thymidine phosphorylase	NM_001113755 NM_001113756 NM_001257988 NM_001257989 NM_001953	CAGCAGCTTGTGGACAAGCAT	SI00030478	Hs_ECGF1_3
83549	UCK1	uridine-cytidine kinase 1	NM_001135954 NM_001261450 NM_001261451 NM_031432 XM_005272224 XM_005272225 XR_246602 XR_246603	AACGGTGGAGGTGCCGACCTA	SI02622445	Hs_UCK1_5
54658	UGT1A1	UDP glucuronosyltransferase 1 family, polypeptide A1	NM_000463	CTGCATCTGTCTGGCTGTTTA	SI00010115	Hs_UGT1A1_1
7498	XDH	xanthine dehydrogenase	NM_000379	CCGGATTGTGGTTCGAGTGAA	SI00008295	Hs_XDH_1
171546	SPTSSA	serine palmitoyltransferase, small subunit A	NM_138288	CCCTACGAAGTTGGAATGAGA	SI04233124	Hs_C14orf147_8
412	STS	steroid sulfatase (microsomal), isozyme S	NM_000351 XM_005274511 XM_005274512 XM_005274513	ACCCATCACGACCCACCTTTA	SI00007721	Hs_STS_3
55959	SULF2	sulfatase 2	NM_001161841 NM_018837 NM_198596 XM_005260458	TCGAAAGTGGCCAGAAATGAA	SI02778209	Hs_SULF2_6
7054	TH	tyrosine hydroxylase	NM_000360 NM_199292 NM_199293 XM_005253099	CAGCGGCTACCGGGAAGACAA	SI00007938	Hs_TH_2
7086	TKT	transketolase	NM_001064 NM_001135055 NM_001258028 NR_047580	CAAGGTGGTCCTGAAGAGCAA	SI02654225	Hs_TKT_6
1890	TYMP	thymidine phosphorylase	NM_001113755 NM_001113756 NM_001257988 NM_001257989 NM_001953	CGCTCTGGTGGTGGACGTTAA	SI00030485	Hs_ECGF1_4
83549	UCK1	uridine-cytidine kinase 1	NM_001135954 NM_001261450 NM_001261451 NM_031432 XM_005272224 XM_005272225 XR_246603	AAGGCTGGTTGTGGCCTACAA	SI02660462	Hs_UCK1_6
54658	UGT1A1	UDP glucuronosyltransferase 1 family, polypeptide A1	NM_000463	TTCCCACTTACTGCACAACAA	SI00010122	Hs_UGT1A1_2
7498	XDH	xanthine dehydrogenase	NM_000379	CTGCACCATTGCTGTTCCAAA	SI00008302	Hs_XDH_2
165679	SPTSSB	serine palmitoyltransferase, small subunit B	NM_001040100 XM_005247164	CAGAAGTATCCTATCCTTGTT	SI04161668	Hs_C3orf57_2
8803	SUCLA2	succinate-CoA ligase, ADP-forming, beta subunit	NM_003850 XM_005266579 XM_005266580 XM_005266581	ATGCGCTGTGATGTTATTGCA	SI04303432	Hs_SUCLA2_10
6898	TAT	tyrosine aminotransferase	NM_000353	TTCGCTAGTGATGGACCCATA	SI00007777	Hs_TAT_3
7083	TK1	thymidine kinase 1, soluble	NM_003258	CGGGCCGATGTTCTCAGGAAA	SI02223193	Hs_TK1_5
7166	TPH1	tryptophan hydroxylase 1	NM_004179	CGGGAGGATAATATCCCACAA	SI00060592	Hs_TPH1_1
7298	TYMS	thymidylate synthetase	NM_001071 XM_005258137 XM_005258138	CCGTGACCTATCAGTTATTAA	SI02780757	Hs_TYMS_5
7371	UCK2	uridine-cytidine kinase 2	NM_012474	CCGGATGCCTTTGACAATGAA	SI02224383	Hs_UCK2_5
54657	UGT1A4	UDP glucuronosyltransferase 1 family, polypeptide A4	NM_007120	TTGGAGGTACATTCCATGTGA	SI03244773	Hs_UGT1A4_6
165679	SPTSSB	serine palmitoyltransferase, small subunit B	NM_001040100 XM_005247164	ACCTACCAGAATCATGCTTAA	SI04181065	Hs_C3orf57_3
8803	SUCLA2	succinate-CoA ligase, ADP-forming, beta subunit	NM_003850 XM_005266579 XM_005266580 XM_005266581	CACCTGTAGGTTTGCTTCAAA	SI05048043	Hs_SUCLA2_11
6898	TAT	tyrosine aminotransferase	NM_000353	CTCGGGCAAATATAATGGCTA	SI00007784	Hs_TAT_4
7083	TK1	thymidine kinase 1, soluble	NM_003258 XM_005257631	TCGGCTCTGCTACTTCAAGAA	SI02223200	Hs_TK1_6
7166	TPH1	tryptophan hydroxylase 1	NM_004179 XR_242819	TCCATTTGGAGTGAAGTATAA	SI00060599	Hs_TPH1_2
7298	TYMS	thymidylate synthetase	NM_001071 XM_005258137 XM_005258138	AACACCATCGATCATGATGTA	SI00021609	Hs_TYMS_2
7371	UCK2	uridine-cytidine kinase 2	NM_012474 XM_005245476	TCAGTACATTACGTTCGTCAA	SI02224390	Hs_UCK2_6
54657	UGT1A4	UDP glucuronosyltransferase 1 family, polypeptide A4	NM_007120	CAAGGGTTCTTTGAAACAGAA	SI04283580	Hs_UGT1A4_9
6713	SQLE	squalene epoxidase	NM_003129	TAGTACCATACCACTTATAAA	SI00048076	Hs_SQLE_1
23213	SULF1	sulfatase 1	NM_001128204 NM_001128205 NM_001128206 NM_015170 XM_005251186	TCCGTCGAATTTGAAGGTGAA	SI00109879	Hs_SULF1_1
6999	TDO2	tryptophan 2,3-dioxygenase	NM_005651	CACCACGATGCTCTGATTTAA	SI00742028	Hs_TDO2_4
7084	TK2	thymidine kinase 2, mitochondrial	NM_001172643 NM_001172644 NM_001172645 NM_001271934 NM_001272050 NM_004614 NR_073520	ATGCCAGAAGTGGACTATGTA	SI02223641	Hs_TK2_5
121278	TPH2	tryptophan hydroxylase 2	NM_173353 XM_005268642	CTCAGTATACTTCAATCCCTA	SI00158074	Hs_TPH2_1
7299	TYR	tyrosinase	NM_000372	ATGCTATTTGGTAATGAGGAA	SI05062750	Hs_TYR_10
7358	UGDH	UDP-glucose 6-dehydrogenase	NM_001184701 NM_003359 XM_005262667 XM_005262668	TCCGTCGCATATTTGATGCAA	SI04253788	Hs_UGDH_5
7390	UROS	uroporphyrinogen III synthase	NM_000375 XM_005270137 XM_005270138 XM_005270139 XM_005270140 XR_246103	CAGGAGTTATCTGGTGACAAT	SI00008183	Hs_UROS_1
6713	SQLE	squalene epoxidase	NM_003129	ATGAAGTATATGGTTCATTAA	SI00048097	Hs_SQLE_4
23213	SULF1	sulfatase 1	NM_001128204 NM_001128205 NM_001128206 NM_015170 XM_005251186	AAGAGGCAAATTTCTACGTAA	SI00109886	Hs_SULF1_2
6999	TDO2	tryptophan 2,3-dioxygenase	NM_005651	ACAGAAGACATTATCGTGATA	SI04289642	Hs_TDO2_5
7084	TK2	thymidine kinase 2, mitochondrial	NM_001172643 NM_001172644 NM_001172645 NM_001271934 NM_001271935 NM_001272050 NM_004614 NR_073520	CGGGATCGAATATTAACTCCA	SI02223648	Hs_TK2_6
121278	TPH2	tryptophan hydroxylase 2	NM_173353 XM_005268642 XR_245894	AACGTGAAGCTGCTACCGAAA	SI00158081	Hs_TPH2_2
7299	TYR	tyrosinase	NM_000372	TTGCCTGAGTTTGACCCAATA	SI04255055	Hs_TYR_5
7358	UGDH	UDP-glucose 6-dehydrogenase	NM_001184700 NM_001184701 NM_003359 XM_005262667 XM_005262668	CTCGTTATTGGCAGCAGGTCA	SI04293695	Hs_UGDH_6
7390	UROS	uroporphyrinogen III synthase	NM_000375 XR_246103	ATCGATCAAATTAAGTTTGCA	SI00008190	Hs_UROS_2
