# Supplementary material for: Metabolic profiling of triple-negative breast cancer cells reveals metabolic vulnerabilities
Source: Cancer Metab. 2017 Aug 22;5:6. doi: 10.1186/s40170-017-0168-x (PMC5568171; doi:10.1186/s40170-017-0168-x)
Supplement: Supplementary file 3 — Genes and metabolic categories and pathways used in siRNA screen. Rate-limiting enzymes were collated through KEGG annotation (http://www.genome.jp/kegg/), the Rate-Limiting Enzyme Regulation Database (http://rle.cbi.pku.edu.cn/home.cgi, [51]), and literature searches and categorized according to KEGG. (XLSX 25 kb) [file 40170_2017_168_MOESM3_ESM.xlsx]

## Sheet: Sheet1
Table S1. Genes, gene function, metabolic pathways, and metabolic categories targeted in the siRNA screen.
Gene Name	Entrez Gene ID	Gene Function	Metabolic Pathway(s)	Metabolic Category(s)
AANAT	15	arylalkylamine N-acetyltransferase	Tryptophan Metabolism	Amino Acid Metabolism
ACACA	31	acetyl CoA carboxylase	Propanoate Metabolism; Pyruvate Metabolism; Fatty Acid Biosynthesis; Tetracycline Biosynthesis	Carbohydrate Metabolism; Lipid Metabolism; Secondary Metabolite Metabolism
ACACB	32	acetyl CoA carboxylase	Propanoate Metabolism; Pyruvate Metabolism; Fatty Acid Biosynthesis; Tetracycline Biosynthesis	Carbohydrate Metabolism; Lipid Metabolism; Secondary Metabolite Metabolism
ACADL	33	acyl CoA dehydrogenase	Fatty Acid Metabolism	Lipid Metabolism
ACADM	34	medium chain acyl CoA dehydrogenase	Fatty Acid Metabolism; Butanoate Metabolism; Valine, Leucine, and Isoleucine Degradation	Carbohydrate Metabolism; Lipid Metabolism
ACADS	35	medium chain acyl CoA dehydrogenase	Fatty Acid Metabolism; Butanoate Metabolism; Valine, Leucine, and Isoleucine Degradation	Carbohydrate Metabolism; Lipid Metabolism
ACHE	43	acetylcholinesterase	Glycerophospholipid Metabolism	Lipid Metabolism
ACLY	47	citrate lyase	TCA Cycle	Carbohydrate Metabolism
ACO1	48	aconitase	TCA Cycle; Glyoxylate and Dicarboxylate Metabolism; Reductive Carboxylate Cycle (CO2 Fixation)	Carbohydrate Metabolism; Energy Metabolism
ACO2	50	aconitase	TCA Cycle; Glyoxylate and Dicarboxylate Metabolism; Reductive Carboxylate Cycle (CO2 Fixation)	Carbohydrate Metabolism; Energy Metabolism
ACOX1	51	acyl CoA oxidase	Fatty Acid Metabolism; Unsaturated Fatty Acid Biosynthesis; Alpha-Linolenic Acid Metabolism	Lipid Metabolism
ACOX2	8309	acyl CoA oxidase	Fatty Acid Metabolism; Unsaturated Fatty Acid Biosynthesis; Alpha-Linolenic Acid Metabolism	Lipid Metabolism
ACOX3	8310	acyl CoA oxidase	Fatty Acid Metabolism; Unsaturated Fatty Acid Biosynthesis; Alpha-Linolenic Acid Metabolism	Lipid Metabolism
ACSL1	2180	arachidonyl CoA synthetase	Fatty Acid Metabolism	Lipid Metabolism
ACSL3	2181	arachidonyl CoA synthetase	Fatty Acid Metabolism	Lipid Metabolism
ACSL4	2182	arachidonyl CoA synthetase	Fatty Acid Metabolism	Lipid Metabolism
ACSL5	51703	arachidonyl CoA synthetase	Fatty Acid Metabolism	Lipid Metabolism
ACSL6	23305	arachidonyl CoA synthetase	Fatty Acid Metabolism	Lipid Metabolism
ADH1A	124	alcohol dehydrogenase	Glycolysis / Gluconeogenesis; Tyrosine Metabolism; Retinol Metabolism; Fatty Acid Metabolism; Bile Acid Biosynthesis; 1- and 2- Methylnaphthalene Degradation; Cytochrome P450 Metabolism; 3-Chloroacrylic Acid Degradation	Carbohydrate Metabolism; Amino Acid Metabolism; Lipid Metabolism; Cofactor and Vitamin Metabolism; Xenobiotics Metabolism
ADH1B	125	alcohol dehydrogenase	Glycolysis / Gluconeogenesis; Tyrosine Metabolism; Retinol Metabolism; Fatty Acid Metabolism; Bile Acid Biosynthesis; 1- and 2- Methylnaphthalene Degradation; Cytochrome P450 Metabolism; 3-Chloroacrylic Acid Degradation	Carbohydrate Metabolism; Amino Acid Metabolism; Lipid Metabolism; Cofactor and Vitamin Metabolism; Xenobiotics Metabolism
ADH1C	126	alcohol dehydrogenase	Glycolysis / Gluconeogenesis; Tyrosine Metabolism; Retinol Metabolism; Fatty Acid Metabolism; Bile Acid Biosynthesis; 1- and 2- Methylnaphthalene Degradation; Cytochrome P450 Metabolism; 3-Chloroacrylic Acid Degradation	Carbohydrate Metabolism; Amino Acid Metabolism; Lipid Metabolism; Cofactor and Vitamin Metabolism; Xenobiotics Metabolism
ADH4	127	alcohol dehydrogenase	Glycolysis / Gluconeogenesis; Tyrosine Metabolism; Retinol Metabolism; Fatty Acid Metabolism; Bile Acid Biosynthesis; 1- and 2- Methylnaphthalene Degradation; Cytochrome P450 Metabolism; 3-Chloroacrylic Acid Degradation	Carbohydrate Metabolism; Amino Acid Metabolism; Lipid Metabolism; Cofactor and Vitamin Metabolism; Xenobiotics Metabolism
ADH5	128	alcohol dehydrogenase	Glycolysis / Gluconeogenesis; Tyrosine Metabolism; Retinol Metabolism; Fatty Acid Metabolism; Bile Acid Biosynthesis; 1- and 2- Methylnaphthalene Degradation; Cytochrome P450 Metabolism; 3-Chloroacrylic Acid Degradation	Carbohydrate Metabolism; Amino Acid Metabolism; Lipid Metabolism; Cofactor and Vitamin Metabolism; Xenobiotics Metabolism
ADH6	130	alcohol dehydrogenase	Glycolysis / Gluconeogenesis; Tyrosine Metabolism; Retinol Metabolism; Fatty Acid Metabolism; Bile Acid Biosynthesis; 1- and 2- Methylnaphthalene Degradation; Cytochrome P450 Metabolism; 3-Chloroacrylic Acid Degradation	Carbohydrate Metabolism; Amino Acid Metabolism; Lipid Metabolism; Cofactor and Vitamin Metabolism; Xenobiotics Metabolism
ADH7	131	alcohol dehydrogenase	Glycolysis / Gluconeogenesis; Tyrosine Metabolism; Retinol Metabolism; Fatty Acid Metabolism; Bile Acid Biosynthesis; 1- and 2- Methylnaphthalene Degradation; Cytochrome P450 Metabolism; 3-Chloroacrylic Acid Degradation	Carbohydrate Metabolism; Amino Acid Metabolism; Lipid Metabolism; Cofactor and Vitamin Metabolism; Xenobiotics Metabolism
ADK	132	adenosine kinase	Purine Metabolism	Nucleotide Metabolism
AKR1B1	231	aldose reductase/NADPH-dependent aldo-keto reductase	Galactose Metabolism; Pyruvate Metabolism; Fructose and Mannose Metabolism; Pentose and Glucuronate Interconversions; Glycerolipid Metabolism	Carbohydrate Metabolism; Lipid Metabolism
ALAD	210	delta-aminolevulinic acid synthase	Porphyrin Metabolism	Cofactor and Vitamin Metabolism
ALAS1	211	5-aminolevulinate synthase	Glycine, Serine, and Threonine Metabolism; Porphyrin Metabolism	Amino Acid Metabolism; Cofactor and Vitamin Metabolism
ALAS2	212	5-aminolevulinate synthase	Glycine, Serine, and Threonine Metabolism; Porphyrin Metabolism	Amino Acid Metabolism; Cofactor and Vitamin Metabolism
ALDH1A1	216	retinal dehydrogenase	Retinol Metabolism	Cofactor and Vitamin Metabolism
ALDH1A2	8854	retinal dehydrogenase	Retinol Metabolism	Cofactor and Vitamin Metabolism
ALDH1A3	220	aldehyde dehydrogenase	Propanoate Metabolism; Butanoate Metabolism; Glycolysis / Gluconeogenesis; Ascorbate and Aldarate Metabolism; Pyruvate Metabolism; Beta-Alanine Metabolism; Urea Cycle and Metabolism of Amino Groups; Valine, Leucine, and Isoleucine Degradation; Lysine Degradation; Tryptophan Metabolism; Fatty Acid Metabolism; Bile Acid Biosynthesis; Glycerolipid Metabolism; 1,2-Dichloroethane Degradation; 3-Chloro…	Carbohydrate Metabolism; Other Amino Acid Metabolism; Amino Acid Metabolism; Lipid Metabolism; Xenobiotics Metabolism; Secondary Metabolite Metabolism
ALDH1B1	219	aldehyde dehydrogenase	Propanoate Metabolism; Butanoate Metabolism; Glycolysis / Gluconeogenesis; Ascorbate and Aldarate Metabolism; Pyruvate Metabolism; Beta-Alanine Metabolism; Urea Cycle and Metabolism of Amino Groups; Valine, Leucine, and Isoleucine Degradation; Lysine Degradation; Tryptophan Metabolism; Fatty Acid Metabolism; Bile Acid Biosynthesis; Glycerolipid Metabolism; 1,2-Dichloroethane Degradation; 3-Chloro…	Carbohydrate Metabolism; Other Amino Acid Metabolism; Amino Acid Metabolism; Lipid Metabolism; Xenobiotics Metabolism; Secondary Metabolite Metabolism
ALDH2	217	aldehyde dehydrogenase	Propanoate Metabolism; Butanoate Metabolism; Glycolysis / Gluconeogenesis; Ascorbate and Aldarate Metabolism; Pyruvate Metabolism; Beta-Alanine Metabolism; Urea Cycle and Metabolism of Amino Groups; Valine, Leucine, and Isoleucine Degradation; Lysine Degradation; Tryptophan Metabolism; Fatty Acid Metabolism; Bile Acid Biosynthesis; Glycerolipid Metabolism; 1,2-Dichloroethane Degradation; 3-Chloro…	Carbohydrate Metabolism; Other Amino Acid Metabolism; Amino Acid Metabolism; Lipid Metabolism; Xenobiotics Metabolism; Secondary Metabolite Metabolism
ALDH3A1	218	aldehyde dehydrogenase	Propanoate Metabolism; Butanoate Metabolism; Glycolysis / Gluconeogenesis; Ascorbate and Aldarate Metabolism; Pyruvate Metabolism; Beta-Alanine Metabolism; Urea Cycle and Metabolism of Amino Groups; Valine, Leucine, and Isoleucine Degradation; Lysine Degradation; Tryptophan Metabolism; Fatty Acid Metabolism; Bile Acid Biosynthesis; Glycerolipid Metabolism; 1,2-Dichloroethane Degradation; 3-Chloro…	Carbohydrate Metabolism; Other Amino Acid Metabolism; Amino Acid Metabolism; Lipid Metabolism; Xenobiotics Metabolism; Secondary Metabolite Metabolism
ALDH3A2	224	aldehyde dehydrogenase	Propanoate Metabolism; Butanoate Metabolism; Glycolysis / Gluconeogenesis; Ascorbate and Aldarate Metabolism; Pyruvate Metabolism; Beta-Alanine Metabolism; Urea Cycle and Metabolism of Amino Groups; Valine, Leucine, and Isoleucine Degradation; Lysine Degradation; Tryptophan Metabolism; Fatty Acid Metabolism; Bile Acid Biosynthesis; Glycerolipid Metabolism; 1,2-Dichloroethane Degradation; 3-Chloro…	Carbohydrate Metabolism; Other Amino Acid Metabolism; Amino Acid Metabolism; Lipid Metabolism; Xenobiotics Metabolism; Secondary Metabolite Metabolism
ALDH7A1	501	aldehyde dehydrogenase	Propanoate Metabolism; Butanoate Metabolism; Glycolysis / Gluconeogenesis; Ascorbate and Aldarate Metabolism; Pyruvate Metabolism; Beta-Alanine Metabolism; Urea Cycle and Metabolism of Amino Groups; Valine, Leucine, and Isoleucine Degradation; Lysine Degradation; Tryptophan Metabolism; Fatty Acid Metabolism; Bile Acid Biosynthesis; Glycerolipid Metabolism; 1,2-Dichloroethane Degradation; 3-Chloro…	Carbohydrate Metabolism; Other Amino Acid Metabolism; Amino Acid Metabolism; Lipid Metabolism; Xenobiotics Metabolism; Secondary Metabolite Metabolism
ALDH9A1	223	aldehyde dehydrogenase	Propanoate Metabolism; Butanoate Metabolism; Glycolysis / Gluconeogenesis; Ascorbate and Aldarate Metabolism; Pyruvate Metabolism; Beta-Alanine Metabolism; Urea Cycle and Metabolism of Amino Groups; Valine, Leucine, and Isoleucine Degradation; Lysine Degradation; Tryptophan Metabolism; Fatty Acid Metabolism; Bile Acid Biosynthesis; Glycerolipid Metabolism; 1,2-Dichloroethane Degradation; 3-Chloro…	Carbohydrate Metabolism; Other Amino Acid Metabolism; Amino Acid Metabolism; Lipid Metabolism; Xenobiotics Metabolism; Secondary Metabolite Metabolism
ALOX5	240	oxygen oxidoreductase	Arachidonic Acid Metabolism; Linoleic Acid Metabolism	Lipid Metabolism
AMD1	262	S-adenosylmethionine decarboxylase	Urea Cycle and Metabolism of Amino Groups; Methionine Metabolism	Amino Acid Metabolism
APRT	353	adenine phosphoribosyltransfease	Purine Metabolism	Nucleotide Metabolism
ASS1	445	arginiosuccinic acid synthetase	Urea Cycle and Metabolism of Amino Groups; Urea Cycle and Metabolism of Amino Groups; Alanine and Aspartate Metabolsim	Amino Acid Metabolism
B4GALT1	2683	galactosyltransferase	Galactose Metabolism	Carbohydrate Metabolism
B4GALT2	8704	galactosyltransferase	Galactose Metabolism	Carbohydrate Metabolism
BCKDHA	593	branched-chain oxoacid dehydrogenase	Valine, Leucine, and Isoleucine Degradation	Amino Acid Metabolism
BCKDHB	594	branched-chain oxoacid dehydrogenase	Valine, Leucine, and Isoleucine Degradation	Amino Acid Metabolism
BCKDK	10295	branched-chain alpha-keto acid dehydrogenase complex	Glycolysis / Gluconeogenesis; TCA Cycle; Pyruvate Metabolism; Valine, Leucine, and Isoleucine Degradation; Glycine, Serine, and Threonine Metabolism; Alanine and Aspartate Metabolsim	Carbohydrate Metabolism; Amino Acid Metabolism
CAD	790	carbamyl phosphate synthase	Pyrimidine Metabolism; Glutamate Metabolism	Nucleotide Metabolism; Amino Acid Metabolism
CBS	875	cystathione-beta-synthase	Selenoamino Acid Metabolism; Glycine, Serine, and Threonine Metabolism; Methionine Metabolism	Amino Acid Metabolism
CEL	1056	carboxyl ester lipase	Glycerolipid Metabolism	Lipid Metabolism
CHAT	1103	choline acetyl transfease	Glycerophospholipid Metabolism	Lipid Metabolism
CHKA	1119	choline kinase	Glycine, Serine, and Threonine Metabolism; Glycerophospholipid Metabolism	Amino Acid Metabolism; Lipid Metabolism
CHKB	1120	choline kinase	Glycine, Serine, and Threonine Metabolism; Glycerophospholipid Metabolism	Amino Acid Metabolism; Lipid Metabolism
COX4I1	1327	cytochrome c oxidase	Oxidative Phosphorylation	Energy Metabolism
COX4I2	84701	cytochrome c oxidase	Oxidative Phosphorylation	Energy Metabolism
COX5A	9377	cytochrome c oxidase	Oxidative Phosphorylation	Energy Metabolism
COX5B	1329	cytochrome c oxidase	Oxidative Phosphorylation	Energy Metabolism
COX6A1	1337	cytochrome c oxidase	Oxidative Phosphorylation	Energy Metabolism
COX6A2	1339	cytochrome c oxidase	Oxidative Phosphorylation	Energy Metabolism
COX6B1	1340	cytochrome c oxidase	Oxidative Phosphorylation	Energy Metabolism
COX6B2	125965	cytochrome c oxidase	Oxidative Phosphorylation	Energy Metabolism
COX6C	1345	cytochrome c oxidase	Oxidative Phosphorylation	Energy Metabolism
COX7A1	1346	cytochrome c oxidase	Oxidative Phosphorylation	Energy Metabolism
COX7A2	1347	cytochrome c oxidase	Oxidative Phosphorylation	Energy Metabolism
COX7B	1349	cytochrome c oxidase	Oxidative Phosphorylation	Energy Metabolism
COX7B2	170712	cytochrome c oxidase	Oxidative Phosphorylation	Energy Metabolism
COX7C	1350	cytochrome c oxidase	Oxidative Phosphorylation	Energy Metabolism
COX8A	1351	cytochrome c oxidase	Oxidative Phosphorylation	Energy Metabolism
COX8C	341947	cytochrome c oxidase	Oxidative Phosphorylation	Energy Metabolism
CPOX	1371	coproporphyrinogen oxidase	Porphyrin Metabolism	Cofactor and Vitamin Metabolism
CPS1	1373	carbamoyl phosphate synthetase 1	Nitrogen Metabolism; Arginine and Proline Metabolism; Urea Cycle and Metabolism of Amino Groups; Glutamate Metabolism	Energy Metabolism; Amino Acid Metabolism
CPT1A	1374	carnitine palmitoyltransferase 1a	Fatty Acid Metabolism	Lipid Metabolism
CSAD	51380	sulfoalanine decarboxylase	Taurine and Hypotaurine Metabolism	Other Amino Acid Metabolism
CTH	1491	cystathionine-gamma-lyase	Nitrogen Metabolism; Selenoamino Acid Metabolism; Cystein Metabolism; Glycine, Serine, and Threonine Metabolism; Methionine Metabolism	Energy Metabolism; Other Amino Acid Metabolism; Amino Acid Metabolism
CTPS1	1503	cytidine triphosphate synthetase	Pyrimidine Metabolism	Nucleotide Metabolism
CTPS2	56474	cytidine triphosphate synthetase	Pyrimidine Metabolism	Nucleotide Metabolism
CYP11A1	1583	P450scc	C21-Steroid Hormone Metabolism	Lipid Metabolism
CYP17A1	1586	17-hydroxylase-17,20-lyase	C21-Steroid Hormone Metabolism	Lipid Metabolism
CYP19A1	1588	aromatase	Tryptophan Metabolism; Retinol Metabolism; Fatty Acid Metabolism; Arachidonic Acid Metabolism; Androgen and Estrogen Metabolism; Linoleic Acid Metabolism; Gamma-Hexachlorocyclohexane Degradation; Cytochrome P450 Metabolism; Drug Metabolism (non-P450); Caffeine Metabolism	Amino Acid Metabolism; Cofactor and Vitamin Metabolism; Secondary Metabolite Metabolism; Lipid Metabolism; Xenobiotics Metabolism
CYP1A1	1543	aromatase	Tryptophan Metabolism; Retinol Metabolism; Fatty Acid Metabolism; Arachidonic Acid Metabolism; Androgen and Estrogen Metabolism; Linoleic Acid Metabolism; Gamma-Hexachlorocyclohexane Degradation; Cytochrome P450 Metabolism; Drug Metabolism (non-P450); Caffeine Metabolism	Amino Acid Metabolism; Cofactor and Vitamin Metabolism; Secondary Metabolite Metabolism; Lipid Metabolism; Xenobiotics Metabolism
CYP1A2	1544	aromatase	Tryptophan Metabolism; Retinol Metabolism; Fatty Acid Metabolism; Arachidonic Acid Metabolism; Androgen and Estrogen Metabolism; Linoleic Acid Metabolism; Gamma-Hexachlorocyclohexane Degradation; Cytochrome P450 Metabolism; Drug Metabolism (non-P450); Caffeine Metabolism	Amino Acid Metabolism; Cofactor and Vitamin Metabolism; Secondary Metabolite Metabolism; Lipid Metabolism; Xenobiotics Metabolism
CYP1B1	1545	aromatase	Tryptophan Metabolism; Retinol Metabolism; Fatty Acid Metabolism; Arachidonic Acid Metabolism; Androgen and Estrogen Metabolism; Linoleic Acid Metabolism; Gamma-Hexachlorocyclohexane Degradation; Cytochrome P450 Metabolism; Drug Metabolism (non-P450); Caffeine Metabolism	Amino Acid Metabolism; Cofactor and Vitamin Metabolism; Secondary Metabolite Metabolism; Lipid Metabolism; Xenobiotics Metabolism
CYP2A13	1553	aromatase	Tryptophan Metabolism; Retinol Metabolism; Fatty Acid Metabolism; Arachidonic Acid Metabolism; Androgen and Estrogen Metabolism; Linoleic Acid Metabolism; Gamma-Hexachlorocyclohexane Degradation; Cytochrome P450 Metabolism; Drug Metabolism (non-P450); Caffeine Metabolism	Amino Acid Metabolism; Cofactor and Vitamin Metabolism; Secondary Metabolite Metabolism; Lipid Metabolism; Xenobiotics Metabolism
CYP2A6	1548	aromatase	Tryptophan Metabolism; Retinol Metabolism; Fatty Acid Metabolism; Arachidonic Acid Metabolism; Androgen and Estrogen Metabolism; Linoleic Acid Metabolism; Gamma-Hexachlorocyclohexane Degradation; Cytochrome P450 Metabolism; Drug Metabolism (non-P450); Caffeine Metabolism	Amino Acid Metabolism; Cofactor and Vitamin Metabolism; Secondary Metabolite Metabolism; Lipid Metabolism; Xenobiotics Metabolism
CYP2A7	1549	aromatase	Tryptophan Metabolism; Retinol Metabolism; Fatty Acid Metabolism; Arachidonic Acid Metabolism; Androgen and Estrogen Metabolism; Linoleic Acid Metabolism; Gamma-Hexachlorocyclohexane Degradation; Cytochrome P450 Metabolism; Drug Metabolism (non-P450); Caffeine Metabolism	Amino Acid Metabolism; Cofactor and Vitamin Metabolism; Secondary Metabolite Metabolism; Lipid Metabolism; Xenobiotics Metabolism
CYP2B6	1555	aromatase	Tryptophan Metabolism; Retinol Metabolism; Fatty Acid Metabolism; Arachidonic Acid Metabolism; Androgen and Estrogen Metabolism; Linoleic Acid Metabolism; Gamma-Hexachlorocyclohexane Degradation; Cytochrome P450 Metabolism; Drug Metabolism (non-P450); Caffeine Metabolism	Amino Acid Metabolism; Cofactor and Vitamin Metabolism; Secondary Metabolite Metabolism; Lipid Metabolism; Xenobiotics Metabolism
CYP2C18	1562	aromatase	Tryptophan Metabolism; Retinol Metabolism; Fatty Acid Metabolism; Arachidonic Acid Metabolism; Androgen and Estrogen Metabolism; Linoleic Acid Metabolism; Gamma-Hexachlorocyclohexane Degradation; Cytochrome P450 Metabolism; Drug Metabolism (non-P450); Caffeine Metabolism	Amino Acid Metabolism; Cofactor and Vitamin Metabolism; Secondary Metabolite Metabolism; Lipid Metabolism; Xenobiotics Metabolism
CYP2C19	1557	aromatase	Tryptophan Metabolism; Retinol Metabolism; Fatty Acid Metabolism; Arachidonic Acid Metabolism; Androgen and Estrogen Metabolism; Linoleic Acid Metabolism; Gamma-Hexachlorocyclohexane Degradation; Cytochrome P450 Metabolism; Drug Metabolism (non-P450); Caffeine Metabolism	Amino Acid Metabolism; Cofactor and Vitamin Metabolism; Secondary Metabolite Metabolism; Lipid Metabolism; Xenobiotics Metabolism
CYP2C8	1558	aromatase	Tryptophan Metabolism; Retinol Metabolism; Fatty Acid Metabolism; Arachidonic Acid Metabolism; Androgen and Estrogen Metabolism; Linoleic Acid Metabolism; Gamma-Hexachlorocyclohexane Degradation; Cytochrome P450 Metabolism; Drug Metabolism (non-P450); Caffeine Metabolism	Amino Acid Metabolism; Cofactor and Vitamin Metabolism; Secondary Metabolite Metabolism; Lipid Metabolism; Xenobiotics Metabolism
CYP2C9	1559	aromatase	Tryptophan Metabolism; Retinol Metabolism; Fatty Acid Metabolism; Arachidonic Acid Metabolism; Androgen and Estrogen Metabolism; Linoleic Acid Metabolism; Gamma-Hexachlorocyclohexane Degradation; Cytochrome P450 Metabolism; Drug Metabolism (non-P450); Caffeine Metabolism	Amino Acid Metabolism; Cofactor and Vitamin Metabolism; Secondary Metabolite Metabolism; Lipid Metabolism; Xenobiotics Metabolism
CYP2D6	1565	aromatase	Tryptophan Metabolism; Retinol Metabolism; Fatty Acid Metabolism; Arachidonic Acid Metabolism; Androgen and Estrogen Metabolism; Linoleic Acid Metabolism; Gamma-Hexachlorocyclohexane Degradation; Cytochrome P450 Metabolism; Drug Metabolism (non-P450); Caffeine Metabolism	Amino Acid Metabolism; Cofactor and Vitamin Metabolism; Secondary Metabolite Metabolism; Lipid Metabolism; Xenobiotics Metabolism
CYP2E1	1571	aromatase	Tryptophan Metabolism; Retinol Metabolism; Fatty Acid Metabolism; Arachidonic Acid Metabolism; Androgen and Estrogen Metabolism; Linoleic Acid Metabolism; Gamma-Hexachlorocyclohexane Degradation; Cytochrome P450 Metabolism; Drug Metabolism (non-P450); Caffeine Metabolism	Amino Acid Metabolism; Cofactor and Vitamin Metabolism; Secondary Metabolite Metabolism; Lipid Metabolism; Xenobiotics Metabolism
CYP2F1	1572	aromatase	Tryptophan Metabolism; Retinol Metabolism; Fatty Acid Metabolism; Arachidonic Acid Metabolism; Androgen and Estrogen Metabolism; Linoleic Acid Metabolism; Gamma-Hexachlorocyclohexane Degradation; Cytochrome P450 Metabolism; Drug Metabolism (non-P450); Caffeine Metabolism	Amino Acid Metabolism; Cofactor and Vitamin Metabolism; Secondary Metabolite Metabolism; Lipid Metabolism; Xenobiotics Metabolism
CYP2J2	1573	aromatase	Tryptophan Metabolism; Retinol Metabolism; Fatty Acid Metabolism; Arachidonic Acid Metabolism; Androgen and Estrogen Metabolism; Linoleic Acid Metabolism; Gamma-Hexachlorocyclohexane Degradation; Cytochrome P450 Metabolism; Drug Metabolism (non-P450); Caffeine Metabolism	Amino Acid Metabolism; Cofactor and Vitamin Metabolism; Secondary Metabolite Metabolism; Lipid Metabolism; Xenobiotics Metabolism
CYP2S1	29785	aromatase	Tryptophan Metabolism; Retinol Metabolism; Fatty Acid Metabolism; Arachidonic Acid Metabolism; Androgen and Estrogen Metabolism; Linoleic Acid Metabolism; Gamma-Hexachlorocyclohexane Degradation; Cytochrome P450 Metabolism; Drug Metabolism (non-P450); Caffeine Metabolism	Amino Acid Metabolism; Cofactor and Vitamin Metabolism; Secondary Metabolite Metabolism; Lipid Metabolism; Xenobiotics Metabolism
CYP3A4	1576	aromatase	Tryptophan Metabolism; Retinol Metabolism; Fatty Acid Metabolism; Arachidonic Acid Metabolism; Androgen and Estrogen Metabolism; Linoleic Acid Metabolism; Gamma-Hexachlorocyclohexane Degradation; Cytochrome P450 Metabolism; Drug Metabolism (non-P450); Caffeine Metabolism	Amino Acid Metabolism; Cofactor and Vitamin Metabolism; Secondary Metabolite Metabolism; Lipid Metabolism; Xenobiotics Metabolism
CYP3A43	64816	aromatase	Tryptophan Metabolism; Retinol Metabolism; Fatty Acid Metabolism; Arachidonic Acid Metabolism; Androgen and Estrogen Metabolism; Linoleic Acid Metabolism; Gamma-Hexachlorocyclohexane Degradation; Cytochrome P450 Metabolism; Drug Metabolism (non-P450); Caffeine Metabolism	Amino Acid Metabolism; Cofactor and Vitamin Metabolism; Secondary Metabolite Metabolism; Lipid Metabolism; Xenobiotics Metabolism
CYP3A5	1577	aromatase	Tryptophan Metabolism; Retinol Metabolism; Fatty Acid Metabolism; Arachidonic Acid Metabolism; Androgen and Estrogen Metabolism; Linoleic Acid Metabolism; Gamma-Hexachlorocyclohexane Degradation; Cytochrome P450 Metabolism; Drug Metabolism (non-P450); Caffeine Metabolism	Amino Acid Metabolism; Cofactor and Vitamin Metabolism; Secondary Metabolite Metabolism; Lipid Metabolism; Xenobiotics Metabolism
CYP4B1	1580	aromatase	Tryptophan Metabolism; Retinol Metabolism; Fatty Acid Metabolism; Arachidonic Acid Metabolism; Androgen and Estrogen Metabolism; Linoleic Acid Metabolism; Gamma-Hexachlorocyclohexane Degradation; Cytochrome P450 Metabolism; Drug Metabolism (non-P450); Caffeine Metabolism	Amino Acid Metabolism; Cofactor and Vitamin Metabolism; Secondary Metabolite Metabolism; Lipid Metabolism; Xenobiotics Metabolism
CYP4X1	260293	aromatase	Tryptophan Metabolism; Retinol Metabolism; Fatty Acid Metabolism; Arachidonic Acid Metabolism; Androgen and Estrogen Metabolism; Linoleic Acid Metabolism; Gamma-Hexachlorocyclohexane Degradation; Cytochrome P450 Metabolism; Drug Metabolism (non-P450); Caffeine Metabolism	Amino Acid Metabolism; Cofactor and Vitamin Metabolism; Secondary Metabolite Metabolism; Lipid Metabolism; Xenobiotics Metabolism
CYP4Z1	199974	aromatase	Tryptophan Metabolism; Retinol Metabolism; Fatty Acid Metabolism; Arachidonic Acid Metabolism; Androgen and Estrogen Metabolism; Linoleic Acid Metabolism; Gamma-Hexachlorocyclohexane Degradation; Cytochrome P450 Metabolism; Drug Metabolism (non-P450); Caffeine Metabolism	Amino Acid Metabolism; Cofactor and Vitamin Metabolism; Secondary Metabolite Metabolism; Lipid Metabolism; Xenobiotics Metabolism
CYP7A1	1581	cholesterol 7alpha-hydroxylase	Bile Acid Biosynthesis	Lipid Metabolism
DBT	1629	branched-chain oxoacid dehydrogenase	Valine, Leucine, and Isoleucine Degradation	Amino Acid Metabolism
DCK	1633	deoxycytidine kinase	Pyrimidine Metabolism; Purine Metabolism	Nucleotide Metabolism
DDC	1644	aromatic amino acid decarboxylase	Tyrosine Metabolism; Histidine Metabolism; Phenylalanine Metabolism; Tryptophan Metabolism; Indole and Ipecac Alkaloid Biosynthesis; Alkaloid Biosynthesis I	Amino Acid Metabolism; Secondary Metabolite Metabolism
DHODH	1723	dihydroorotate dehydrogenase	Pyrimidine Metabolism	Nucleotide Metabolism
DLAT	1737	pyruvate dehydrogenase complex	Valine, Leucine, and Isoleucine Degradation; Glycine, Serine, and Threonine Metabolism; Alanine and Aspartate Metabolsim; Valine, Leucine, and Isoleucine Biosynthesis	Amino Acid Metabolism; Carbohydrate Metabolism
DLD	1738	pyruvate dehydrogenase complex	Valine, Leucine, and Isoleucine Degradation; Glycine, Serine, and Threonine Metabolism; Alanine and Aspartate Metabolsim; Valine, Leucine, and Isoleucine Biosynthesis	Amino Acid Metabolism; Carbohydrate Metabolism
DPYD	1806	dihydropyrimidine dehydrogenase	Beta-Alanine Metabolism; Pyrimidine Metabolism; Drug Metabolism (non-P450)	Other Amino Acid Metabolism; Nucleotide Metabolism; Xenobiotics Metabolism
DTYMK	1841	deoxythymidylate kinase	Pyrimidine Metabolism	Nucleotide Metabolism
EHHADH	1962	acyl-CoA dehydrogenase	Fatty Acid Metabolism; Valine, Leucine, and Isoleucine Degradation	Lipid Metabolism; Amino Acid Metabolism
FADS2	9415	delta6 desaturase (D6)	Linoleic Acid Metabolism	Lipid Metabolism
FASN	2194	fatty acid synthase	Fatty Acid Biosynthesis	Lipid Metabolism
FBP1	2203	fructose-1,6-bisphosphatase	Glycolysis / Gluconeogenesis; Pentose Phosphate Pathway; Fructose and Mannose Metabolism; Carbon Fixation	Carbohydrate Metabolism; Energy Metabolism
FBP2	8789	fructose-1,6-bisphosphatase	Glycolysis / Gluconeogenesis; Pentose Phosphate Pathway; Fructose and Mannose Metabolism; Carbon Fixation	Carbohydrate Metabolism; Energy Metabolism
G6PC	2538	glucose-6-phosphatase	Galactose Metabolism; Starch and sucrose metabolism; Glycolysis / Gluconeogenesis	Carbohydrate Metabolism; Secondary Metabolite Metabolism
G6PC2	57818	glucose-6-phosphatase	Galactose Metabolism; Starch and sucrose metabolism; Glycolysis / Gluconeogenesis	Carbohydrate Metabolism; Secondary Metabolite Metabolism
G6PC3	92579	glucose-6-phosphatase	Galactose Metabolism; Starch and sucrose metabolism; Glycolysis / Gluconeogenesis	Carbohydrate Metabolism; Secondary Metabolite Metabolism
G6PD	2539	glucose-6-phosphate dehydrogenase	Pentose Phosphate Pathway; Glutathione Metabolism	Carbohydrate Metabolism; Other Amino Acid Metabolism
GAD1	2571	glutamate decarboxylase	Butanoate Metabolism; Taurine and Hypotaurine Metabolism; Beta-Alanine Metabolism; Glutamate Metabolism; Alanine and Aspartate Metabolsim	Carbohydrate Metabolism; Other Amino Acid Metabolism; Amino Acid Metabolism
GAD2	2572	glutamate decarboxylase	Butanoate Metabolism; Taurine and Hypotaurine Metabolism; Beta-Alanine Metabolism; Glutamate Metabolism; Alanine and Aspartate Metabolsim	Carbohydrate Metabolism; Other Amino Acid Metabolism; Amino Acid Metabolism
GATM	2628	arginine glycine transamidinase	Arginine and Proline Metabolism; Urea Cycle and Metabolism of Amino Groups; Glycine, Serine, and Threonine Metabolism	Amino Acid Metabolism
GCH1	2643	GTP cyclohydrolase 1	Folate Biosynthesis	Cofactor and Vitamin Metabolism
GCK	2645	hexokinase	Galactose Metabolism; Starch and sucrose metabolism; Glycolysis / Gluconeogenesis	Carbohydrate Metabolism
GCLC	2729	gamma-glutamylcysteine synthetase (gamma-GCShs)	Glutathione Metabolism; Glutamate Metabolism	Other Amino Acid Metabolism; Amino Acid Metabolism
GCLM	2730	gamma-glutamylcysteine synthetase (gamma-GCShs)	Glutathione Metabolism; Glutamate Metabolism	Other Amino Acid Metabolism; Amino Acid Metabolism
GDP1	2819	glycerol phosphate dehydrogease	Glycerophospholipid Metabolism	Lipid Metabolism
GFPT1	2673	glutamine-fructose-6phosphate amidotransferase	Aminosugars Metabolism; Glutamate Metabolism	Carbohydrate Metabolism; Amino Acid Metabolism
GFPT2	9945	glutamine-fructose-6phosphate amidotransferase	Aminosugars Metabolism; Glutamate Metabolism	Carbohydrate Metabolism; Amino Acid Metabolism
GGT1	2678	gamma glutamyl transferase	Cyanoamino Acid Metabolism; Selenoamino Acid Metabolism; Taurine and Hypotaurine Metabolism; Glutathione Metabolism; Arachidonic Acid Metabolism	Other Amino Acid Metabolism; Lipid Metabolism
GGT5	2687	gamma glutamyl transferase	Cyanoamino Acid Metabolism; Selenoamino Acid Metabolism; Taurine and Hypotaurine Metabolism; Glutathione Metabolism; Arachidonic Acid Metabolism	Other Amino Acid Metabolism; Lipid Metabolism
GGT6	124975	gamma glutamyl transferase	Cyanoamino Acid Metabolism; Selenoamino Acid Metabolism; Taurine and Hypotaurine Metabolism; Glutathione Metabolism; Arachidonic Acid Metabolism	Other Amino Acid Metabolism; Lipid Metabolism
GGT7	2686	gamma glutamyl transferase	Cyanoamino Acid Metabolism; Selenoamino Acid Metabolism; Taurine and Hypotaurine Metabolism; Glutathione Metabolism; Arachidonic Acid Metabolism	Other Amino Acid Metabolism; Lipid Metabolism
GNE	10020	bifunctional UDP-N-acetyglucosamine 2-epimerase/N-acetylmannosamine kinase (UDP-GlcNAc-2-epimerase/ManAc kinase)	Aminosugars Metabolism	Carbohydrate Metabolism
GPAM	57678	sn glycerol phosphate acyl transferase	Glycerolipid Metabolism	Lipid Metabolism
GPAT2	150763	sn glycerol phosphate acyl transferase	Glycerolipid Metabolism	Lipid Metabolism
GPD2	2820	glycerol phosphate dehydrogease	Glycerophospholipid Metabolism	Lipid Metabolism
GSTA1	2938	glutathione s transferase	Glutathione Metabolism; Cytochrome P450 Metabolism	Other Amino Acid Metabolism; Xenobiotics Metabolism
GSTA2	2939	glutathione s transferase	Glutathione Metabolism; Cytochrome P450 Metabolism	Other Amino Acid Metabolism; Xenobiotics Metabolism
GSTA3	2940	glutathione s transferase	Glutathione Metabolism; Cytochrome P450 Metabolism	Other Amino Acid Metabolism; Xenobiotics Metabolism
GSTA4	2941	glutathione s transferase	Glutathione Metabolism; Cytochrome P450 Metabolism	Other Amino Acid Metabolism; Xenobiotics Metabolism
GSTA5	221357	glutathione s transferase	Glutathione Metabolism; Cytochrome P450 Metabolism	Other Amino Acid Metabolism; Xenobiotics Metabolism
GSTK1	373156	glutathione s transferase	Glutathione Metabolism; Cytochrome P450 Metabolism	Other Amino Acid Metabolism; Xenobiotics Metabolism
GSTM1	2944	glutathione s transferase	Glutathione Metabolism; Cytochrome P450 Metabolism	Other Amino Acid Metabolism; Xenobiotics Metabolism
GSTM2	2946	glutathione s transferase	Glutathione Metabolism; Cytochrome P450 Metabolism	Other Amino Acid Metabolism; Xenobiotics Metabolism
GSTM3	2947	glutathione s transferase	Glutathione Metabolism; Cytochrome P450 Metabolism	Other Amino Acid Metabolism; Xenobiotics Metabolism
GSTM4	2948	glutathione s transferase	Glutathione Metabolism; Cytochrome P450 Metabolism	Other Amino Acid Metabolism; Xenobiotics Metabolism
GSTM5	2949	glutathione s transferase	Glutathione Metabolism; Cytochrome P450 Metabolism	Other Amino Acid Metabolism; Xenobiotics Metabolism
GSTO1	9446	glutathione s transferase	Glutathione Metabolism; Cytochrome P450 Metabolism	Other Amino Acid Metabolism; Xenobiotics Metabolism
GSTO2	119391	glutathione s transferase	Glutathione Metabolism; Cytochrome P450 Metabolism	Other Amino Acid Metabolism; Xenobiotics Metabolism
GSTP1	2950	glutathione s transferase	Glutathione Metabolism; Cytochrome P450 Metabolism	Other Amino Acid Metabolism; Xenobiotics Metabolism
GSTT1	2952	glutathione s transferase	Glutathione Metabolism; Cytochrome P450 Metabolism	Other Amino Acid Metabolism; Xenobiotics Metabolism
GSTT2	2953	glutathione s transferase	Glutathione Metabolism; Cytochrome P450 Metabolism	Other Amino Acid Metabolism; Xenobiotics Metabolism
GSTZ1	2954	glutathione s transferase	Glutathione Metabolism; Cytochrome P450 Metabolism	Other Amino Acid Metabolism; Xenobiotics Metabolism
GYS1	2997	glycogen synthase	Starch and sucrose metabolism	Carbohydrate Metabolism
GYS2	2998	glycogen synthase	Starch and sucrose metabolism	Carbohydrate Metabolism
H6PD	9563	glucose-6-phosphate dehydrogenase	Pentose Phosphate Pathway; Glutathione Metabolism	Carbohydrate Metabolism; Other Amino Acid Metabolism
HADH	3033	acyl-CoA dehydrogenase	Fatty Acid Metabolism	Lipid Metabolism
HDC	3067	histidine decarboxylase	Histidine Metabolism	Amino Acid Metabolism
HK1	3098	hexokinase	Galactose Metabolism; Starch and sucrose metabolism; Glycolysis / Gluconeogenesis	Carbohydrate Metabolism
HK2	3099	hexokinase	Galactose Metabolism; Starch and sucrose metabolism; Glycolysis / Gluconeogenesis	Carbohydrate Metabolism
HK3	3101	hexokinase	Galactose Metabolism; Starch and sucrose metabolism; Glycolysis / Gluconeogenesis	Carbohydrate Metabolism
HMGCR	3156	3-hydroxy-methylglutaryl coenzyme A	Steroid Biosynthesis	Lipid Metabolism
HMGCS1	3157	HMG CoA synthase	Butanoate Metabolism; Valine, Leucine, and Isoleucine Degradation; Ketone Body Metabolism	Carbohydrate Metabolism; Amino Acid Metabolism; Lipid Metabolism
HMGCS2	3158	HMG CoA synthase	Butanoate Metabolism; Valine, Leucine, and Isoleucine Degradation; Ketone Body Metabolism	Carbohydrate Metabolism; Amino Acid Metabolism; Lipid Metabolism
HMOX1	3162	heme oxygenase	Porphyrin Metabolism	Cofactor and Vitamin Metabolism
HMOX2	3163	heme oxygenase	Porphyrin Metabolism	Cofactor and Vitamin Metabolism
HSD17B10	3028	acyl-CoA dehydrogenase	Fatty Acid Metabolism; Valine, Leucine, and Isoleucine Degradation	Lipid Metabolism; Amino Acid Metabolism
HSD17B4	3295	acyl-CoA dehydrogenase	Fatty Acid Metabolism	Lipid Metabolism
HSD3B1	3283	beta hydroxysteroid dehydrogenase/isomerase	C21-Steroid Hormone Metabolism; Androgen and Estrogen Metabolism	Lipid Metabolism
HSD3B2	3284	beta hydroxysteroid dehydrogenase/isomerase	C21-Steroid Hormone Metabolism; Androgen and Estrogen Metabolism	Lipid Metabolism
IMPDH1	3614	inosine monophosphate dehydrogenase	Purine Metabolism; Drug Metabolism (non-P450)	Nucleotide Metabolism; Xenobiotics Metabolism
IMPDH2	3615	inosine monophosphate dehydrogenase	Purine Metabolism; Drug Metabolism (non-P450)	Nucleotide Metabolism; Xenobiotics Metabolism
ISYNA1	51477	myo-inositol-1-phosphate (MIP) synthase	Inositol Phosphate Metabolism; Streptomycin Biosynthesis	Carbohydrate Metabolism; Secondary Metabolite Metabolism
JMJD7-PLA2G4B	8681	phospholipase a2	Arachidonic Acid Metabolism; Ether Lipid Metabolism; Glycerophospholipid Metabolism; Alpha-Linolenic Acid Metabolism; Linoleic Acid Metabolism	Lipid Metabolism
KMO	8564	kynurenine hydroxylase	Tryptophan Metabolism	Amino Acid Metabolism
LALBA	3906	galactosyltransferase	Galactose Metabolism	Carbohydrate Metabolism
LPCAT1	79888	acetyl-CoA : lyso PAF acetyltransferase	Ether Lipid Metabolism	Lipid Metabolism
LPCAT2	54947	acetyl-CoA : lyso PAF acetyltransferase	Ether Lipid Metabolism	Lipid Metabolism
LPL	4023	lipoprotein lipase	Glycerolipid Metabolism	Lipid Metabolism
LTA4H	4048	leukotriene a4 hydrolase	Arachidonic Acid Metabolism	Lipid Metabolism
LTC4S	4056	LTC4 synthase	Arachidonic Acid Metabolism	Lipid Metabolism
MAN1A1	4121	alpha-mannosidase	N-Glycan Degradation; Glycan Structure Degradation	Glycan Metabolism
MAN1B1	11253	alpha-mannosidase	N-Glycan Degradation; Glycan Structure Degradation	Glycan Metabolism
MAN2A1	4124	alpha-mannosidase	N-Glycan Degradation; Glycan Structure Degradation	Glycan Metabolism
MAN2A2	4122	alpha-mannosidase	N-Glycan Degradation; Glycan Structure Degradation	Glycan Metabolism
MAN2B1	4125	alpha-mannosidase	N-Glycan Degradation; Glycan Structure Degradation	Glycan Metabolism
MAN2B2	23324	alpha-mannosidase	N-Glycan Degradation; Glycan Structure Degradation	Glycan Metabolism
MAN2C1	4123	alpha-mannosidase	N-Glycan Degradation; Glycan Structure Degradation	Glycan Metabolism
MAT1A	4143	methionine adenosyl transferase	Selenoamino Acid Metabolism; Methionine Metabolism	Other Amino Acid Metabolism; Amino Acid Metabolism
MAT2B	27430	methionine adenosyl transferase	Selenoamino Acid Metabolism; Methionine Metabolism	Other Amino Acid Metabolism; Amino Acid Metabolism
MDH1	4190	malate dehydrogenase	TCA Cycle; Pyruvate Metabolism; Glyoxylate and Dicarboxylate Metabolism; Carbon Fixation;	Carbohydrate Metabolism; Energy Metabolism
MDH2	4191	malate dehydrogenase	TCA Cycle; Pyruvate Metabolism; Glyoxylate and Dicarboxylate Metabolism; Carbon Fixation;	Carbohydrate Metabolism; Energy Metabolism
MGST1	4257	glutathione s transferase	Glutathione Metabolism; Cytochrome P450 Metabolism	Other Amino Acid Metabolism; Xenobiotics Metabolism
MGST2	4258	glutathione s transferase	Glutathione Metabolism; Cytochrome P450 Metabolism	Other Amino Acid Metabolism; Xenobiotics Metabolism
MGST3	4259	glutathione s transferase	Glutathione Metabolism; Cytochrome P450 Metabolism	Other Amino Acid Metabolism; Xenobiotics Metabolism
MTHFR	4524	methylenetetrahydrofolate reductase	Methane Metabolism; One Carbon Pool by Folate	Energy Metabolism; Cofactor and Vitamin Metabolism
NAT1	9	N-acetyltransferase	Trinitrotoluene Degradation; Drug Metabolism (non-P450); Caffeine Metabolism	Xenobiotics Metabolism; Secondary Metabolite Metabolism
NAT2	10	N-acetyltransferase	Trinitrotoluene Degradation; Drug Metabolism (non-P450); Caffeine Metabolism	Xenobiotics Metabolism; Secondary Metabolite Metabolism
NMNAT1	64802	NMN adenylyltransferase	Nicotinate and Nicotinamide Metabolism	Cofactor and Vitamin Metabolism
NMNAT2	23057	NMN adenylyltransferase	Nicotinate and Nicotinamide Metabolism	Cofactor and Vitamin Metabolism
NMNAT3	349565	NMN adenylyltransferase	Nicotinate and Nicotinamide Metabolism	Cofactor and Vitamin Metabolism
NOS1	4842	nitric oxide synthase	Arginine and Proline Metabolism	Amino Acid Metabolism
NOS2	4843	nitric oxide synthase	Arginine and Proline Metabolism	Amino Acid Metabolism
NOS3	4846	nitric oxide synthase	Arginine and Proline Metabolism	Amino Acid Metabolism
NT5C	30833	5'-nucleotidase	Nicotinate and Nicotinamide Metabolism; Pyrimidine Metabolism; Purine Metabolism	Cofactor and Vitamin Metabolism; Nucleotide Metabolism
NT5C1A	84618	5'-nucleotidase	Nicotinate and Nicotinamide Metabolism; Pyrimidine Metabolism; Purine Metabolism	Cofactor and Vitamin Metabolism; Nucleotide Metabolism
NT5C1B	93034	5'-nucleotidase	Nicotinate and Nicotinamide Metabolism; Pyrimidine Metabolism; Purine Metabolism	Cofactor and Vitamin Metabolism; Nucleotide Metabolism
NT5C2	22978	5'-nucleotidase	Nicotinate and Nicotinamide Metabolism; Pyrimidine Metabolism; Purine Metabolism	Cofactor and Vitamin Metabolism; Nucleotide Metabolism
NT5C3A	51251	5'-nucleotidase	Nicotinate and Nicotinamide Metabolism; Pyrimidine Metabolism; Purine Metabolism	Cofactor and Vitamin Metabolism; Nucleotide Metabolism
NT5C3B	115024	5'-nucleotidase	Nicotinate and Nicotinamide Metabolism; Pyrimidine Metabolism; Purine Metabolism	Cofactor and Vitamin Metabolism; Nucleotide Metabolism
NT5DC1	221294	5'-nucleotidase	Nicotinate and Nicotinamide Metabolism; Pyrimidine Metabolism; Purine Metabolism	Cofactor and Vitamin Metabolism; Nucleotide Metabolism
NT5DC2	64943	5'-nucleotidase	Nicotinate and Nicotinamide Metabolism; Pyrimidine Metabolism; Purine Metabolism	Cofactor and Vitamin Metabolism; Nucleotide Metabolism
NT5DC3	51559	5'-nucleotidase	Nicotinate and Nicotinamide Metabolism; Pyrimidine Metabolism; Purine Metabolism	Cofactor and Vitamin Metabolism; Nucleotide Metabolism
NT5DC4	284958	5'-nucleotidase	Nicotinate and Nicotinamide Metabolism; Pyrimidine Metabolism; Purine Metabolism	Cofactor and Vitamin Metabolism; Nucleotide Metabolism
NT5E	4907	5'-nucleotidase	Nicotinate and Nicotinamide Metabolism; Pyrimidine Metabolism; Purine Metabolism	Cofactor and Vitamin Metabolism; Nucleotide Metabolism
NT5M	56953	5'-nucleotidase	Nicotinate and Nicotinamide Metabolism; Pyrimidine Metabolism; Purine Metabolism	Cofactor and Vitamin Metabolism; Nucleotide Metabolism
ODC1	4953	ornithine decarboxylase	Glutathione Metabolism; Urea Cycle and Metabolism of Amino Groups	Other Amino Acid Metabolism; Amino Acid Metabolism
OGDH	4967	oxoglutarate dehydrogenase complex	Alanine and Aspartate Metabolism; TCA Cycle; Pyruvate Metabolism; Valine, Leucine, and Isoleucine Degradation; Glycine, Serine, and Threonine Metabolism; Lysine Degradation; Tryptophan Metabolism	Amino Acid Metabolism; Carbohydrate Metabolism
PAH	5053	phenylalanine hydroxylase	Phenylalanine, Tyrosine, and Tryptophan Biosynthesis	Amino Acid Metabolism
PANK1	53354	pantothenate kinase	Pantothenate and CoA Biosynthesis	Cofactor and Vitamin Metabolism
PANK2	80025	pantothenate kinase	Pantothenate and CoA Biosynthesis	Cofactor and Vitamin Metabolism
PANK3	7946	pantothenate kinase	Pantothenate and CoA Biosynthesis	Cofactor and Vitamin Metabolism
PANK4	55229	pantothenate kinase	Pantothenate and CoA Biosynthesis	Cofactor and Vitamin Metabolism
PCK1	5105	phosphoenolpyruvate carboxykinase (GTP)	TCA Cycle; Pyruvate Metabolism	Carbohydrate Metabolism
PCK2	5106	phosphoenolpyruvate carboxykinase (GTP)	TCA Cycle; Pyruvate Metabolism	Carbohydrate Metabolism
PCYT1A	5130	choline-phosphate cytidylyltransferase	Aminophosphonate Metabolism; Glycerophospholipid Metabolism	Other Amino Acid Metabolism; Lipid Metabolism
PCYT1B	9468	choline-phosphate cytidylyltransferase	Aminophosphonate Metabolism; Glycerophospholipid Metabolism	Other Amino Acid Metabolism; Lipid Metabolism
PCYT2	5833	phosphoethanolamine cytidylyltransferase	Aminophosphonate Metabolism; Glycerophospholipid Metabolism	Other Amino Acid Metabolism; Lipid Metabolism
PDHA1	5160	pyruvate dehydrogenase complex	Pyruvate Metabolism	Carbohydrate Metabolism
PDHA2	5161	pyruvate dehydrogenase complex	Pyruvate Metabolism	Carbohydrate Metabolism
PDHB	5162	pyruvate dehydrogenase complex	Pyruvate Metabolism	Carbohydrate Metabolism
PDHX	8050	pyruvate dehydrogenase complex	Pyruvate Metabolism	Carbohydrate Metabolism
PDK1	5163	pyruvate dehydrogenase complex regulation	Pyruvate Metabolism	Carbohydrate Metabolism
PDK2	5164	pyruvate dehydrogenase complex regulation	Pyruvate Metabolism	Carbohydrate Metabolism
PDK3	5165	pyruvate dehydrogenase complex regulation	Pyruvate Metabolism	Carbohydrate Metabolism
PDK4	5166	pyruvate dehydrogenase complex regulation	Pyruvate Metabolism	Carbohydrate Metabolism
PDP1	54704	pyruvate dehydrogenase complex regulation	Pyruvate Metabolism	Carbohydrate Metabolism
PDP2	57546	pyruvate dehydrogenase complex regulation	Pyruvate Metabolism	Carbohydrate Metabolism
PDPR	55066	pyruvate dehydrogenase complex regulation	Pyruvate Metabolism	Carbohydrate Metabolism
PFKL	5211	phosphofructokinase	Glycolysis / Gluconeogenesis; Fructose and Mannose Metabolism; Galactose Metabolism	Carbohydrate Metabolism
PFKM	5213	phosphofructokinase	Glycolysis / Gluconeogenesis; Fructose and Mannose Metabolism; Galactose Metabolism	Carbohydrate Metabolism
PFKP	5214	phosphofructokinase	Glycolysis / Gluconeogenesis; Fructose and Mannose Metabolism; Galactose Metabolism	Carbohydrate Metabolism
PFPFB1	5207	6-phosphofructo-2-kinase/fructose-2,6-bisphosphatase	Glucose Metabolism	Carbohydrate Metabolism
PFPFB2	5208	6-phosphofructo-2-kinase/fructose-2,6-bisphosphatase	Glucose Metabolism	Carbohydrate Metabolism
PFPFB3	5209	6-phosphofructo-2-kinase/fructose-2,6-bisphosphatase	Glucose Metabolism	Carbohydrate Metabolism
PFPFB4	5210	6-phosphofructo-2-kinase/fructose-2,6-bisphosphatase	Glucose Metabolism	Carbohydrate Metabolism
PIK3C3	5289	PI kinase	Inositol Phosphate Metabolism	Carbohydrate Metabolism
PIP4K2A	5305	phosphatidylinositol phosphate kinase	Inositol Phosphate Metabolism	Carbohydrate Metabolism
PIP4K2B	8396	phosphatidylinositol phosphate kinase	Inositol Phosphate Metabolism	Carbohydrate Metabolism
PIP4K2C	79837	phosphatidylinositol phosphate kinase	Inositol Phosphate Metabolism	Carbohydrate Metabolism
PIP5K1A	8394	phosphatidylinositol phosphate kinase	Inositol Phosphate Metabolism	Carbohydrate Metabolism
PIP5K1B	8395	phosphatidylinositol phosphate kinase	Inositol Phosphate Metabolism	Carbohydrate Metabolism
PIP5K1C	23396	phosphatidylinositol phosphate kinase	Inositol Phosphate Metabolism	Carbohydrate Metabolism
PIP5K3	200576	phosphatidylinositol phosphate kinase	Inositol Phosphate Metabolism	Carbohydrate Metabolism
PKLR	5313	pyruvate kinase	Glycolysis / Gluconeogenesis; Pyruvate Metabolism; Carbon Fixation; Purine Metabolism	Carbohydrate Metabolism; Energy Metabolism; Nucleotide Metabolism
PKM	5315	pyruvate kinase	Glycolysis / Gluconeogenesis; Pyruvate Metabolism; Carbon Fixation; Purine Metabolism	Carbohydrate Metabolism; Energy Metabolism; Nucleotide Metabolism
PLA2G10	8399	phospholipase a2	Arachidonic Acid Metabolism; Ether Lipid Metabolism; Glycerophospholipid Metabolism; Alpha-Linolenic Acid Metabolism; Linoleic Acid Metabolism	Lipid Metabolism
PLA2G12A	81579	phospholipase a2	Arachidonic Acid Metabolism; Ether Lipid Metabolism; Glycerophospholipid Metabolism; Alpha-Linolenic Acid Metabolism; Linoleic Acid Metabolism	Lipid Metabolism
PLA2G12B	84647	phospholipase a2	Arachidonic Acid Metabolism; Ether Lipid Metabolism; Glycerophospholipid Metabolism; Alpha-Linolenic Acid Metabolism; Linoleic Acid Metabolism	Lipid Metabolism
PLA2G1B	5319	phospholipase a2	Arachidonic Acid Metabolism; Ether Lipid Metabolism; Glycerophospholipid Metabolism; Alpha-Linolenic Acid Metabolism; Linoleic Acid Metabolism	Lipid Metabolism
PLA2G2A	5320	phospholipase a2	Arachidonic Acid Metabolism; Ether Lipid Metabolism; Glycerophospholipid Metabolism; Alpha-Linolenic Acid Metabolism; Linoleic Acid Metabolism	Lipid Metabolism
PLA2G2D	26279	phospholipase a2	Arachidonic Acid Metabolism; Ether Lipid Metabolism; Glycerophospholipid Metabolism; Alpha-Linolenic Acid Metabolism; Linoleic Acid Metabolism	Lipid Metabolism
PLA2G2E	30814	phospholipase a2	Arachidonic Acid Metabolism; Ether Lipid Metabolism; Glycerophospholipid Metabolism; Alpha-Linolenic Acid Metabolism; Linoleic Acid Metabolism	Lipid Metabolism
PLA2G2F	64600	phospholipase a2	Arachidonic Acid Metabolism; Ether Lipid Metabolism; Glycerophospholipid Metabolism; Alpha-Linolenic Acid Metabolism; Linoleic Acid Metabolism	Lipid Metabolism
PLA2G3	50487	phospholipase a2	Arachidonic Acid Metabolism; Ether Lipid Metabolism; Glycerophospholipid Metabolism; Alpha-Linolenic Acid Metabolism; Linoleic Acid Metabolism	Lipid Metabolism
PLA2G4A	5321	phospholipase a2	Arachidonic Acid Metabolism; Ether Lipid Metabolism; Glycerophospholipid Metabolism; Alpha-Linolenic Acid Metabolism; Linoleic Acid Metabolism	Lipid Metabolism
PLA2G4B	100137049	phospholipase a2	Arachidonic Acid Metabolism; Ether Lipid Metabolism; Glycerophospholipid Metabolism; Alpha-Linolenic Acid Metabolism; Linoleic Acid Metabolism	Lipid Metabolism
PLA2G5	5322	phospholipase a2	Arachidonic Acid Metabolism; Ether Lipid Metabolism; Glycerophospholipid Metabolism; Alpha-Linolenic Acid Metabolism; Linoleic Acid Metabolism	Lipid Metabolism
PLA2G6	8398	phospholipase a2	Arachidonic Acid Metabolism; Ether Lipid Metabolism; Glycerophospholipid Metabolism; Alpha-Linolenic Acid Metabolism; Linoleic Acid Metabolism	Lipid Metabolism
PNPO	5163	pyridoxamine 5'-phosphate oxidase	Vitamin B6 Metabolism	Cofactor and Vitamin Metabolism
PPAP2A	8611	phosphatidate phosphohydrolase	Ether Lipid Metabolism; Glycerophospholipid Metabolism; Sphingolipid Metabolism; Glycerolipid Metabolism	Lipid Metabolism
PPAP2B	8613	phosphatidate phosphohydrolase	Ether Lipid Metabolism; Glycerophospholipid Metabolism; Sphingolipid Metabolism; Glycerolipid Metabolism	Lipid Metabolism
PPAP2C	8612	phosphatidate phosphohydrolase	Ether Lipid Metabolism; Glycerophospholipid Metabolism; Sphingolipid Metabolism; Glycerolipid Metabolism	Lipid Metabolism
PPAT	5471	phosphoribosyl pyrophosphate amidotransferase	Glutamate Metabolism; Purine Metabolism	Amino Acid Metabolism; Nucleotide Metabolism
PRPS1	5631	phosphoribosyl pyrophosphate synthase	Pentose Phosphate Pathway; Purine Metabolism	Carbohydrate Metabolism; Nucleotide Metabolism
PRPS2	5634	phosphoribosyl pyrophosphate synthase	Pentose Phosphate Pathway; Purine Metabolism	Carbohydrate Metabolism; Nucleotide Metabolism
PTGS1	5742	cyclooxygenase	Arachidonic Acid Metabolism	Lipid Metabolism
PTGS2	5743	cyclooxygenase	Arachidonic Acid Metabolism	Lipid Metabolism
PTS	5805	6-pyruvoyltetrahydropterin synthase	Folate Biosynthesis	Cofactor and Vitamin Metabolism
PYGB	5834	glycogen phosphorylase	Starch and sucrose metabolism	Carbohydrate Metabolism
PYGL	5836	glycogen phosphorylase	Starch and sucrose metabolism	Carbohydrate Metabolism
PYGM	5837	glycogen phosphorylase	Starch and sucrose metabolism	Carbohydrate Metabolism
RRM1	6240	ribonucleotide reductase	Purine Metabolism; Pyrimidine Metabolism; Glutathione Metabolism	Nucleotide Metabolism; Other Amino Acid Metabolism
RRM2	6241	ribonucleotide reductase	Purine Metabolism; Pyrimidine Metabolism; Glutathione Metabolism	Nucleotide Metabolism; Other Amino Acid Metabolism
RRM2B	50484	ribonucleotide reductase	Purine Metabolism; Pyrimidine Metabolism; Glutathione Metabolism	Nucleotide Metabolism; Other Amino Acid Metabolism
SAT1	6303	spermidine/spermine N-acetyltransferase	Urea Cycle and Metabolism of Amino Groups	Amino Acid Metabolism
SAT2	112483	spermidine/spermine N-acetyltransferase	Urea Cycle and Metabolism of Amino Groups	Amino Acid Metabolism
SCD	6319	stearoyl-CoA desaturase	Unsaturated Fatty Acid Biosynthesis	Lipid Metabolism
SCD5	79966	stearoyl-CoA desaturase	Unsaturated Fatty Acid Biosynthesis	Lipid Metabolism
SLC27A5	10998	microsomal bile acid CoA synthetase	Bile Acid Biosynthesis	Lipid Metabolism
SOAT1	6646	acylCoA : cholesterol acyltransfease	Bile Acid Biosynthesis	Lipid Metabolism
SOAT2	8435	acylCoA : cholesterol acyltransfease	Bile Acid Biosynthesis	Lipid Metabolism
SPDS	6723	spermidine synthase	Beta-Alanine Metabolism; Glutathione Metabolism; Urea Cycle and Metabolism of Amino Groups; Methionine Metabolism	Other Amino Acid Metabolism; Amino Acid Metabolism
SPTLC1	10558	serine palmitoyltransferase	Sphingolipid Metabolism	Lipid Metabolism
SPTLC2	9517	serine palmitoyltransferase	Sphingolipid Metabolism	Lipid Metabolism
SPTLC3	55304	serine palmitoyltransferase	Sphingolipid Metabolism	Lipid Metabolism
SPTSSA	171546	serine palmitoyltransferase	Sphingolipid Metabolism	Lipid Metabolism
SPTSSB	165679	serine palmitoyltransferase	Sphingolipid Metabolism	Lipid Metabolism
SQLE	6713	squalene epoxidase	Steroid Biosynthesis; Terpenoid Biosynthesis	Lipid Metabolism; Secondary Metabolite Metabolism
STS	412	sulfatase	Androgen and Estrogen Metabolism	Lipid Metabolism
SUCLA2	8803	succinate-CoA ligase, ADP-forming	TCA Cycle; Propanoate Metabolism; C5-Branched Dibasic Acid Metabolism; Reductive Carboxylate Cycle (CO2 Fixation)	Carbohydrate Metabolism; Energy Metabolism
SULF1	23213	sulfatase	Androgen and Estrogen Metabolism	Lipid Metabolism
SULF2	55959	sulfatase	Androgen and Estrogen Metabolism	Lipid Metabolism
TAT	6898	tyrosine aminotransferase	Tyrosine Metabolism; Phenylalanine Metabolism; Phenylalanine, Tyrosine, and Tryptophan Biosynthesis; Methionine Metabolism; Novobiocin Biosynthesis; Alkaloid Biosynthesis I	Amino Acid Metabolism; Secondary Metabolite Metabolism
TDO2	6999	tryptophan 2,3-dioxygenase	Tryptophan Metabolism	Amino Acid Metabolism
TH	7054	tyrosine hydroxylase	Tyrosine Metabolism	Amino Acid Metabolism
TK1	7083	thymidine kinase	Pyrimidine Metabolism; Drug Metabolism (non-P450)	Nucleotide Metabolism; Xenobiotics Metabolism
TK2	7084	thymidine kinase	Pyrimidine Metabolism; Drug Metabolism (non-P450)	Nucleotide Metabolism; Xenobiotics Metabolism
TKT	7086	transketolase	Pentose Phosphate Pathway	Carbohydrate Metabolism
TPH1	7166	tryptophan hydroxylase	Tryptophan Metabolism	Amino Acid Metabolism
TPH2	121278	tryptophan hydroxylase	Tryptophan Metabolism	Amino Acid Metabolism
TYMP	1890	thymidine phosphorylase	Pyrimidine Metabolism; Purine Metabolism; Drug Metabolism (non-P450)	Nucleotide Metabolism; Xenobiotics Metabolism
TYMS	7298	thymidylate synthetase	One Carbon Pool by Folate; Pyrimidine Metabolism	Cofactor and Vitamin Metabolism; Nucleotide Metabolism
TYR	7299	tyrosinase	Tyrosine Metabolism; Riboflavin Metabolism; Alkaloid Biosynthesis I	Amino Acid Metabolism; Cofactor and Vitamin Metabolism; Secondary Metabolite Metabolism
UCK1	83549	uridine-cytidine nucleoside kinase	Pyrimidine Metabolism; Drug Metabolism (non-P450)	Nucleotide Metabolism; Xenobiotics Metabolism
UCK2	7371	uridine-cytidine nucleoside kinase	Pyrimidine Metabolism; Drug Metabolism (non-P450)	Nucleotide Metabolism; Xenobiotics Metabolism
UGDH	7358	uridine diphosphoglucose dehydrogenase	Starch and sucrose metabolism; Ascorbate and Aldarate Metabolism; Pentose and Glucuronate Interconversions; Nucleotide Sugars Metabolism	Carbohydrate Metabolism
UGT1A1	54658	bilirubin uridine diphosphate glucuronosyltransferase	Starch and sucrose metabolism; Pentose and Glucuronate Interconversions; Porphyrin Metabolism; Retinol Metabolism; Androgen and Estrogen Metabolism; Cytochrome P450 Metabolism; Drug Metabolism (non-P450)	Carbohydrate Metabolism; Cofactor and Vitamin Metabolism; Lipid Metabolism; Xenobiotics Metabolism
UGT1A4	54657	bilirubin uridine diphosphate glucuronosyltransferase	Starch and sucrose metabolism; Pentose and Glucuronate Interconversions; Porphyrin Metabolism; Retinol Metabolism; Androgen and Estrogen Metabolism; Cytochrome P450 Metabolism; Drug Metabolism (non-P450)	Carbohydrate Metabolism; Cofactor and Vitamin Metabolism; Lipid Metabolism; Xenobiotics Metabolism
UROS	7390	uroporphyrinogen synthase	Porphyrin Metabolism	Cofactor and Vitamin Metabolism
XDH	7489	xanthine oxidase	Purine Metabolism; Drug Metabolism (non-P450); Caffeine Metabolism	Nucleotide Metabolism; Secondary Metabolite Metabolism
