# Supplementary material for: Metabolic profiling of triple-negative breast cancer cells reveals metabolic vulnerabilities
Source: Cancer Metab. 2017 Aug 22;5:6. doi: 10.1186/s40170-017-0168-x (PMC5568171; doi:10.1186/s40170-017-0168-x)
Supplement: Supplementary file 4 — Quantitation of metabolic pool sizes, ratios for cell lines, and drug responses with statistical values. Total ion count integrated over peak area for metabolite-specific mass ion validated by multiple precursor-product ion combinations. Mean, standard deviation, and ANOVA with student’s t test compares triple-negative breast cancer (TNBC) cell lines and treatment with INC280 or erlotinib vs control vehicle (DMSO). (XLSX 52 kb) [file 40170_2017_168_MOESM4_ESM.xlsx]

## Sheet: 160818_UCM_TNBC_METABOLITES
SAMPLE	SAMPLE	MDA-MB-231	MDA-MB-231	MDA-MB-231	MDA-MB-468	MDA-MB-468	MDA-MB-468	HCC70	HCC70	HCC70	HS578	HS578	HS578	MDA-MB-231	MDA-MB-231	MDA-MB-231	MDA-MB-468	MDA-MB-468	MDA-MB-468	HCC70	HCC70	HCC70	HS578	HS578	HS578	MDA-MB-231	MDA-MB-231	MDA-MB-231	MDA-MB-468	MDA-MB-468	HCC70	HS578	HCC70	HCC70	HS578	HS578	HS578
DRUG	DRUG	ERL	ERL	ERL	ERL	ERL	ERL	ERL	ERL	ERL	ERL	ERL	ERL	INC	INC	INC	INC	INC	INC	INC	INC	INC	INC	INC	INC	NT	NT	NT	NT	NT	NT	NT	NT	NT	NT	NT	NT
PYRUVIC ACID (MOX+1TMS)	GLY	5531.13	3425.83	3312.04	5714.46	2514.96	399.813	2912.85	2328.63		1423.66	2320.32	2626.02	3376.41	3833.26	5261.21	3106.51	388.724	94.2086	1866.71		223.154	3191.28	5232.93	4501.53	185.055	3789.67	3017.69	1886.89	2649.07	1478.08	5489.36	8352.32	4760.73	5822.55	5498.56	3397.86
LACTIC ACID (2TMS)	GLY	29881.7	31240.5	34058.1	35511.2	50134.2	45926.9	20109.6	55100	41193.7	17306.9	14704.3	28522.5	29327.8	27755.5	31143.4	36400.1	32646.5	59425.6	18770.2	27292.1	38725.2	14595.7	17553.5	22221.7	32306.3	28110.7	25682.1	25417.9	18655.6	62521.8	21503.8	45404.3	54028.9	26735.3	22347	21206.5
GLYCOLIC ACID (2TMS)	OTHER	23.812	41.2912	65.3361	255.998	287.935	56.6891	57.4382	175.099	6.17653	55.5255	119.411	3.29421	22.5295	37.0302	60.6805	217.049	179.726	119.166	6.44665		6.73243	87.5054	70.0087	150.987	1.83562	34.2778	30.4738	248.567	361.911	197.356	49.6818	242.104	252.16	63.2941	69.5816	49.2191
ALANINE (2TMS)	AA	2760.92	4036.76	4625.03	1122.36	1096.99	895.785	1524.94	3463.95	2415.18	1646.97	2273.74	2186.36	2792.97	2181.66	2847.59	811.032	863.864	1040.69	1144.17	1763.29	2257.18	1778.82	1630.11	2559.54	2131.7	2442.76	1991.53	751.719	680.981	1492.63	1883.34	3422.86	4344.61	2343.7	2282.78	2624.65
GLYOXYLIC ACID (MOX+2TMS)	OTHER		3995.3	1458.52	39586.8	13423	4801.74	11246.5	6117.43	17108.1	24936.8	48544.6	14087.8	93.3206		6743.56	43382.6	47816	13985.3	15025.2	208.192	15029	12572.1	4576.07	28304.5	3564.79		26570.6	32055.3	63230.5	5616.35	4915.28		1893.71	12019.2		41108.7
OXALIC ACID (2TMS)	TCA		11.0956				20863.2	38884.5			31244.8			21686.9	18311.1	18850.1				43936.6	46827.4	1029.71	27391.1	34591.2		10.9274	14644.5		27394.6			42760.7			14.0815	35419.2	25.1429
SARCOSINE (2TMS)	OTHER	16.4605	18.023	17.5432	163.074	28.5117	25.8429	12.1725	46.0828	243.606	177.816	34.9965	9.83967	19.7267	5.56022	20.8457	67.0029	31.7936	286.842	14.6139	108.104	156.761	24.0963	10.177	32.067	5.5363	6.03588	5.04672	46.041	58.7252	64.5782	12.5136	696.191	850.369	9.141	15.2941	31.5435
α-AMINO-N-BUTYRIC ACID (2TMS)	OTHER	75.112	75.0443	84.6949	38.3876	22.897	20.1068	33.2577	47.5137	35.3004	44.0365	65.4363	52.5011	48.0144	55.1488	55.0737	23.5039	18.6685	14.4091	19.6532	19.1397	22.4584	49.8769	47.9635	66.3708	39.4661	60.6729	47.2576	23.0744	29.2231	35.5813	28.3719	75.9175	82.2177	67.1133	62.1857	77.2833
β-ALANINE (2TMS)	OTHER	2001.38	956.643	963.78	49.9153	21.0018	13.6874	30.5145	56.3882	53.6745	72.6274	76.215	51.9684	1298.99	1337.75	1993.48	69.5643	42.3466	52.4223	69.8936	47.4141	127.236	166.926	106.479	162.358	1935.28	1605.58	1076.98	29.2864	41.4256	77.9175	158.137	277.109	234.081	215.946	122.767	103.014
VALINE (2TMS)	AA	942.239	1420.84	1758.77	410.802	418.763	314.311	392.509	810.838	577.647	1051.83	1388.71	1618.33	940.136	824.701	1007.38	306.994	326.614	320.731	274.865	277.004	383.31	998.308	985.216	1552.32	374.816	675.135	533.281	249.032	242.801	451.544	330.538	738.134	689.262	1443.94	1283.75	1259.49
UREA (2TMS)	OTHER	5193.33	4144.19	5253.98	11657.3	25005.7	21024.2	4974.58	11073.7	11715.7	5583.34	4619.53	11982.9	2523.59	4840.46	4775.5	10004.6	12779.8	18563.5	3854.61	4635.43	9477.36	3653.23	5214.02	5707.31	4365.13	5196.35	4405.24	7414.97	7310.78	19955.6	3324.68	10654.6	8199.69	10258.6	6586.37	4392.74
LEUCINE (2TMS)	AA	983.705	1456.11	1812.12	327.198	321.899	257.338	364.79	718.691	570.559	1023.19	1309.13	1756.69	1081.28	955.051	1237.94	248.843	242.918	261.063	308.899	316.438	475.045	976.909	1008.56	1635.27	676.854	666.228	506.838	214.959	199.827	371.419	396.487	766.095	760.388	1351.1	1152.33	1113.76
ISOLEUCINE (2TMS)	AA	1141.61	1447.51	1366.61	226.659	279.962	198.944	349.938	689.587	556.859	846.867	1002.07	1750.04	815.371	874.397	677.163	198.803	200.883	232.998	326.136	356.882	512.159	717.624	927.678	1277.57	857.005	666.801	545.371	170.012	138.815	266.645	402.004	671.902	620.05	1220.51	985.146	837.345
PROLINE (2TMS)	AA	1484.04	2733.24	2385.13	197.537	143.928	95.8667	231.841	421.831	243.185	130.057	242.937	226.677	2137.74	1596.12	1616.18	130.256	128.864	78.802	187.914	202.21	220.317	236.975	204.971	399.981	1785.88	1694.95	1297.84	127.232	137.825	191.75	427.363	620.451	614.305	253.452	292.214	294.911
GLYCINE (3TMS)	AA	399.409	1768.25	2188.22	1533.55	2150.79	991.481	1953.55	4489.58	5669.67	438.768	496.458	975.491	1362.35	1574.14	852.984	726.57	1052.76	1181.91	825.537	4584.62	6158.93	288.407	549.669	662.038	798.647	598.812	606.022	754.492	1642.03	1370.48	1706.04	2131.13	5884.42	427.733	794.968	4225.54
SUCCINIC ACID (2TMS)	TCA	390.18	391.081	297.199	922.084	1238.1	1012.34	361.318	685.454	427.855	303.942	224.648	591.22	202.199	337.441	165.401	826.285	788.183	1012.01	347.55	381.614	464.992	240.17	274.067	342.63	379.69	367.854	265.844	611.073	278.899	1012.59	298.161	895.289	459.888	512.92	390.423	512.275
FUMARIC ACID (2TMS)	TCA	218.461	176.918	85.5216	41.8982	29.5136	24.1954	32.6188	44.4685	39.2157	21.3566	32.6219	49.5661	133.261	224.096	81.5604	64.1206	52.2496	29.9727	42.0572	32.2992	51.7166	42.5154	50.0718	69.8693	410.072	259.444	200.051	45.8835	65.6492	40.0179	50.5952	70.0706	72.4118	41.0638	36.5271	36.3292
SERINE (3TMS)	AA	1383.06	1324.59	1121.44	269.422	413.954	235.89	469.782	768.998	717.572	697.849	855.933	1533.87	770.239	977.617	603.05	276.192	260.083	278.95	773.546	822.444	1185.65	791.36	1074.31	1276.31	974.075	939.434	780.011	123.055	227.802	323.609	964.968	1299.9	1137.36	1543.66	1008.02	845.413
THREONINE (3TMS)	AA	1139.23	1196.16	854.569	162.414	155.166	105.143	257.627	176.814	216.621	658.106	718.381	1549.48	706.583	1015.34	596.059	129.189	92.1031	122.242	335.058	266.859	417.585	798.447	1207.55	1497.47	963.307	739.336	579.38	147.708	120.525	64.0819	397.631	533.951	548.583	1433.4	905.372	527.046
β-ALANINE (3TMS)	OTHER	16.372	75.7406	86.1507	10.0515	44.4582	48.4927	2.1434	21.8215	19.3402	7.53594	6.64756	10.7796	130.187	164.786	77.4665	7.36846	12.6283	24.6386	11.4966	43.4325	71.3544	11.5136	18.1838	14.0772	89.6512	71.4138	70.6882	6.86263	10.0897	19.9904	11.6393	32.7347	54.4004	9.332	33.0292	33.421
MALIC ACID (3TMS)	TCA	1354.88	1145.91	900.874	66.2437	131.217	61.6648	104.612	164.354	178.165	76.5529	82.4249	208.339	1301.27	1613.22	963.543	83.2887	46.8176	84.6672	211.683	203.15	326.328	129.71	166.471	230.324	2615.81	1856.36	1615.52	59.8118	73.1659	61.26	397.703	515.509	387.893	287.012	167.737	96.8002
METHIONINE (2TMS)	AA	215.128	206.916	173.929	17.1205	32.8615	16.4948	43.9128	63.5565	79.0236	107.871	145.221	190.169	115.11	78.6652	90.6786	32.8724	14.8104	16.1409	46.161	46.8898	99.8117	100.997	147.72	184.985	145.151	118.883	118.952	9.37396	13.2414	30.9744	53.7419	75.0101	87.6909	215.781	137.465	258.877
ASPARTIC ACID (3TMS)	AA	874.447	880.4	812.016	14.5881	44.3247	22.8784	193.038	281.863	304.053	101.872	150.912	245.808	1046.03	1178.45	757.25	22.7169	26.8955	27.1787	291.762	346.702	487.451	260.881	353.525	388.235	1264.98	1146.71	929.221	21.8767	17.4042	25.3158	310.826	615.613	486.343	481.959	346.611	288.838
TRANS-4-HYDROXYPROLINE (3TMS)	OTHER	162.031	241.531	211.589	87.3608	133.642	75.1125	212.749	301.983	265.495	86.0707	111.513	178.52	86.1093	198.45	49.3378	91.023	86.5225	79.7257	241.972	268.25	355.5	99.673	144.334	132.872	562.355	278.659	144.893	85.2566	52.5264	86.3684	402.222	545.371	405.939	186.836	140.95	139.08
CYSTEINE (3TMS)	AA	21214.1	21058	16833.6	545.702	318.192	1582.12	8589.92	8202.33	12803.1	6615.43	13415.9	16389.4	10165.9	13189	7476.38	491.171	623.082	1417.77	8324.06	7685.08	16942.3	9035.6	13527.5	14866.6	15800.1	12463	12262.4	790.065	1920.53	1362.19	10078.6	15762.1	8619.06	14785.8	10097.7	9129.61
α-KETOGLUTARIC ACID (MOX+2TMS)	TCA	32.5835	39.8619	34.0528	20.9611	31.0874	12.9352	5.5712	26.9214	10.3819	8.18376	11.3602	17.655	38.93	44.4373	21.7043	14.2407	6.64843	10.6544	6.27299	6.0892	12.0487	5.35081	11.098	21.6355	99.8407	54.6667	38.6275	32.4732	15.8841	27.6563	9.93351	24.2195	32.4734	23.4177	12.004	24.7129
ORNITHINE (3TMS)	AA	160.798	118.189	77.8641	512.871	45.8943	13.602	63.2229	141.665	51.0064	53.927	217.939	192.387	24.8504	29.482	39.5175	325.806	138.187	88.6113	229.008	101.554	51.719	159.511	165.009	172.203	55.2797	70.4417	36.2971	263.975	128.942	72.5921	154.718	688.127	141.206	168.492	73.61	47.4138
GLUTAMIC ACID (3TMS)	AA	14770.7	10352.5	11266.9	369.87	915.13	458.332	1687.29	2913.59	3396.67	4552.67	5628.41	10652.3	8544.43	12437.3	6908.54	571.742	662.308	684.676	2039.94	2534.78	3423.23	5851.15	8877.63	9943.28	17064.3	16035.8	12727	690.673	678.91	730.454	2696.78	3780.74	3091.67	13217.1	8599.31	5954.61
PHENYLALANINE (2TMS)	AA	989.696	855.311	776.138	42.6903	74.1597	83.2401	149.079	229.3	228.361	498.753	633.271	1127.42	420.372	662.915	352.292	97.3439	80.1294	45.1485	156.473	134.809	212.085	432.768	596.422	724.046	644.733	574.128	449.549	46.5341	48.0637	111.166	204.371	315.777	208.536	872.667	583.581	391.356
ASPARAGINE (3TMS)	AA	364.498	292.49	276.892	9.34337	15.1325	5.62318	82.1484	82.8693	127.32	56.0977	82.8545	242.16	251.976	295.311	167.01	10.762	23.5017	7.96194	114.308	129.242	232.25	64.7795	101.575	123.449	217.184	221.807	179.014	9.3781	14.2176	14.2059	237.415	195.485	186.039	151.298	85.0792	52.1732
TAURINE (3TMS)	AA		1186.6	783.856	3.4205	2.71341	0.00826532	0.257534	0.0733803	0.442676	0.0516819	0.439659	0.113416	4915.32	566.044	2118.21	0.746871	0.32035	0.0554196	0.229058	0.0259557	16.7173	0.167177	0.133232	0.489063	2072.63	879.375	576.507	0.426843	0.871604	0.0074066	0.0352387	2.04558	0.0340481	0.698701	0.130539	111.981
α-AMINOADIPIC ACID (3TMS)	OTHER	33.3893	23.8801	16.6638	2.0403	4.40825	2.27847	1.19965	1.48595	3.40083	9.0311	19.8576	41.6253	11.2465	18.9976	8.41098	3.58899	1.26747	1.86579	2.58463	2.18893	6.13115	4.90956	8.32348	25.3062	26.1645	25.0966	18.6767	0.812244	0.627555	2.50343	2.03337	2.66302	3.88149	18.5152	9.00018	6.998
GLUTAMINE (3TMS)	AA	5708.91	2769.2	5091.42				4444.14				65.9063	114.875	2938.87	2199.58	1904.45	1099.58	133.795		36.0995			14971	177.251	123.461	6808.05	3112.4	2270.93	117.299	837.033	1598.69	66.3459		286.745	3411.65	73.5005	80.5361
O-PHOSPHOETHANOLAMINE (4TMS)	OTHER	3.1103	76.3621	58.4566	3.72055	12.8198	3.08021	36.9137	35.9242	168.363	0.487973	3.41799	5.35459	85.6325	48.9876	36.644			3.76853	15.0092	117.853	187.312	2.8386	11.0629	29.6216	34.1144	26.7263	20.7754	5.42463	8.91825	12.1987	53.16	102.972	220.555	4.55685	21.0617	48.8022
ORNITHINE (4TMS)	AA	7.53339	46.2739	70.2445	11.7497	124.93	88.4996	23.3573	61.0157	98.7646	15.9072	23.3992	64.1159	24.3408	55.3509	26.4037	21.7996	52.2496	71.6298	7.8796	29.9182	60.9656	17.5127	22.2684	40.8562	15.7738	37.0479	26.1083	34.0562	23.9098	45.8024	12.6136	30.3992	39.5554	32.8423	48.5676	58.0782
CITRIC ACID (4TMS)	TCA	156.221	181.356	137.917	15.4703	108.294	49.6057	50.9705	59.5114	88.2032	19.9191	25.3868	86.4708	138.571	167.632	99.4916	31.4839	45.8937	56.7404	49.7461	52.4305	97.785	26.0114	44.5111	44.7993	334.339	222.07	155.732	23.6504	19.2869	40.6178	90.4864	156.334	64.5552	50.0229	37.5321	26.5346
O-PHOSPHOSERINE (4TMS)	OTHER	0.179218	2.01132	0.905098	0.870128	0.0500938		0.0945377	0.0137588	0.206383	0.189901	1.00494	0.192463	1.23741	0.406007	0.0632854	0.867172	0.427134	0.00923659	0.182181	0.417021	4.93092	0.284315	0.804066	0.894762	2.3515	0.472848	0.314988	0.443419	0.732147	0.0148132	0.582868	1.0899	1.80455	0.338188	0.277922	1.45081
LYSINE (4TMS)	AA	28.2595	124.056	207.771	33.4669	210.715	175.15	45.1581	133.671	256.408	44.6736	78.9137	242.557	133.126	123.542	105.811	52.2309	91.3184	218.838	23.3607	95.0185	218.713	42.0173	84.0763	109.536	62.4016	60.0725	45.4903	50.4586	39.5011	161.834	29.2853	94.3546	102.655	67.9576	106.909	160.649
HISTIDINE (3TMS)	AA	73.4567	145.808	149.835	2.24433	20.5844	14.1365	15.5498	14.0294	41.112	3.58768	71.4112	75.9953	87.8954	45.8421	70.2511	8.89729	13.9329	22.1724	11.2824	15.9074	170.498	45.2675	46.1625	90.221	61.197	68.5749	48.3095	10.4349	7.90719	10.5989	18.4918	73.437	51.7446	37.9771	37.2317	133.139
TYROSINE (3TMS)	AA	263.031	292.653	298.29	31.2166	42.1164	21.0738	29.9522	41.9965	64.5798	72.3654	136.884	308.293	162.218	134.963	126.125	25.3335	21.807	29.6218	45.1585	34.5816	62.5001	90.1962	140.579	167.44	243.084	166.942	108.319	21.5618	14.894	24.8936	54.3772	86.8595	48.2377	165.651	111.083	129.762
CYSTATHIONINE (4TMS)	OTHER	1.55382	6.65816	3.98162			0.545511	3.37402	0.30728	7.51951	0.359369	31.6534	16.2047	1.54519	1.57246	2.34669	0.781959		3.00189	1.31469	2.22873	17.4927	18.7443	17.2138	75.224	3.83172	2.85382	5.48101	1.52089	1.02501	2.34049	5.07057	13.9755	10.8784	8.58452	12.4798	54.5759
TRYPTOPHAN (3TMS)	AA	3.24505	10.6822	15.6532	7.93317		1.5897	9.28262	4.1735	12.4488	3.82566	25.0484	13.2284	27.0364	6.06225	5.17059	17.183	4.52669	4.31349	3.75442	5.23959	9.7388	26.3424	22.0639	65.0231	7.83686	5.10356	6.48235	5.79346		25.1973	6.16963	17.5297	18.735	24.1354	11.7864	89.6873
CYSTINE (4TMS)	AA		8.31181	6.43309				5.67878	2.49034	5.05189	0.22716	0.820562	1.39192	8.30492	2.69387	3.74239		0.988908		0.683978	2.82052	8.67554	1.47844	1.5719	5.61033	2.4522	2.81962	3.20226			1.10358	3.69149	15.3499	16.2835	0.716892	0.951672	12.1677

## Sheet: 160818_UCM_TNBC_PVALS
SAMPLE	SAMPLE
DRUG	CLASS	AVG_ERL	AVG_INC	AVG_NT	SD_ERL	SD_INC	SD_NT	PVAL_ERL	PVAL_INC	PVAL_DRUG	DIFF_ERL	DIFF_INC	DIFF_DRUG
PYRUVIC ACID (MOX+1TMS)	GLY	2709.14	2589.66	3860.65	1647.72	1925.15	2153.48	0.260463	0.202398	0.835239	-1151.51	-1270.99	119.483
LACTIC ACID (2TMS)	GLY	33640.8	29654.8	31993.3	12243.3	11480	13603.4	0.671132	0.422537	0.204993	1647.46	-2338.57	3986.02
GLYCOLIC ACID (2TMS)	OTHER	95.6671	79.8217	133.372	91.1589	69.6164	114.128	0.153194	0.127006	0.513486	-37.7047	-53.5501	15.8454
ALANINE (2TMS)	AA	2337.41	1805.91	2199.44	1148.64	701.565	975.329	0.68861	0.138864	0.0416463	137.978	-393.528	531.506
GLYOXYLIC ACID (MOX+2TMS)	OTHER	15442.2	15644.6	15914.5	14607	15557	19576.2	0.948552	0.933015	0.970053	-472.314	-269.898	-202.416
OXALIC ACID (2TMS)	TCA	7583.63	17718.7	10022.4	13642.4	16991.7	15390.8	0.648415	0.180514	0.0853174	-2438.8	7696.23	-10135
SARCOSINE (2TMS)	OTHER	66.1641	64.7992	150.085	76.9205	79.8084	281.189	0.289952	0.294082	0.963734	-83.9205	-85.2854	1.36487
α-AMINO-N-BUTYRIC ACID (2TMS)	OTHER	49.524	36.6901	52.3637	20.4217	17.7594	20.1931	0.71327	0.0304904	0.00700796	-2.8397	-15.6737	12.834
β-ALANINE (2TMS)	OTHER	362.316	456.238	489.794	598.483	648.802	635.207	0.0349768	0.74924	0.415226	-127.477	-33.5557	-93.9218
VALINE (2TMS)	AA	925.466	683.131	689.31	496.99	404.015	403.344	0.0880847	0.951029	0.00795856	236.156	-6.17878	242.335
UREA (2TMS)	OTHER	10185.7	7169.11	7672.06	6523.65	4501.27	4335.09	0.15491	0.614883	0.0158505	2513.65	-502.949	3016.6
LEUCINE (2TMS)	AA	908.451	729.018	681.356	545.208	455.716	356.847	0.122224	0.662782	0.0138751	227.095	47.6611	179.434
ISOLEUCINE (2TMS)	AA	821.389	593.139	615.134	502.613	329.665	318.059	0.110349	0.755943	0.00776605	206.255	-21.9953	228.25
PROLINE (2TMS)	AA	711.356	595.028	644.848	902.615	701.402	578.085	0.641667	0.483965	0.391787	66.5081	-49.8194	116.328
GLYCINE (3TMS)	AA	1921.27	1651.66	1745.03	1561.21	1727.6	1599.86	0.667069	0.820296	0.210006	176.241	-93.3671	269.608
SUCCINIC ACID (2TMS)	TCA	570.452	448.545	498.742	312.562	262.8	227.604	0.445311	0.505212	0.0174189	71.7099	-50.1964	121.906
FUMARIC ACID (2TMS)	TCA	66.3629	72.8158	110.676	61.4132	52.7784	113.126	0.0231667	0.148968	0.505538	-44.3133	-37.8605	-6.45286
SERINE (3TMS)	AA	816.03	757.479	847.276	421.612	334.044	410.815	0.821005	0.330534	0.549367	-31.2462	-89.7966	58.5504
THREONINE (3TMS)	AA	599.142	598.707	580.026	474.991	439.71	377.47	0.886314	0.871161	0.994994	19.1157	18.68	0.435646
β-ALANINE (3TMS)	OTHER	29.1278	48.9278	36.9377	26.9978	49.9744	27.0359	0.37821	0.189712	0.147038	-7.8099	11.9901	-19.7999
MALIC ACID (3TMS)	TCA	372.936	446.706	677.882	451.162	511.216	821.132	0.0245148	0.0699539	0.0935223	-304.946	-231.176	-73.7699
METHIONINE (2TMS)	AA	107.684	81.2368	105.428	72.4243	50.4657	74.09	0.889147	0.0552285	0.0880859	2.25517	-24.1916	26.4468
ASPARTIC ACID (3TMS)	AA	327.183	432.256	494.641	318.849	365.477	407.423	0.00251757	0.103854	0.00555653	-167.458	-62.3851	-105.073
TRANS-4-HYDROXYPROLINE (3TMS)	OTHER	172.3	152.814	252.538	72.4021	89.6492	174.448	0.07682	0.0382298	0.314322	-80.2385	-99.724	19.4855
CYSTEINE (3TMS)	AA	10630.7	8645.37	9422.6	7193.57	5322.63	5198.75	0.451813	0.594303	0.177024	1208.06	-777.225	1985.29
α-KETOGLUTARIC ACID (MOX+2TMS)	TCA	20.9629	16.5925	32.9925	11.1105	12.4484	23.2762	0.0614234	0.00387386	0.157072	-12.0295	-16.3999	4.37042
ORNITHINE (3TMS)	AA	137.447	127.122	158.425	128.647	86.5955	171.558	0.726851	0.569684	0.737543	-20.9773	-31.303	10.3257
GLUTAMIC ACID (3TMS)	AA	5580.36	5206.58	7105.61	4730.58	3932.51	5924.04	0.137734	0.100885	0.626541	-1525.25	-1899.03	373.784
PHENYLALANINE (2TMS)	AA	473.952	326.234	370.872	374.16	230.21	250.653	0.231319	0.429619	0.0295402	103.08	-44.6382	147.718
ASPARAGINE (3TMS)	AA	136.452	126.844	130.275	119.19	91.157	85.2886	0.842236	0.849673	0.639162	6.17766	-3.43077	9.60843
TAURINE (3TMS)	AA	164.832	634.872	303.728	375.993	1418.07	599.095	0.453341	0.236979	0.290724	-138.897	331.143	-470.04
α-AMINOADIPIC ACID (3TMS)	OTHER	13.2717	7.90177	9.74769	13.234	7.12799	9.26207	0.291236	0.484441	0.0368287	3.52403	-1.84592	5.36995
GLUTAMINE (3TMS)	AA	1516.2	1965.34	1555.27	2205.38	4043.08	1982.75	0.946924	0.709314	0.75519	-39.0607	410.078	-449.139
O-PHOSPHOETHANOLAMINE (4TMS)	OTHER	34.001	44.8942	46.6055	47.0929	55.6119	58.7526	0.225838	0.815922	0.328694	-12.6045	-1.7113	-10.8932
ORNITHINE (4TMS)	AA	52.9826	35.9313	33.7296	36.4675	19.0231	12.71	0.105147	0.684509	0.0466699	19.253	2.2017	17.0513
CITRIC ACID (4TMS)	TCA	81.6105	71.258	101.763	52.6453	42.8523	93.5736	0.336321	0.141041	0.187846	-20.1529	-30.5054	10.3525
O-PHOSPHOSERINE (4TMS)	OTHER	0.476486	0.87696	0.822829	0.582137	1.27328	0.67953	0.288447	0.863691	0.38316	-0.346343	0.0541302	-0.400474
LYSINE (4TMS)	AA	131.733	108.132	81.7974	81.6603	58.5015	42.5571	0.0457588	0.0958316	0.260917	49.936	26.335	23.601
HISTIDINE (3TMS)	AA	52.3125	52.3608	46.587	49.9268	45.0898	34.1418	0.68851	0.655442	0.997719	5.72551	5.77382	-0.0483089
TYROSINE (3TMS)	AA	133.538	86.7104	97.972	115.059	54.2244	67.245	0.181546	0.348346	0.049339	35.5656	-11.2616	46.8272
CYSTATHIONINE (4TMS)	OTHER	6.01312	11.7889	10.2181	8.95213	20.3537	14.0123	0.294341	0.519888	0.303059	-4.20501	1.57074	-5.77575
TRYPTOPHAN (3TMS)	AA	8.92588	16.3712	18.2047	6.79873	16.9748	22.8812	0.207192	0.63607	0.169404	-9.27887	-1.83353	-7.44534
CYSTINE (4TMS)	AA	2.5338	3.04757	4.89491	2.88767	2.88069	5.78639	0.198374	0.217858	0.653532	-2.36111	-1.84734	-0.51377

## Sheet: 160818_UCM_TNBC_RATIO
DRUG	ID	ERL	ERL	ERL	ERL	INC	INC	INC	INC	ERL	ERL	ERL	ERL	INC	INC	INC	INC
SPECIMEN	CLASS	MDA-MB-231	MDA-MB-468	HCC70	HS578	MDA-MB-231	MDA-MB-468	HCC70	HS578	MDA-MB-231	MDA-MB-468	HCC70	HS578	MDA-MB-231	MDA-MB-468	HCC70	HS578
PYRUVIC ACID (MOX+1TMS)	GLY	1.75462	1.43485	0.281763	0.432775	1.78349	0.596845	0.112344	0.878169	0.432326	0.620519	0.0475007	0.120633	0.189243	0.520191	0.06279	0.63872
LACTIC ACID (2TMS)	GLY	1.10547	1.23432	0.962512	0.861214	1.02471	1.20523	0.701088	0.773536	0.434075	0.610137	0.837882	0.602574	0.802857	0.300387	0.125604	0.297983
GLYCOLIC ACID (2TMS)	OTHER	1.95893	0.743496	0.438856	0.978781	1.80576	0.638671	0.0242287	1.69418	0.118135	0.248086	0.309093	0.967294	0.156379	0.160501	0.118025	0.302348
ALANINE (2TMS)	AA	1.73968	1.06488	0.767197	0.842225	1.19132	0.928301	0.535151	0.82311	0.107561	0.865789	0.339151	0.19759	0.348225	0.753438	0.0640344	0.144499
GLYOXYLIC ACID (MOX+2TMS)	OTHER	0.180977	0.572947	5.06272	1.64827	0.226872	1.04243	4.44446	0.855531	0.445023	0.506189	0.0914035	0.651391	0.331729	0.881605	0.183145	0.674371
OXALIC ACID (2TMS)	TCA	0.000757095	0.761579	0.909352	0.881167	4.01545	0	2.14668	1.74803	0.422219	0.89049	0.42265	0.948482	0.118936	0.42265	0.395793	0.440898
SARCOSINE (2TMS)	OTHER	3.13057	1.28394	0.193616	3.97744	2.77592	2.27725	0.179259	1.1851	0.00153642	0.781277	0.183767	0.437925	0.197808	0.444665	0.187592	0.621737
α-AMINO-N-BUTYRIC ACID (2TMS)	OTHER	1.59333	0.926178	0.622346	0.784065	1.07355	0.643858	0.328413	0.794894	0.0589287	0.83479	0.26146	0.242921	0.512291	0.23632	0.127571	0.0163114
β-ALANINE (2TMS)	OTHER	0.849272	0.569231	0.210027	0.454604	1.00268	1.10566	0.365357	0.986499	0.393007	0.475568	0.0226004	0.125753	0.993773	0.809837	0.0857741	0.956236
VALINE (2TMS)	AA	2.60344	1.21254	1.01312	1.01798	1.75099	1.01162	0.531976	0.886803	0.0499196	0.580002	0.909373	0.923601	0.0881385	0.961829	0.145943	0.573598
UREA (2TMS)	OTHER	1.04473	1.66335	1.25182	1.04464	0.869178	1.19222	0.810111	0.686259	0.772464	0.271305	0.17456	0.940038	0.448212	0.380132	0.606296	0.440303
LEUCINE (2TMS)	AA	2.29844	1.15292	0.860148	1.13044	1.76995	0.957543	0.57223	1.00098	0.108866	0.655133	0.216652	0.631165	0.069758	0.843598	0.120039	0.996883
ISOLEUCINE (2TMS)	AA	1.91174	1.22606	0.9424	1.18271	1.1439	1.09942	0.705553	0.960523	0.0677092	0.548835	0.327491	0.674567	0.310703	0.566784	0.156791	0.89661
PROLINE (2TMS)	AA	1.38164	0.957367	0.539586	0.713403	1.11957	0.73975	0.367267	1.00161	0.313336	0.905554	0.0480421	0.0688221	0.319385	0.394423	0.0245767	0.994334
GLYCINE (3TMS)	AA	2.17415	1.24126	1.24597	0.350703	1.89144	0.786099	1.19004	0.275339	0.323481	0.477745	0.420201	0.374219	0.10589	0.248862	0.593055	0.362329
SUCCINIC ACID (2TMS)	TCA	1.06421	1.6675	0.89191	0.791039	0.695727	1.3805	0.72227	0.605296	0.0702148	0.272864	0.534106	0.386068	0.136626	0.244051	0.486293	0.0557168
FUMARIC ACID (2TMS)	TCA	0.553035	0.630859	0.602363	0.908923	0.504754	0.965638	0.652966	1.42606	0.0571432	0.185371	0.0282317	0.751016	0.179888	0.878569	0.11894	0.225917
SERINE (3TMS)	AA	1.42159	1.36295	0.575021	0.908909	0.8728	1.20869	0.817594	0.924901	0.00272013	0.440321	0.00458592	0.837752	0.27442	0.500666	0.306521	0.830601
THREONINE (3TMS)	AA	1.39786	1.27205	0.439858	1.02099	1.01576	1.03376	0.688775	1.2225	0.066556	0.0628585	0.0563985	0.973218	0.944979	0.903808	0.125108	0.692804
β-ALANINE (3TMS)	OTHER	0.769194	2.78816	0.438424	0.329406	1.60705	1.20823	1.27851	0.577637	0.588331	0.147971	0.155618	0.157166	0.203807	0.165216	0.207761	0.245152
MALIC ACID (3TMS)	TCA	0.558777	1.33406	0.343655	0.665973	0.637029	1.10572	0.569639	0.954591	0.0392458	0.358595	0.0201629	0.579589	0.14227	0.720023	0.12325	0.929921
METHIONINE (2TMS)	AA	1.55612	1.24048	0.861626	0.724137	0.742727	1.19097	0.891055	0.708521	0.017638	0.709196	0.00648723	0.239305	0.0126017	0.787713	0.568432	0.247524
ASPARTIC ACID (3TMS)	AA	0.768312	1.26618	0.551361	0.446204	0.89249	1.18878	0.796949	0.897292	0.0823562	0.645404	0.0808084	0.168492	0.259952	0.274841	0.385646	0.726752
TRANS-4-HYDROXYPROLINE (3TMS)	OTHER	0.623943	1.32105	0.576438	0.805592	0.33867	1.14776	0.639602	0.807254	0.474755	0.492817	0.0233558	0.532715	0.235372	0.455466	0.130932	0.405898
CYSTEINE (3TMS)	AA	1.45848	0.600574	0.858838	1.07079	0.760786	0.621691	0.956228	1.10045	0.0369766	0.425806	0.679681	0.8783	0.246513	0.332456	0.925758	0.776274
α-KETOGLUTARIC ACID (MOX+2TMS)	TCA	0.551418	0.854896	0.643507	0.618596	0.544032	0.414972	0.366385	0.633317	0.275277	0.735665	0.395352	0.211878	0.206072	0.0342534	0.115471	0.306205
ORNITHINE (3TMS)	AA	2.20253	1.22955	0.260042	1.60355	0.579255	1.1871	0.388477	1.7157	0.0858584	0.770595	0.251105	0.569721	0.230214	0.220853	0.419002	0.227893
GLUTAMIC ACID (3TMS)	AA	0.794073	0.830144	0.83576	0.750186	0.608597	0.913664	0.835802	0.888411	0.135192	0.573136	0.335395	0.610898	0.052241	0.185459	0.373072	0.786525
PHENYLALANINE (2TMS)	AA	1.57104	0.972427	0.832651	1.22291	0.860448	1.08193	0.690789	0.948923	0.00354355	0.914728	0.326527	0.712513	0.483287	0.890964	0.305215	0.901241
ASPARAGINE (3TMS)	AA	1.51112	0.796238	0.472321	1.32078	1.15581	1.11703	0.768736	1.00434	0.0425074	0.484781	0.0599752	0.748535	0.323702	0.773438	0.438723	0.993612
TAURINE (3TMS)	AA	0.55844	4.70358	0.365786	0.00536082	2.15376	0.859699	8.02523	0.00699822	0.572768	0.205586	0.617835	0.420918	0.276565	0.834521	0.489595	0.419918
α-AMINOADIPIC ACID (3TMS)	OTHER	1.05713	2.21317	0.70955	2.04309	0.552706	1.70476	1.27126	1.11665	0.696397	0.306312	0.0539077	0.445858	0.0548068	0.450524	0.431785	0.898145
GLUTAMINE (3TMS)	AA	1.11304	0	12.5864	0.0507001	0.577696	0.483105	0.102239	4.28297	0.738822	0.184907	0.46162	0.427206	0.25544	0.619775	0.365271	0.415351
O-PHOSPHOETHANOLAMINE (4TMS)	OTHER	1.68997	0.73924	0.640323	0.124435	2.09841	0.141986	0.849974	0.584825	0.532903	0.602937	0.0957551	0.200753	0.112547	0.0200844	0.381404	0.177879
ORNITHINE (4TMS)	AA	1.57167	2.17001	2.21802	0.741442	1.34417	1.40388	1.19614	0.578095	0.431659	0.373681	0.14001	0.326797	0.223986	0.398898	0.573678	0.0285161
CITRIC ACID (4TMS)	TCA	0.667696	2.07492	0.638088	1.15503	0.569683	1.60514	0.642187	1.0108	0.255752	0.422766	0.393172	0.850186	0.16083	0.0900527	0.447604	0.977025
O-PHOSPHOSERINE (4TMS)	OTHER	0.986079	0.773049	0.0904947	0.671193	0.543652	1.09506	1.59034	0.95947	0.990746	0.806162	0.0813442	0.731398	0.277061	0.874871	0.632269	0.936975
LYSINE (4TMS)	AA	2.14382	1.66538	1.92332	1.09129	2.15807	1.43922	1.48962	0.702292	0.375964	0.439482	0.243643	0.80272	0.00224944	0.171366	0.449545	0.065314
HISTIDINE (3TMS)	AA	2.07264	1.27726	0.492028	0.724721	1.14548	1.55498	1.37595	0.871863	0.139418	0.701146	0.302648	0.558147	0.638397	0.294194	0.76402	0.653158
TYROSINE (3TMS)	AA	1.6475	1.53884	0.720565	1.27318	0.816651	1.25123	0.75071	0.979631	0.152598	0.344928	0.430031	0.684297	0.381836	0.0312181	0.503874	0.946496
CYSTATHIONINE (4TMS)	OTHER	1.00222	0.111639	0.374303	0.637458	0.449129	0.774367	0.702975	1.46988	0.996663	0.0234017	0.237477	0.637504	0.0529427	0.553685	0.633305	0.126587
TRYPTOPHAN (3TMS)	AA	1.52297	0.307281	0.61047	0.335186	1.97033	0.83971	0.441454	0.903035	0.497695	0.477122	0.36742	0.398953	0.435285	0.88156	0.112642	0.737719
CYSTINE (4TMS)	AA	1.74	0	0.374269	0.176322	1.73956	0.896087	0.3448	0.625939	0.469729	0.42265	0.257573	0.390061	0.384528	0.95532	0.106992	0.549336
		0
		12.5864
