# Supplementary material for: Metabolic profiling of triple-negative breast cancer cells reveals metabolic vulnerabilities
Source: Cancer Metab. 2017 Aug 22;5:6. doi: 10.1186/s40170-017-0168-x (PMC5568171; doi:10.1186/s40170-017-0168-x)
Supplement: Supplementary file 6 — Drug response and sensitivity index for siRNA treatment of triple-negative breast cancer (TNBC) cell lines.. (XLSX 128 kb) [file 40170_2017_168_MOESM6_ESM.xlsx]

## Sheet: Sheet1
Cell Line	Drug	siRNA	Sensitivity Index (SI)	Gene Function	Metabolic Pathway(s)	Metabolic Category(s)
231	Erlotinib	ACACA	0.0968567	acetyl CoA carboxylase	Propanoate Metabolism; Pyruvate Metabolism; Fatty Acid Biosynthesis; Tetracycline Biosynthesis	Carbohydrate Metabolism; Lipid Metabolism; Secondary Metabolite Metabolism
231	Erlotinib	ACACB	-0.104638	acetyl CoA carboxylase	Propanoate Metabolism; Pyruvate Metabolism; Fatty Acid Biosynthesis; Tetracycline Biosynthesis	Carbohydrate Metabolism; Lipid Metabolism; Secondary Metabolite Metabolism
231	Erlotinib	ACADL	-0.0542181	acyl CoA dehydrogenase	Fatty Acid Metabolism	Lipid Metabolism
231	Erlotinib	ACADM	0.257216	medium chain acyl CoA dehydrogenase	Fatty Acid Metabolism; Butanoate Metabolism; Valine, Leucine, and Isoleucine Degradation	Carbohydrate Metabolism; Lipid Metabolism
231	Erlotinib	ACADS	-0.113878	medium chain acyl CoA dehydrogenase	Fatty Acid Metabolism; Butanoate Metabolism; Valine, Leucine, and Isoleucine Degradation	Carbohydrate Metabolism; Lipid Metabolism
231	Erlotinib	ACHE	-0.116522	Acetylcholinesterase	Glycerophospholipid Metabolism	Lipid Metabolism
231	Erlotinib	ACLY	0.0777836	Citrate Lyase	TCA Cycle	Carbohydrate Metabolism
231	Erlotinib	ACO1	0.162055	aconitase	TCA Cycle; Glyoxylate and Dicarboxylate Metabolism; Reductive Carboxylate Cycle (CO2 Fixation)	Carbohydrate Metabolism; Energy Metabolism
231	Erlotinib	ACO2	0.106855	aconitase	TCA Cycle; Glyoxylate and Dicarboxylate Metabolism; Reductive Carboxylate Cycle (CO2 Fixation)	Lipid Metabolism
231	Erlotinib	ACOX1	0.0334417	acyl CoA oxidase	Fatty Acid Metabolism; Unsaturated Fatty Acid Biosynthesis; Alpha-Linolenic Acid Metabolism	Lipid Metabolism
231	Erlotinib	ACSL1	0.153899	arachidonyl CoA synthetase	Fatty Acid Metabolism	Lipid Metabolism
231	Erlotinib	ACSL3	0.154848	arachidonyl CoA synthetase	Fatty Acid Metabolism	Lipid Metabolism
231	Erlotinib	ADH1B	0.162527	alcohol dehydrogenase	Glycolysis / Gluconeogenesis; Tyrosine Metabolism; Retinol Metabolism; Fatty Acid Metabolism; Bile Acid Biosynthesis; 1- and 2- Methylnaphthalene Degradation; Cytochrome P450 Metabolism; 3-Chloroacrylic Acid Degradation	Carbohydrate Metabolism; Amino Acid Metabolism; Lipid Metabolism; Cofactor and Vitamin Metabolism; Xenobiotics Metabolism
231	Erlotinib	ADH1C	0.00823015	alcohol dehydrogenase	Glycolysis / Gluconeogenesis; Tyrosine Metabolism; Retinol Metabolism; Fatty Acid Metabolism; Bile Acid Biosynthesis; 1- and 2- Methylnaphthalene Degradation; Cytochrome P450 Metabolism; 3-Chloroacrylic Acid Degradation	Carbohydrate Metabolism; Amino Acid Metabolism; Lipid Metabolism; Cofactor and Vitamin Metabolism; Xenobiotics Metabolism
231	Erlotinib	ADH4	-0.0177054	alcohol dehydrogenase	Glycolysis / Gluconeogenesis; Tyrosine Metabolism; Retinol Metabolism; Fatty Acid Metabolism; Bile Acid Biosynthesis; 1- and 2- Methylnaphthalene Degradation; Cytochrome P450 Metabolism; 3-Chloroacrylic Acid Degradation	Carbohydrate Metabolism; Amino Acid Metabolism; Lipid Metabolism; Cofactor and Vitamin Metabolism; Xenobiotics Metabolism
231	Erlotinib	ADH5	-0.088123	alcohol dehydrogenase	Glycolysis / Gluconeogenesis; Tyrosine Metabolism; Retinol Metabolism; Fatty Acid Metabolism; Bile Acid Biosynthesis; 1- and 2- Methylnaphthalene Degradation; Cytochrome P450 Metabolism; 3-Chloroacrylic Acid Degradation	Carbohydrate Metabolism; Amino Acid Metabolism; Lipid Metabolism; Cofactor and Vitamin Metabolism; Xenobiotics Metabolism
231	Erlotinib	ADH6	-0.123889	alcohol dehydrogenase	Glycolysis / Gluconeogenesis; Tyrosine Metabolism; Retinol Metabolism; Fatty Acid Metabolism; Bile Acid Biosynthesis; 1- and 2- Methylnaphthalene Degradation; Cytochrome P450 Metabolism; 3-Chloroacrylic Acid Degradation	Carbohydrate Metabolism; Amino Acid Metabolism; Lipid Metabolism; Cofactor and Vitamin Metabolism; Xenobiotics Metabolism
231	Erlotinib	ADK	-0.203045	adenosine kinase	Purine Metabolism	Nucleotide Metabolism
231	Erlotinib	AKR1B1	-0.0605743	aldose reductase/NADPH-dependent aldo-keto reductase	Galactose Metabolism; Pyruvate Metabolism; Fructose and Mannose Metabolism; Pentose and Glucuronate Interconversions; Glycerolipid Metabolism
231	Erlotinib	ALAS2	-0.126846	5-aminolevulinate synthase	Glycine, Serine, and Threonine Metabolism; Porphyrin Metabolism	Amino Acid Metabolism; Cofactor and Vitamin Metabolism
231	Erlotinib	ALDH1A1	0.11295	retinal dehydrogenase	Retinol Metabolism	Cofactor and Vitamin Metabolism
231	Erlotinib	ALDH1A3	0.107915	aldehyde dehydrogenase	Propanoate Metabolism; Butanoate Metabolism; Glycolysis / Gluconeogenesis; Ascorbate and Aldarate Metabolism; Pyruvate Metabolism; Beta-Alanine Metabolism; Urea Cycle and Metabolism of Amino Groups; Valine, Leucine, and Isoleucine Degradation; Lysine Degradation; Tryptophan Metabolism; Fatty Acid Metabolism; Bile Acid Biosynthesis; Glycerolipid Metabolism; 1,2-Dichloroethane Degradation; 3-Chloro…	Carbohydrate Metabolism; Other Amino Acid Metabolism; Amino Acid Metabolism; Lipid Metabolism; Xenobiotics Metabolism; Secondary Metabolite Metabolism
231	Erlotinib	ALDH7A1	0.119463	aldehyde dehydrogenase	Propanoate Metabolism; Butanoate Metabolism; Glycolysis / Gluconeogenesis; Ascorbate and Aldarate Metabolism; Pyruvate Metabolism; Beta-Alanine Metabolism; Urea Cycle and Metabolism of Amino Groups; Valine, Leucine, and Isoleucine Degradation; Lysine Degradation; Tryptophan Metabolism; Fatty Acid Metabolism; Bile Acid Biosynthesis; Glycerolipid Metabolism; 1,2-Dichloroethane Degradation; 3-Chloro…	Carbohydrate Metabolism; Other Amino Acid Metabolism; Amino Acid Metabolism; Lipid Metabolism; Xenobiotics Metabolism; Secondary Metabolite Metabolism
231	Erlotinib	ALDH9A1	-0.0357145	aldehyde dehydrogenase	Propanoate Metabolism; Butanoate Metabolism; Glycolysis / Gluconeogenesis; Ascorbate and Aldarate Metabolism; Pyruvate Metabolism; Beta-Alanine Metabolism; Urea Cycle and Metabolism of Amino Groups; Valine, Leucine, and Isoleucine Degradation; Lysine Degradation; Tryptophan Metabolism; Fatty Acid Metabolism; Bile Acid Biosynthesis; Glycerolipid Metabolism; 1,2-Dichloroethane Degradation; 3-Chloro…	Carbohydrate Metabolism; Other Amino Acid Metabolism; Amino Acid Metabolism; Lipid Metabolism; Xenobiotics Metabolism; Secondary Metabolite Metabolism
231	Erlotinib	ALOX5	-0.0412243	oxygen oxidoreductase	Arachidonic Acid Metabolism; Linoleic Acid Metabolism	Lipid Metabolism
231	Erlotinib	APRT	0.120919	adenine phosphoribosyltransfease	Purine Metabolism	Nucleotide Metabolism
231	Erlotinib	ASS1	-0.0409124	arginiosuccinic acid synthetase	Urea Cycle and Metabolism of Amino Groups; Urea Cycle and Metabolism of Amino Groups; Alanine and Aspartate Metabolsim	Amino Acid Metabolism
231	Erlotinib	B4GALT2	-0.0253658	galactosyltransferase	Galactose Metabolism	Carbohydrate Metabolism
231	Erlotinib	BCKDHA	0.219551	branched-chain oxoacid dehydrogenase	Valine, Leucine, and Isoleucine Degradation	Amino Acid Metabolism
231	Erlotinib	BCKDK	0.0982261	branched-chain alpha-keto acid dehydrogenase complex	Glycolysis / Gluconeogenesis; TCA Cycle; Pyruvate Metabolism; Valine, Leucine, and Isoleucine Degradation; Glycine, Serine, and Threonine Metabolism; Alanine and Aspartate Metabolsim	Carbohydrate Metabolism; Amino Acid Metabolism
231	Erlotinib	CAD	0.0523321	carbamyl phosphate synthase	Pyrimidine Metabolism; Glutamate Metabolism	Nucleotide Metabolism; Amino Acid Metabolism
231	Erlotinib	CBS	0.0289805	cystathione-beta-synthase	Selenoamino Acid Metabolism; Glycine, Serine, and Threonine Metabolism; Methionine Metabolism	Amino Acid Metabolism
231	Erlotinib	CEL	0.011058	carboxyl ester lipase	Glycerolipid Metabolism	Lipid Metabolism
231	Erlotinib	CHKA	-0.0277609	choline kinase	Glycine, Serine, and Threonine Metabolism; Glycerophospholipid Metabolism	Amino Acid Metabolism; Lipid Metabolism
231	Erlotinib	CHKB	0.0674932	choline kinase	Glycine, Serine, and Threonine Metabolism; Glycerophospholipid Metabolism	Amino Acid Metabolism; Lipid Metabolism
231	Erlotinib	COX5B	0.0808339	cytochrome c oxidase	Oxidative Phosphorylation	Energy Metabolism
231	Erlotinib	COX6A1	0.0685392	cytochrome c oxidase	Oxidative Phosphorylation	Energy Metabolism
231	Erlotinib	COX6B2	-0.0352668	cytochrome c oxidase	Oxidative Phosphorylation	Energy Metabolism
231	Erlotinib	COX6C	0.0336926	cytochrome c oxidase	Oxidative Phosphorylation	Energy Metabolism
231	Erlotinib	COX7A1	0.0110553	cytochrome c oxidase	Oxidative Phosphorylation	Energy Metabolism
231	Erlotinib	COX7A2	0.026541	cytochrome c oxidase	Oxidative Phosphorylation	Energy Metabolism
231	Erlotinib	COX7B	0.0027424	cytochrome c oxidase	Oxidative Phosphorylation	Energy Metabolism
231	Erlotinib	COX7B2	-0.0618811	cytochrome c oxidase	Oxidative Phosphorylation	Energy Metabolism
231	Erlotinib	COX7C	0.0867472	cytochrome c oxidase	Oxidative Phosphorylation	Energy Metabolism
231	Erlotinib	COX8C	-0.0690716	cytochrome c oxidase	Oxidative Phosphorylation	Energy Metabolism
231	Erlotinib	CPOX	-0.0389654	coproporphyrinogen oxidase	Porphyrin Metabolism	Cofactor and Vitamin Metabolism
231	Erlotinib	CPS1	-0.0095392	carbamoyl phosphate synthetase 1	Nitrogen Metabolism; Arginine and Proline Metabolism; Urea Cycle and Metabolism of Amino Groups; Glutamate Metabolism	Energy Metabolism; Amino Acid Metabolism
231	Erlotinib	CPT1A	0.0395271	carnitine palmitoyltransferase 1a	Fatty Acid Metabolism	Lipid Metabolism
231	Erlotinib	CSAD	0.00405128	sulfoalanine decarboxylase	Taurine and Hypotaurine Metabolism	Other Amino Acid Metabolism
231	Erlotinib	CTH	-0.0116781	cystathionine-gamma-lyase	Nitrogen Metabolism; Selenoamino Acid Metabolism; Cystein Metabolism; Glycine, Serine, and Threonine Metabolism; Methionine Metabolism	Energy Metabolism; Other Amino Acid Metabolism; Amino Acid Metabolism
231	Erlotinib	CTPS1	0.0898173	cytidine triphosphate synthetase	Pyrimidine Metabolism	Nucleotide Metabolism
231	Erlotinib	CTPS2	-0.0323193	cytidine triphosphate synthetase	Pyrimidine Metabolism	Nucleotide Metabolism
231	Erlotinib	CYP11A1	-0.00628029	P450scc	C21-Steroid Hormone Metabolism	Lipid Metabolism
231	Erlotinib	CYP17A1	-0.0126803	17-hydroxylase-17,20-lyase	C21-Steroid Hormone Metabolism	Lipid Metabolism
231	Erlotinib	CYP19A1	-0.11979	aromatase	Tryptophan Metabolism; Retinol Metabolism; Fatty Acid Metabolism; Arachidonic Acid Metabolism; Androgen and Estrogen Metabolism; Linoleic Acid Metabolism; Gamma-Hexachlorocyclohexane Degradation; Cytochrome P450 Metabolism; Drug Metabolism (non-P450); Caffeine Metabolism	Amino Acid Metabolism; Cofactor and Vitamin Metabolism; Secondary Metabolite Metabolism; Lipid Metabolism; Xenobiotics Metabolism
231	Erlotinib	CYP1A1	-0.166786	aromatase	Tryptophan Metabolism; Retinol Metabolism; Fatty Acid Metabolism; Arachidonic Acid Metabolism; Androgen and Estrogen Metabolism; Linoleic Acid Metabolism; Gamma-Hexachlorocyclohexane Degradation; Cytochrome P450 Metabolism; Drug Metabolism (non-P450); Caffeine Metabolism	Amino Acid Metabolism; Cofactor and Vitamin Metabolism; Secondary Metabolite Metabolism; Lipid Metabolism; Xenobiotics Metabolism
231	Erlotinib	CYP1A2	0.0694726	aromatase	Tryptophan Metabolism; Retinol Metabolism; Fatty Acid Metabolism; Arachidonic Acid Metabolism; Androgen and Estrogen Metabolism; Linoleic Acid Metabolism; Gamma-Hexachlorocyclohexane Degradation; Cytochrome P450 Metabolism; Drug Metabolism (non-P450); Caffeine Metabolism	Amino Acid Metabolism; Cofactor and Vitamin Metabolism; Secondary Metabolite Metabolism; Lipid Metabolism; Xenobiotics Metabolism
231	Erlotinib	CYP1B1	0.0417526	aromatase	Tryptophan Metabolism; Retinol Metabolism; Fatty Acid Metabolism; Arachidonic Acid Metabolism; Androgen and Estrogen Metabolism; Linoleic Acid Metabolism; Gamma-Hexachlorocyclohexane Degradation; Cytochrome P450 Metabolism; Drug Metabolism (non-P450); Caffeine Metabolism	Amino Acid Metabolism; Cofactor and Vitamin Metabolism; Secondary Metabolite Metabolism; Lipid Metabolism; Xenobiotics Metabolism
231	Erlotinib	CYP2A6	0.0459747	aromatase	Tryptophan Metabolism; Retinol Metabolism; Fatty Acid Metabolism; Arachidonic Acid Metabolism; Androgen and Estrogen Metabolism; Linoleic Acid Metabolism; Gamma-Hexachlorocyclohexane Degradation; Cytochrome P450 Metabolism; Drug Metabolism (non-P450); Caffeine Metabolism	Amino Acid Metabolism; Cofactor and Vitamin Metabolism; Secondary Metabolite Metabolism; Lipid Metabolism; Xenobiotics Metabolism
231	Erlotinib	CYP2A7	0.0229927	aromatase	Tryptophan Metabolism; Retinol Metabolism; Fatty Acid Metabolism; Arachidonic Acid Metabolism; Androgen and Estrogen Metabolism; Linoleic Acid Metabolism; Gamma-Hexachlorocyclohexane Degradation; Cytochrome P450 Metabolism; Drug Metabolism (non-P450); Caffeine Metabolism	Amino Acid Metabolism; Cofactor and Vitamin Metabolism; Secondary Metabolite Metabolism; Lipid Metabolism; Xenobiotics Metabolism
231	Erlotinib	CYP2B6	0.0219669	aromatase	Tryptophan Metabolism; Retinol Metabolism; Fatty Acid Metabolism; Arachidonic Acid Metabolism; Androgen and Estrogen Metabolism; Linoleic Acid Metabolism; Gamma-Hexachlorocyclohexane Degradation; Cytochrome P450 Metabolism; Drug Metabolism (non-P450); Caffeine Metabolism	Amino Acid Metabolism; Cofactor and Vitamin Metabolism; Secondary Metabolite Metabolism; Lipid Metabolism; Xenobiotics Metabolism
231	Erlotinib	CYP2C18	0.0192952	aromatase	Tryptophan Metabolism; Retinol Metabolism; Fatty Acid Metabolism; Arachidonic Acid Metabolism; Androgen and Estrogen Metabolism; Linoleic Acid Metabolism; Gamma-Hexachlorocyclohexane Degradation; Cytochrome P450 Metabolism; Drug Metabolism (non-P450); Caffeine Metabolism	Amino Acid Metabolism; Cofactor and Vitamin Metabolism; Secondary Metabolite Metabolism; Lipid Metabolism; Xenobiotics Metabolism
231	Erlotinib	CYP2C8	0.0417552	aromatase	Tryptophan Metabolism; Retinol Metabolism; Fatty Acid Metabolism; Arachidonic Acid Metabolism; Androgen and Estrogen Metabolism; Linoleic Acid Metabolism; Gamma-Hexachlorocyclohexane Degradation; Cytochrome P450 Metabolism; Drug Metabolism (non-P450); Caffeine Metabolism	Amino Acid Metabolism; Cofactor and Vitamin Metabolism; Secondary Metabolite Metabolism; Lipid Metabolism; Xenobiotics Metabolism
231	Erlotinib	CYP2C9	0.0648877	aromatase	Tryptophan Metabolism; Retinol Metabolism; Fatty Acid Metabolism; Arachidonic Acid Metabolism; Androgen and Estrogen Metabolism; Linoleic Acid Metabolism; Gamma-Hexachlorocyclohexane Degradation; Cytochrome P450 Metabolism; Drug Metabolism (non-P450); Caffeine Metabolism	Amino Acid Metabolism; Cofactor and Vitamin Metabolism; Secondary Metabolite Metabolism; Lipid Metabolism; Xenobiotics Metabolism
231	Erlotinib	CYP2D6	-0.0573479	aromatase	Tryptophan Metabolism; Retinol Metabolism; Fatty Acid Metabolism; Arachidonic Acid Metabolism; Androgen and Estrogen Metabolism; Linoleic Acid Metabolism; Gamma-Hexachlorocyclohexane Degradation; Cytochrome P450 Metabolism; Drug Metabolism (non-P450); Caffeine Metabolism	Amino Acid Metabolism; Cofactor and Vitamin Metabolism; Secondary Metabolite Metabolism; Lipid Metabolism; Xenobiotics Metabolism
231	Erlotinib	CYP2E1	0.000778527	aromatase	Tryptophan Metabolism; Retinol Metabolism; Fatty Acid Metabolism; Arachidonic Acid Metabolism; Androgen and Estrogen Metabolism; Linoleic Acid Metabolism; Gamma-Hexachlorocyclohexane Degradation; Cytochrome P450 Metabolism; Drug Metabolism (non-P450); Caffeine Metabolism	Amino Acid Metabolism; Cofactor and Vitamin Metabolism; Secondary Metabolite Metabolism; Lipid Metabolism; Xenobiotics Metabolism
231	Erlotinib	CYP2F1	-0.0517611	aromatase	Tryptophan Metabolism; Retinol Metabolism; Fatty Acid Metabolism; Arachidonic Acid Metabolism; Androgen and Estrogen Metabolism; Linoleic Acid Metabolism; Gamma-Hexachlorocyclohexane Degradation; Cytochrome P450 Metabolism; Drug Metabolism (non-P450); Caffeine Metabolism	Amino Acid Metabolism; Cofactor and Vitamin Metabolism; Secondary Metabolite Metabolism; Lipid Metabolism; Xenobiotics Metabolism
231	Erlotinib	CYP2J2	-0.0690992	aromatase	Tryptophan Metabolism; Retinol Metabolism; Fatty Acid Metabolism; Arachidonic Acid Metabolism; Androgen and Estrogen Metabolism; Linoleic Acid Metabolism; Gamma-Hexachlorocyclohexane Degradation; Cytochrome P450 Metabolism; Drug Metabolism (non-P450); Caffeine Metabolism	Amino Acid Metabolism; Cofactor and Vitamin Metabolism; Secondary Metabolite Metabolism; Lipid Metabolism; Xenobiotics Metabolism
231	Erlotinib	CYP3A4	0.0105519	aromatase	Tryptophan Metabolism; Retinol Metabolism; Fatty Acid Metabolism; Arachidonic Acid Metabolism; Androgen and Estrogen Metabolism; Linoleic Acid Metabolism; Gamma-Hexachlorocyclohexane Degradation; Cytochrome P450 Metabolism; Drug Metabolism (non-P450); Caffeine Metabolism	Amino Acid Metabolism; Cofactor and Vitamin Metabolism; Secondary Metabolite Metabolism; Lipid Metabolism; Xenobiotics Metabolism
231	Erlotinib	CYP3A43	-0.0454759	aromatase	Tryptophan Metabolism; Retinol Metabolism; Fatty Acid Metabolism; Arachidonic Acid Metabolism; Androgen and Estrogen Metabolism; Linoleic Acid Metabolism; Gamma-Hexachlorocyclohexane Degradation; Cytochrome P450 Metabolism; Drug Metabolism (non-P450); Caffeine Metabolism	Amino Acid Metabolism; Cofactor and Vitamin Metabolism; Secondary Metabolite Metabolism; Lipid Metabolism; Xenobiotics Metabolism
231	Erlotinib	CYP3A5	-0.0927096	aromatase	Tryptophan Metabolism; Retinol Metabolism; Fatty Acid Metabolism; Arachidonic Acid Metabolism; Androgen and Estrogen Metabolism; Linoleic Acid Metabolism; Gamma-Hexachlorocyclohexane Degradation; Cytochrome P450 Metabolism; Drug Metabolism (non-P450); Caffeine Metabolism	Amino Acid Metabolism; Cofactor and Vitamin Metabolism; Secondary Metabolite Metabolism; Lipid Metabolism; Xenobiotics Metabolism
231	Erlotinib	CYP4B1	0.0191241	aromatase	Tryptophan Metabolism; Retinol Metabolism; Fatty Acid Metabolism; Arachidonic Acid Metabolism; Androgen and Estrogen Metabolism; Linoleic Acid Metabolism; Gamma-Hexachlorocyclohexane Degradation; Cytochrome P450 Metabolism; Drug Metabolism (non-P450); Caffeine Metabolism	Amino Acid Metabolism; Cofactor and Vitamin Metabolism; Secondary Metabolite Metabolism; Lipid Metabolism; Xenobiotics Metabolism
231	Erlotinib	CYP4X1	0.0900519	aromatase	Tryptophan Metabolism; Retinol Metabolism; Fatty Acid Metabolism; Arachidonic Acid Metabolism; Androgen and Estrogen Metabolism; Linoleic Acid Metabolism; Gamma-Hexachlorocyclohexane Degradation; Cytochrome P450 Metabolism; Drug Metabolism (non-P450); Caffeine Metabolism	Amino Acid Metabolism; Cofactor and Vitamin Metabolism; Secondary Metabolite Metabolism; Lipid Metabolism; Xenobiotics Metabolism
231	Erlotinib	CYP4Z1	-0.0089688	aromatase	Tryptophan Metabolism; Retinol Metabolism; Fatty Acid Metabolism; Arachidonic Acid Metabolism; Androgen and Estrogen Metabolism; Linoleic Acid Metabolism; Gamma-Hexachlorocyclohexane Degradation; Cytochrome P450 Metabolism; Drug Metabolism (non-P450); Caffeine Metabolism	Amino Acid Metabolism; Cofactor and Vitamin Metabolism; Secondary Metabolite Metabolism; Lipid Metabolism; Xenobiotics Metabolism
231	Erlotinib	CYP7A1	-0.0427427	cholesterol 7alpha-hydroxylase	Bile Acid Biosynthesis	Lipid Metabolism
231	Erlotinib	DBT	-0.0857185	branched-chain oxoacid dehydrogenase	Valine, Leucine, and Isoleucine Degradation	Amino Acid Metabolism
231	Erlotinib	DCK	0.0249291	deoxycytidine kinase	Pyrimidine Metabolism; Purine Metabolism	Nucleotide Metabolism
231	Erlotinib	DDC	-0.0241469	aromatic amino acid decarboxylase	Tyrosine Metabolism; Histidine Metabolism; Phenylalanine Metabolism; Tryptophan Metabolism; Indole and Ipecac Alkaloid Biosynthesis; Alkaloid Biosynthesis I	Amino Acid Metabolism; Secondary Metabolite Metabolism
231	Erlotinib	DHODH	0.0409896	dihydroorotate dehydrogenase	Pyrimidine Metabolism	Nucleotide Metabolism
231	Erlotinib	DLAT	-0.0232632	pyruvate dehydrogenase complex	Valine, Leucine, and Isoleucine Degradation; Glycine, Serine, and Threonine Metabolism; Alanine and Aspartate Metabolsim; Valine, Leucine, and Isoleucine Biosynthesis	Amino Acid Metabolism; Carbohydrate Metabolism
231	Erlotinib	DLD	-0.0514153	pyruvate dehydrogenase complex	Valine, Leucine, and Isoleucine Degradation; Glycine, Serine, and Threonine Metabolism; Alanine and Aspartate Metabolsim; Valine, Leucine, and Isoleucine Biosynthesis	Amino Acid Metabolism; Carbohydrate Metabolism
231	Erlotinib	DPYD	0.161471	dihydropyrimidine dehydrogenase	Beta-Alanine Metabolism; Pyrimidine Metabolism; Drug Metabolism (non-P450)	Other Amino Acid Metabolism; Nucleotide Metabolism; Xenobiotics Metabolism
231	Erlotinib	DTYMK	-0.0194559	deoxythymidylate kinase	Pyrimidine Metabolism	Nucleotide Metabolism
231	Erlotinib	FADS2	-0.0791884	delta6 desaturase (D6)	Linoleic Acid Metabolism	Lipid Metabolism
231	Erlotinib	FASN	-0.147236	fatty acid synthase	Fatty Acid Biosynthesis	Lipid Metabolism
231	Erlotinib	FBP1	-0.0311199	fructose-1,6-bisphosphatase	Glycolysis / Gluconeogenesis; Pentose Phosphate Pathway; Fructose and Mannose Metabolism; Carbon Fixation	Carbohydrate Metabolism; Energy Metabolism
231	Erlotinib	FBP2	-0.0937369	fructose-1,6-bisphosphatase	Glycolysis / Gluconeogenesis; Pentose Phosphate Pathway; Fructose and Mannose Metabolism; Carbon Fixation	Carbohydrate Metabolism; Energy Metabolism
231	Erlotinib	G6PC	-0.0204562	glucose-6-phosphatase	Galactose Metabolism; Starch and sucrose metabolism; Glycolysis / Gluconeogenesis	Carbohydrate Metabolism; Secondary Metabolite Metabolism
231	Erlotinib	G6PC2	0.0035385	glucose-6-phosphatase	Galactose Metabolism; Starch and sucrose metabolism; Glycolysis / Gluconeogenesis	Carbohydrate Metabolism; Secondary Metabolite Metabolism
231	Erlotinib	G6PC3	-0.0432556	glucose-6-phosphatase	Galactose Metabolism; Starch and sucrose metabolism; Glycolysis / Gluconeogenesis	Carbohydrate Metabolism; Secondary Metabolite Metabolism
231	Erlotinib	G6PD	0.0419814	glucose-6-phosphate dehydrogenase	Pentose Phosphate Pathway; Glutathione Metabolism	Carbohydrate Metabolism; Other Amino Acid Metabolism
231	Erlotinib	GAD1	-0.00231642	glutamate decarboxylase	Butanoate Metabolism; Taurine and Hypotaurine Metabolism; Beta-Alanine Metabolism; Glutamate Metabolism; Alanine and Aspartate Metabolsim	Carbohydrate Metabolism; Other Amino Acid Metabolism; Amino Acid Metabolism
231	Erlotinib	GAD2	0.0140334	glutamate decarboxylase	Butanoate Metabolism; Taurine and Hypotaurine Metabolism; Beta-Alanine Metabolism; Glutamate Metabolism; Alanine and Aspartate Metabolsim	Carbohydrate Metabolism; Other Amino Acid Metabolism; Amino Acid Metabolism
231	Erlotinib	GATM	-0.0266479	arginine glycine transamidinase	Arginine and Proline Metabolism; Urea Cycle and Metabolism of Amino Groups; Glycine, Serine, and Threonine Metabolism	Amino Acid Metabolism
231	Erlotinib	GCH1	-0.0957813	GTP cyclohydrolase 1	Folate Biosynthesis	Cofactor and Vitamin Metabolism
231	Erlotinib	GCK	-0.250202	hexokinase	Galactose Metabolism; Starch and sucrose metabolism; Glycolysis / Gluconeogenesis	Carbohydrate Metabolism
231	Erlotinib	GCLC	0.0196571	gamma-glutamylcysteine synthetase (gamma-GCShs)	Glutathione Metabolism; Glutamate Metabolism	Other Amino Acid Metabolism; Amino Acid Metabolism
231	Erlotinib	GCLM	-0.081071	gamma-glutamylcysteine synthetase (gamma-GCShs)	Glutathione Metabolism; Glutamate Metabolism	Other Amino Acid Metabolism; Amino Acid Metabolism
231	Erlotinib	GFPT1	-0.0378574	glutamine-fructose-6phosphate amidotransferase	Aminosugars Metabolism; Glutamate Metabolism	Carbohydrate Metabolism; Amino Acid Metabolism
231	Erlotinib	GFPT2	0.0639608	glutamine-fructose-6phosphate amidotransferase	Aminosugars Metabolism; Glutamate Metabolism	Carbohydrate Metabolism; Amino Acid Metabolism
231	Erlotinib	GGT1	-0.142318	glutamine-fructose-6phosphate amidotransferase	Aminosugars Metabolism; Glutamate Metabolism	Carbohydrate Metabolism; Amino Acid Metabolism
231	Erlotinib	GGT5	0.128675	gamma glutamyl transferase	Cyanoamino Acid Metabolism; Selenoamino Acid Metabolism; Taurine and Hypotaurine Metabolism; Glutathione Metabolism; Arachidonic Acid Metabolism	Other Amino Acid Metabolism; Lipid Metabolism
231	Erlotinib	GGT6	0.0953933	gamma glutamyl transferase	Cyanoamino Acid Metabolism; Selenoamino Acid Metabolism; Taurine and Hypotaurine Metabolism; Glutathione Metabolism; Arachidonic Acid Metabolism	Other Amino Acid Metabolism; Lipid Metabolism
231	Erlotinib	GGT7	-0.177839	gamma glutamyl transferase	Cyanoamino Acid Metabolism; Selenoamino Acid Metabolism; Taurine and Hypotaurine Metabolism; Glutathione Metabolism; Arachidonic Acid Metabolism	Other Amino Acid Metabolism; Lipid Metabolism
231	Erlotinib	GNE	-0.00808743	gamma glutamyl transferase	Cyanoamino Acid Metabolism; Selenoamino Acid Metabolism; Taurine and Hypotaurine Metabolism; Glutathione Metabolism; Arachidonic Acid Metabolism	Other Amino Acid Metabolism; Lipid Metabolism
231	Erlotinib	GPAT2	0.0539418	sn glycerol phosphate acyl transferase	Glycerolipid Metabolism	Lipid Metabolism
231	Erlotinib	GPD1	-0.0360405	glycerol phosphate dehydrogease	Glycerophospholipid Metabolism	Lipid Metabolism
231	Erlotinib	GPD2	-0.0358571	glycerol phosphate dehydrogease	Glycerophospholipid Metabolism	Lipid Metabolism
231	Erlotinib	GSTA1	0.0741813	glutathione s transferase	Glutathione Metabolism; Cytochrome P450 Metabolism	Other Amino Acid Metabolism; Xenobiotics Metabolism
231	Erlotinib	GSTA2	0.0430708	glutathione s transferase	Glutathione Metabolism; Cytochrome P450 Metabolism	Other Amino Acid Metabolism; Xenobiotics Metabolism
231	Erlotinib	GSTA3	-0.0793615	glutathione s transferase	Glutathione Metabolism; Cytochrome P450 Metabolism	Other Amino Acid Metabolism; Xenobiotics Metabolism
231	Erlotinib	GSTA4	0.0159361	glutathione s transferase	Glutathione Metabolism; Cytochrome P450 Metabolism	Other Amino Acid Metabolism; Xenobiotics Metabolism
231	Erlotinib	GSTA5	-0.0992249	glutathione s transferase	Glutathione Metabolism; Cytochrome P450 Metabolism	Other Amino Acid Metabolism; Xenobiotics Metabolism
231	Erlotinib	GSTK1	0.0467606	glutathione s transferase	Glutathione Metabolism; Cytochrome P450 Metabolism	Other Amino Acid Metabolism; Xenobiotics Metabolism
231	Erlotinib	GSTM1	-0.0318282	glutathione s transferase	Glutathione Metabolism; Cytochrome P450 Metabolism	Other Amino Acid Metabolism; Xenobiotics Metabolism
231	Erlotinib	GSTM2	-0.0315661	glutathione s transferase	Glutathione Metabolism; Cytochrome P450 Metabolism	Other Amino Acid Metabolism; Xenobiotics Metabolism
231	Erlotinib	GSTM3	0.0358506	glutathione s transferase	Glutathione Metabolism; Cytochrome P450 Metabolism	Other Amino Acid Metabolism; Xenobiotics Metabolism
231	Erlotinib	GSTM4	0.037734	glutathione s transferase	Glutathione Metabolism; Cytochrome P450 Metabolism	Other Amino Acid Metabolism; Xenobiotics Metabolism
231	Erlotinib	GSTM5	0.115924	glutathione s transferase	Glutathione Metabolism; Cytochrome P450 Metabolism	Other Amino Acid Metabolism; Xenobiotics Metabolism
231	Erlotinib	GSTO1	-0.103207	glutathione s transferase	Glutathione Metabolism; Cytochrome P450 Metabolism	Other Amino Acid Metabolism; Xenobiotics Metabolism
231	Erlotinib	GSTO2	0.0546477	glutathione s transferase	Glutathione Metabolism; Cytochrome P450 Metabolism	Other Amino Acid Metabolism; Xenobiotics Metabolism
231	Erlotinib	GSTP1	0.0877599	glutathione s transferase	Glutathione Metabolism; Cytochrome P450 Metabolism	Other Amino Acid Metabolism; Xenobiotics Metabolism
231	Erlotinib	GSTT1	-0.0590913	glutathione s transferase	Glutathione Metabolism; Cytochrome P450 Metabolism	Other Amino Acid Metabolism; Xenobiotics Metabolism
231	Erlotinib	GSTT2	0.0983151	glutathione s transferase	Glutathione Metabolism; Cytochrome P450 Metabolism	Other Amino Acid Metabolism; Xenobiotics Metabolism
231	Erlotinib	GSTZ1	0.151635	glutathione s transferase	Glutathione Metabolism; Cytochrome P450 Metabolism	Other Amino Acid Metabolism; Xenobiotics Metabolism
231	Erlotinib	GYS1	-0.0619761	glycogen synthase	Starch and sucrose metabolism	Carbohydrate Metabolism
231	Erlotinib	GYS2	0.121247	glycogen synthase	Starch and sucrose metabolism	Carbohydrate Metabolism
231	Erlotinib	H6PD	-0.0194665	glucose-6-phosphate dehydrogenase	Pentose Phosphate Pathway; Glutathione Metabolism	Carbohydrate Metabolism; Other Amino Acid Metabolism
231	Erlotinib	HADH	-0.0795695	acyl-CoA dehydrogenase	Fatty Acid Metabolism	Lipid Metabolism
231	Erlotinib	HDC	0.0893359	histidine decarboxylase	Histidine Metabolism	Amino Acid Metabolism
231	Erlotinib	HK2	0.0573013	hexokinase	Galactose Metabolism; Starch and sucrose metabolism; Glycolysis / Gluconeogenesis	Carbohydrate Metabolism
231	Erlotinib	HK3	-0.0454168	hexokinase	Galactose Metabolism; Starch and sucrose metabolism; Glycolysis / Gluconeogenesis	Carbohydrate Metabolism
231	Erlotinib	HMGCR	-0.0991372	3-hydroxy-methylglutaryl coenzyme A	Steroid Biosynthesis	Lipid Metabolism
231	Erlotinib	HMGCS1	0.0273528	HMG CoA synthase	Butanoate Metabolism; Valine, Leucine, and Isoleucine Degradation; Ketone Body Metabolism	Carbohydrate Metabolism; Amino Acid Metabolism; Lipid Metabolism
231	Erlotinib	HMGCS2	-0.0335746	HMG CoA synthase	Butanoate Metabolism; Valine, Leucine, and Isoleucine Degradation; Ketone Body Metabolism	Carbohydrate Metabolism; Amino Acid Metabolism; Lipid Metabolism
231	Erlotinib	HMOX1	-0.152332	heme oxygenase	Porphyrin Metabolism	Cofactor and Vitamin Metabolism
231	Erlotinib	HMOX2	0.0648276	heme oxygenase	Porphyrin Metabolism	Cofactor and Vitamin Metabolism
231	Erlotinib	HSD17B10	0.14641	acyl-CoA dehydrogenase	Fatty Acid Metabolism; Valine, Leucine, and Isoleucine Degradation	Lipid Metabolism; Amino Acid Metabolism
231	Erlotinib	HSD17B4	0.0386136	acyl-CoA dehydrogenase	Fatty Acid Metabolism	Lipid Metabolism
231	Erlotinib	HSD3B1	-0.0040919	beta hydroxysteroid dehydrogenase/isomerase	C21-Steroid Hormone Metabolism; Androgen and Estrogen Metabolism	Lipid Metabolism
231	Erlotinib	HSD3B2	-0.0501418	beta hydroxysteroid dehydrogenase/isomerase	C21-Steroid Hormone Metabolism; Androgen and Estrogen Metabolism	Lipid Metabolism
231	Erlotinib	IMPDH1	-0.159082	inosine monophosphate dehydrogenase	Purine Metabolism; Drug Metabolism (non-P450)	Nucleotide Metabolism; Xenobiotics Metabolism
231	Erlotinib	IMPDH2	-0.0967392	inosine monophosphate dehydrogenase	Purine Metabolism; Drug Metabolism (non-P450)	Nucleotide Metabolism; Xenobiotics Metabolism
231	Erlotinib	ISYNA1	0.0682554	myo-inositol-1-phosphate (MIP) synthase	Inositol Phosphate Metabolism; Streptomycin Biosynthesis	Carbohydrate Metabolism; Secondary Metabolite Metabolism
231	Erlotinib	JMJD7-PLA2G4B	-0.0945755	phospholipase a2	Arachidonic Acid Metabolism; Ether Lipid Metabolism; Glycerophospholipid Metabolism; Alpha-Linolenic Acid Metabolism; Linoleic Acid Metabolism	Lipid Metabolism
231	Erlotinib	KMO	0.0460864	kynurenine hydroxylase	Tryptophan Metabolism	Amino Acid Metabolism
231	Erlotinib	LALBA	0.0065542	galactosyltransferase	Galactose Metabolism	Carbohydrate Metabolism
231	Erlotinib	LPCAT1	0.0334274	acetyl-CoA : lyso PAF acetyltransferase	Ether Lipid Metabolism	Lipid Metabolism
231	Erlotinib	LPCAT2	-0.0369759	acetyl-CoA : lyso PAF acetyltransferase	Ether Lipid Metabolism	Lipid Metabolism
231	Erlotinib	LPL	0.0696929	lipoprotein lipase	Glycerolipid Metabolism	Lipid Metabolism
231	Erlotinib	LTA4H	0.0670164	leukotriene a4 hydrolase	Arachidonic Acid Metabolism	Lipid Metabolism
231	Erlotinib	LTC4S	0.0759922	LTC4 synthase	Arachidonic Acid Metabolism	Lipid Metabolism
231	Erlotinib	MAN1A1	0.0227241	alpha-mannosidase	N-Glycan Degradation; Glycan Structure Degradation	Glycan Metabolism
231	Erlotinib	MAN1B1	0.0464735	alpha-mannosidase	N-Glycan Degradation; Glycan Structure Degradation	Glycan Metabolism
231	Erlotinib	MAN2A1	0.0276639	alpha-mannosidase	N-Glycan Degradation; Glycan Structure Degradation	Glycan Metabolism
231	Erlotinib	MAN2B1	-0.0398938	alpha-mannosidase	N-Glycan Degradation; Glycan Structure Degradation	Glycan Metabolism
231	Erlotinib	MAN2B2	-0.0177955	alpha-mannosidase	N-Glycan Degradation; Glycan Structure Degradation	Glycan Metabolism
231	Erlotinib	MAN2C1	0.0856288	alpha-mannosidase	N-Glycan Degradation; Glycan Structure Degradation	Glycan Metabolism
231	Erlotinib	MAT1A	-0.0312977	methionine adenosyl transferase	Selenoamino Acid Metabolism; Methionine Metabolism	Other Amino Acid Metabolism; Amino Acid Metabolism
231	Erlotinib	MAT2B	0.0744647	methionine adenosyl transferase	Selenoamino Acid Metabolism; Methionine Metabolism	Other Amino Acid Metabolism; Amino Acid Metabolism
231	Erlotinib	MDH2	0.0259532	malate dehydrogenase	TCA Cycle; Pyruvate Metabolism; Glyoxylate and Dicarboxylate Metabolism; Carbon Fixation;	Carbohydrate Metabolism; Energy Metabolism
231	Erlotinib	MGST1	0.015931	glutathione s transferase	Glutathione Metabolism; Cytochrome P450 Metabolism	Other Amino Acid Metabolism; Xenobiotics Metabolism
231	Erlotinib	MGST3	-0.00831411	glutathione s transferase	Glutathione Metabolism; Cytochrome P450 Metabolism	Other Amino Acid Metabolism; Xenobiotics Metabolism
231	Erlotinib	MTHFR	0.0472858	methylenetetrahydrofolate reductase	Methane Metabolism; One Carbon Pool by Folate	Energy Metabolism; Cofactor and Vitamin Metabolism
231	Erlotinib	NAT1	0.13091	N-acetyltransferase	Trinitrotoluene Degradation; Drug Metabolism (non-P450); Caffeine Metabolism	Xenobiotics Metabolism; Secondary Metabolite Metabolism
231	Erlotinib	NAT2	0.110084	N-acetyltransferase	Trinitrotoluene Degradation; Drug Metabolism (non-P450); Caffeine Metabolism	Xenobiotics Metabolism; Secondary Metabolite Metabolism
231	Erlotinib	NMNAT1	-0.0209349	NMN adenylyltransferase	Nicotinate and Nicotinamide Metabolism	Cofactor and Vitamin Metabolism
231	Erlotinib	NMNAT2	0.111193	NMN adenylyltransferase	Nicotinate and Nicotinamide Metabolism	Cofactor and Vitamin Metabolism
231	Erlotinib	NMNAT3	0.0985673	NMN adenylyltransferase	Nicotinate and Nicotinamide Metabolism	Cofactor and Vitamin Metabolism
231	Erlotinib	NOS1	0.0189487	nitric oxide synthase	Arginine and Proline Metabolism	Amino Acid Metabolism
231	Erlotinib	NOS2	0.0498786	nitric oxide synthase	Arginine and Proline Metabolism	Amino Acid Metabolism
231	Erlotinib	NOS3	0.0529477	nitric oxide synthase	Arginine and Proline Metabolism	Amino Acid Metabolism
231	Erlotinib	NT5C	0.0800331	5'-nucleotidase	Nicotinate and Nicotinamide Metabolism; Pyrimidine Metabolism; Purine Metabolism	Cofactor and Vitamin Metabolism; Nucleotide Metabolism
231	Erlotinib	NT5C1B	0.0687059	5'-nucleotidase	Nicotinate and Nicotinamide Metabolism; Pyrimidine Metabolism; Purine Metabolism	Cofactor and Vitamin Metabolism; Nucleotide Metabolism
231	Erlotinib	NT5C2	-0.0380543	5'-nucleotidase	Nicotinate and Nicotinamide Metabolism; Pyrimidine Metabolism; Purine Metabolism	Cofactor and Vitamin Metabolism; Nucleotide Metabolism
231	Erlotinib	NT5C3A	0.121184	5'-nucleotidase	Nicotinate and Nicotinamide Metabolism; Pyrimidine Metabolism; Purine Metabolism	Cofactor and Vitamin Metabolism; Nucleotide Metabolism
231	Erlotinib	NT5C3B	0.0488982	5'-nucleotidase	Nicotinate and Nicotinamide Metabolism; Pyrimidine Metabolism; Purine Metabolism	Cofactor and Vitamin Metabolism; Nucleotide Metabolism
231	Erlotinib	NT5DC1	-0.077132	5'-nucleotidase	Nicotinate and Nicotinamide Metabolism; Pyrimidine Metabolism; Purine Metabolism	Cofactor and Vitamin Metabolism; Nucleotide Metabolism
231	Erlotinib	NT5DC2	0.0669377	5'-nucleotidase	Nicotinate and Nicotinamide Metabolism; Pyrimidine Metabolism; Purine Metabolism	Cofactor and Vitamin Metabolism; Nucleotide Metabolism
231	Erlotinib	NT5DC3	0.00602664	5'-nucleotidase	Nicotinate and Nicotinamide Metabolism; Pyrimidine Metabolism; Purine Metabolism	Cofactor and Vitamin Metabolism; Nucleotide Metabolism
231	Erlotinib	NT5DC4	0.0666259	5'-nucleotidase	Nicotinate and Nicotinamide Metabolism; Pyrimidine Metabolism; Purine Metabolism	Cofactor and Vitamin Metabolism; Nucleotide Metabolism
231	Erlotinib	NT5E	0.0423156	5'-nucleotidase	Nicotinate and Nicotinamide Metabolism; Pyrimidine Metabolism; Purine Metabolism	Cofactor and Vitamin Metabolism; Nucleotide Metabolism
231	Erlotinib	NT5M	0.0785996	5'-nucleotidase	Nicotinate and Nicotinamide Metabolism; Pyrimidine Metabolism; Purine Metabolism	Cofactor and Vitamin Metabolism; Nucleotide Metabolism
231	Erlotinib	ODC1	0.0652819	ornithine decarboxylase	Glutathione Metabolism; Urea Cycle and Metabolism of Amino Groups	Other Amino Acid Metabolism; Amino Acid Metabolism
231	Erlotinib	OGDH	0.0306433	oxoglutarate dehydrogenase complex	Alanine and Aspartate Metabolism; TCA Cycle; Pyruvate Metabolism; Valine, Leucine, and Isoleucine Degradation; Glycine, Serine, and Threonine Metabolism; Lysine Degradation; Tryptophan Metabolism	Amino Acid Metabolism; Carbohydrate Metabolism
231	Erlotinib	PAH	0.0325797	phenylalanine hydroxylase	Phenylalanine, Tyrosine, and Tryptophan Biosynthesis	Amino Acid Metabolism
231	Erlotinib	PANK1	0.149485	pantothenate kinase	Pantothenate and CoA Biosynthesis	Cofactor and Vitamin Metabolism
231	Erlotinib	PANK2	-0.00939907	pantothenate kinase	Pantothenate and CoA Biosynthesis	Cofactor and Vitamin Metabolism
231	Erlotinib	PANK3	-0.122757	pantothenate kinase	Pantothenate and CoA Biosynthesis	Cofactor and Vitamin Metabolism
231	Erlotinib	PANK4	0.0509695	pantothenate kinase	Pantothenate and CoA Biosynthesis	Cofactor and Vitamin Metabolism
231	Erlotinib	PCK1	-0.0912398	phosphoenolpyruvate carboxykinase (GTP)	TCA Cycle; Pyruvate Metabolism	Carbohydrate Metabolism
231	Erlotinib	PCYT1A	0.135499	choline-phosphate cytidylyltransferase	Aminophosphonate Metabolism; Glycerophospholipid Metabolism	Other Amino Acid Metabolism; Lipid Metabolism
231	Erlotinib	PCYT1B	-0.0758621	choline-phosphate cytidylyltransferase	Aminophosphonate Metabolism; Glycerophospholipid Metabolism	Other Amino Acid Metabolism; Lipid Metabolism
231	Erlotinib	PCYT2	0.0517074	phosphoethanolamine cytidylyltransferase	Aminophosphonate Metabolism; Glycerophospholipid Metabolism	Other Amino Acid Metabolism; Lipid Metabolism
231	Erlotinib	PDHA1	0.0463899	pyruvate dehydrogenase complex	Pyruvate Metabolism	Carbohydrate Metabolism
231	Erlotinib	PDHA2	-0.0632509	pyruvate dehydrogenase complex	Pyruvate Metabolism	Carbohydrate Metabolism
231	Erlotinib	PDHB	-0.139638	pyruvate dehydrogenase complex	Pyruvate Metabolism	Carbohydrate Metabolism
231	Erlotinib	PDK1	0.0450968	pyruvate dehydrogenase complex regulation	Pyruvate Metabolism	Carbohydrate Metabolism
231	Erlotinib	PDK3	0.0648002	pyruvate dehydrogenase complex regulation	Pyruvate Metabolism	Carbohydrate Metabolism
231	Erlotinib	PDP2	0.0570525	pyruvate dehydrogenase complex regulation	Pyruvate Metabolism	Carbohydrate Metabolism
231	Erlotinib	PDPR	-0.0977587	pyruvate dehydrogenase complex regulation	Pyruvate Metabolism	Carbohydrate Metabolism
231	Erlotinib	PFKM	-0.103825	Phosphofructokinase	Glycolysis / Gluconeogenesis; Fructose and Mannose Metabolism; Galactose Metabolism	Carbohydrate Metabolism
231	Erlotinib	PFKP	-0.0438062	Phosphofructokinase	Glycolysis / Gluconeogenesis; Fructose and Mannose Metabolism; Galactose Metabolism	Carbohydrate Metabolism
231	Erlotinib	PIKFYVE	-0.0479137	phosphatidylinositol phosphate kinase	Inositol Phosphate Metabolism	Carbohydrate Metabolism
231	Erlotinib	PIP4K2A	0.0123975	phosphatidylinositol phosphate kinase	Inositol Phosphate Metabolism	Carbohydrate Metabolism
231	Erlotinib	PIP4K2B	-0.0257002	phosphatidylinositol phosphate kinase	Inositol Phosphate Metabolism	Carbohydrate Metabolism
231	Erlotinib	PIP4K2C	-0.0109569	phosphatidylinositol phosphate kinase	Inositol Phosphate Metabolism	Carbohydrate Metabolism
231	Erlotinib	PIP5K1A	0.00120135	phosphatidylinositol phosphate kinase	Inositol Phosphate Metabolism	Carbohydrate Metabolism
231	Erlotinib	PIP5K1C	-0.159715	phosphatidylinositol phosphate kinase	Inositol Phosphate Metabolism	Carbohydrate Metabolism
231	Erlotinib	PKLR	0.0220559	pyruvate kinase	Glycolysis / Gluconeogenesis; Pyruvate Metabolism; Carbon Fixation; Purine Metabolism	Carbohydrate Metabolism; Energy Metabolism; Nucleotide Metabolism
231	Erlotinib	PKM	0.0265197	pyruvate kinase	Glycolysis / Gluconeogenesis; Pyruvate Metabolism; Carbon Fixation; Purine Metabolism	Carbohydrate Metabolism; Energy Metabolism; Nucleotide Metabolism
231	Erlotinib	PLA2G12A	0.0121464	phospholipase a2	Arachidonic Acid Metabolism; Ether Lipid Metabolism; Glycerophospholipid Metabolism; Alpha-Linolenic Acid Metabolism; Linoleic Acid Metabolism	Lipid Metabolism
231	Erlotinib	PLA2G12B	-0.0581425	phospholipase a2	Arachidonic Acid Metabolism; Ether Lipid Metabolism; Glycerophospholipid Metabolism; Alpha-Linolenic Acid Metabolism; Linoleic Acid Metabolism	Lipid Metabolism
231	Erlotinib	PLA2G1B	-0.119742	phospholipase a2	Arachidonic Acid Metabolism; Ether Lipid Metabolism; Glycerophospholipid Metabolism; Alpha-Linolenic Acid Metabolism; Linoleic Acid Metabolism	Lipid Metabolism
231	Erlotinib	PLA2G2A	0.0233559	phospholipase a2	Arachidonic Acid Metabolism; Ether Lipid Metabolism; Glycerophospholipid Metabolism; Alpha-Linolenic Acid Metabolism; Linoleic Acid Metabolism	Lipid Metabolism
231	Erlotinib	PLA2G2D	0.106989	phospholipase a2	Arachidonic Acid Metabolism; Ether Lipid Metabolism; Glycerophospholipid Metabolism; Alpha-Linolenic Acid Metabolism; Linoleic Acid Metabolism	Lipid Metabolism
231	Erlotinib	PLA2G2E	-0.020406	phospholipase a2	Arachidonic Acid Metabolism; Ether Lipid Metabolism; Glycerophospholipid Metabolism; Alpha-Linolenic Acid Metabolism; Linoleic Acid Metabolism	Lipid Metabolism
231	Erlotinib	PLA2G3	-0.0683871	phospholipase a2	Arachidonic Acid Metabolism; Ether Lipid Metabolism; Glycerophospholipid Metabolism; Alpha-Linolenic Acid Metabolism; Linoleic Acid Metabolism	Lipid Metabolism
231	Erlotinib	PLA2G4A	0.0264142	phospholipase a2	Arachidonic Acid Metabolism; Ether Lipid Metabolism; Glycerophospholipid Metabolism; Alpha-Linolenic Acid Metabolism; Linoleic Acid Metabolism	Lipid Metabolism
231	Erlotinib	PLA2G4B	-0.0492124	phospholipase a2	Arachidonic Acid Metabolism; Ether Lipid Metabolism; Glycerophospholipid Metabolism; Alpha-Linolenic Acid Metabolism; Linoleic Acid Metabolism	Lipid Metabolism
231	Erlotinib	PLA2G5	0.0577375	phospholipase a2	Arachidonic Acid Metabolism; Ether Lipid Metabolism; Glycerophospholipid Metabolism; Alpha-Linolenic Acid Metabolism; Linoleic Acid Metabolism	Lipid Metabolism
231	Erlotinib	PLA2G6	-0.107626	phospholipase a2	Arachidonic Acid Metabolism; Ether Lipid Metabolism; Glycerophospholipid Metabolism; Alpha-Linolenic Acid Metabolism; Linoleic Acid Metabolism	Lipid Metabolism
231	Erlotinib	PPAP2A	0.0702679	phosphatidate phosphohydrolase	Ether Lipid Metabolism; Glycerophospholipid Metabolism; Sphingolipid Metabolism; Glycerolipid Metabolism	Lipid Metabolism
231	Erlotinib	PPAP2B	-0.0557092	phosphatidate phosphohydrolase	Ether Lipid Metabolism; Glycerophospholipid Metabolism; Sphingolipid Metabolism; Glycerolipid Metabolism	Lipid Metabolism
231	Erlotinib	PPAT	-0.0943329	phosphoribosyl pyrophosphate amidotransferase	Glutamate Metabolism; Purine Metabolism	Amino Acid Metabolism; Nucleotide Metabolism
231	Erlotinib	PRPS1	0.0525738	phosphoribosyl pyrophosphate synthase	Pentose Phosphate Pathway; Purine Metabolism	Carbohydrate Metabolism; Nucleotide Metabolism
231	Erlotinib	PTGS1	-0.017288	cyclooxygenase	Arachidonic Acid Metabolism	Lipid Metabolism
231	Erlotinib	PTGS2	0.0375576	cyclooxygenase	Arachidonic Acid Metabolism	Lipid Metabolism
231	Erlotinib	PTS	-0.203361	6-pyruvoyltetrahydropterin synthase	Folate Biosynthesis	Cofactor and Vitamin Metabolism
231	Erlotinib	PYGB	0.0411774	glycogen phosphorylase	Starch and sucrose metabolism	Carbohydrate Metabolism
231	Erlotinib	PYGM	-0.0880049	glycogen phosphorylase	Starch and sucrose metabolism	Carbohydrate Metabolism
231	Erlotinib	RRM1	-0.079073	ribonucleotide reductase	Purine Metabolism; Pyrimidine Metabolism; Glutathione Metabolism	Nucleotide Metabolism; Other Amino Acid Metabolism
231	Erlotinib	RRM2	0.0381512	ribonucleotide reductase	Purine Metabolism; Pyrimidine Metabolism; Glutathione Metabolism	Nucleotide Metabolism; Other Amino Acid Metabolism
231	Erlotinib	RRM2B	0.0135444	ribonucleotide reductase	Purine Metabolism; Pyrimidine Metabolism; Glutathione Metabolism	Nucleotide Metabolism; Other Amino Acid Metabolism
231	Erlotinib	SAT1	-0.0655137	spermidine/spermine N-acetyltransferase	Urea Cycle and Metabolism of Amino Groups	Amino Acid Metabolism
231	Erlotinib	SAT2	-0.0472467	spermidine/spermine N-acetyltransferase	Urea Cycle and Metabolism of Amino Groups	Amino Acid Metabolism
231	Erlotinib	SCD	0.0802094	stearoyl-CoA desaturase	Unsaturated Fatty Acid Biosynthesis	Lipid Metabolism
231	Erlotinib	SCD5	0.00231792	stearoyl-CoA desaturase	Unsaturated Fatty Acid Biosynthesis	Lipid Metabolism
231	Erlotinib	SLC27A5	-0.0460775	microsomal bile acid CoA synthetase	Bile Acid Biosynthesis	Lipid Metabolism
231	Erlotinib	SOAT1	-0.0649153	acylCoA : cholesterol acyltransfease	Bile Acid Biosynthesis	Lipid Metabolism
231	Erlotinib	SOAT2	-0.104277	acylCoA : cholesterol acyltransfease	Bile Acid Biosynthesis	Lipid Metabolism
231	Erlotinib	SPTLC1	-0.0585261	serine palmitoyltransferase	Sphingolipid Metabolism	Lipid Metabolism
231	Erlotinib	SPTLC2	0.0275932	serine palmitoyltransferase	Sphingolipid Metabolism	Lipid Metabolism
231	Erlotinib	SPTLC3	0.0280723	serine palmitoyltransferase	Sphingolipid Metabolism	Lipid Metabolism
231	Erlotinib	SPTSSA	-0.0257076	serine palmitoyltransferase	Sphingolipid Metabolism	Lipid Metabolism
231	Erlotinib	SPTSSB	0.023932	serine palmitoyltransferase	Sphingolipid Metabolism	Lipid Metabolism
231	Erlotinib	SQLE	0.0543134	squalene epoxidase	Steroid Biosynthesis; Terpenoid Biosynthesis	Lipid Metabolism; Secondary Metabolite Metabolism
231	Erlotinib	SRM	0.0312523	squalene epoxidase	Steroid Biosynthesis; Terpenoid Biosynthesis	Lipid Metabolism; Secondary Metabolite Metabolism
231	Erlotinib	STS	0.0610848	sulfatase	Androgen and Estrogen Metabolism	Lipid Metabolism
231	Erlotinib	SULF1	0.00174081	sulfatase	Androgen and Estrogen Metabolism	Lipid Metabolism
231	Erlotinib	SULF2	-0.0205791	sulfatase	Androgen and Estrogen Metabolism	Lipid Metabolism
231	Erlotinib	TAT	0.010106	tyrosine aminotransferase	Tyrosine Metabolism; Phenylalanine Metabolism; Phenylalanine, Tyrosine, and Tryptophan Biosynthesis; Methionine Metabolism; Novobiocin Biosynthesis; Alkaloid Biosynthesis I	Amino Acid Metabolism; Secondary Metabolite Metabolism
231	Erlotinib	TDO2	0.0907495	tryptophan 2,3-dioxygenase	Tryptophan Metabolism	Amino Acid Metabolism
231	Erlotinib	TK1	0.0748332	thymidine kinase	Pyrimidine Metabolism; Drug Metabolism (non-P450)	Nucleotide Metabolism; Xenobiotics Metabolism
231	Erlotinib	TK2	0.00828805	thymidine kinase	Pyrimidine Metabolism; Drug Metabolism (non-P450)	Nucleotide Metabolism; Xenobiotics Metabolism
231	Erlotinib	TKT	-0.0800213	transketolase	Pentose Phosphate Pathway	Carbohydrate Metabolism
231	Erlotinib	TPH1	0.00185866	tryptophan hydroxylase	Tryptophan Metabolism	Amino Acid Metabolism
231	Erlotinib	TPH2	-0.120798	tryptophan hydroxylase	Tryptophan Metabolism	Amino Acid Metabolism
231	Erlotinib	TYMP	0.118248	thymidine phosphorylase	Pyrimidine Metabolism; Purine Metabolism; Drug Metabolism (non-P450)	Nucleotide Metabolism; Xenobiotics Metabolism
231	Erlotinib	TYMS	0.135751	thymidylate synthetase	One Carbon Pool by Folate; Pyrimidine Metabolism	Cofactor and Vitamin Metabolism; Nucleotide Metabolism
231	Erlotinib	TYR	0.0911025	tyrosinase	Tyrosine Metabolism; Riboflavin Metabolism; Alkaloid Biosynthesis I	Amino Acid Metabolism; Cofactor and Vitamin Metabolism; Secondary Metabolite Metabolism
231	Erlotinib	UCK1	0.0868807	uridine-cytidine nucleoside kinase	Pyrimidine Metabolism; Drug Metabolism (non-P450)	Nucleotide Metabolism; Xenobiotics Metabolism
231	Erlotinib	UCK2	0.0501531	uridine-cytidine nucleoside kinase	Pyrimidine Metabolism; Drug Metabolism (non-P450)	Nucleotide Metabolism; Xenobiotics Metabolism
231	Erlotinib	UGDH	-0.0568071	uridine diphosphoglucose dehydrogenase	Starch and sucrose metabolism; Ascorbate and Aldarate Metabolism; Pentose and Glucuronate Interconversions; Nucleotide Sugars Metabolism	Carbohydrate Metabolism
231	Erlotinib	UGT1A1	0.0457726	bilirubin uridine diphosphate glucuronosyltransferase	Starch and sucrose metabolism; Pentose and Glucuronate Interconversions; Porphyrin Metabolism; Retinol Metabolism; Androgen and Estrogen Metabolism; Cytochrome P450 Metabolism; Drug Metabolism (non-P450)	Carbohydrate Metabolism; Cofactor and Vitamin Metabolism; Lipid Metabolism; Xenobiotics Metabolism
231	Erlotinib	UGT1A4	-0.040187	bilirubin uridine diphosphate glucuronosyltransferase	Starch and sucrose metabolism; Pentose and Glucuronate Interconversions; Porphyrin Metabolism; Retinol Metabolism; Androgen and Estrogen Metabolism; Cytochrome P450 Metabolism; Drug Metabolism (non-P450)	Carbohydrate Metabolism; Cofactor and Vitamin Metabolism; Lipid Metabolism; Xenobiotics Metabolism
231	Erlotinib	UROS	0.00415114	uroporphyrinogen synthase	Porphyrin Metabolism	Cofactor and Vitamin Metabolism
231	Erlotinib	XDH	-0.0732076	xanthine oxidase	Purine Metabolism; Drug Metabolism (non-P450); Caffeine Metabolism	Nucleotide Metabolism; Secondary Metabolite Metabolism
231	INC280	ACACA	0.0638199	acetyl CoA carboxylase	Propanoate Metabolism; Pyruvate Metabolism; Fatty Acid Biosynthesis; Tetracycline Biosynthesis	Carbohydrate Metabolism; Lipid Metabolism; Secondary Metabolite Metabolism
231	INC280	ACACB	-0.168391	acetyl CoA carboxylase	Propanoate Metabolism; Pyruvate Metabolism; Fatty Acid Biosynthesis; Tetracycline Biosynthesis	Carbohydrate Metabolism; Lipid Metabolism; Secondary Metabolite Metabolism
231	INC280	ACADL	-0.272246	acyl CoA dehydrogenase	Fatty Acid Metabolism	Lipid Metabolism
231	INC280	ACADM	0.302672	medium chain acyl CoA dehydrogenase	Fatty Acid Metabolism; Butanoate Metabolism; Valine, Leucine, and Isoleucine Degradation	Carbohydrate Metabolism; Lipid Metabolism
231	INC280	ACADS	-0.0517188	medium chain acyl CoA dehydrogenase	Fatty Acid Metabolism; Butanoate Metabolism; Valine, Leucine, and Isoleucine Degradation	Carbohydrate Metabolism; Lipid Metabolism
231	INC280	ACHE	-0.253006	Acetylcholinesterase	Glycerophospholipid Metabolism	Lipid Metabolism
231	INC280	ACLY	0.0247098	Citrate Lyase	TCA Cycle	Carbohydrate Metabolism
231	INC280	ACO1	-0.0852757	aconitase	TCA Cycle; Glyoxylate and Dicarboxylate Metabolism; Reductive Carboxylate Cycle (CO2 Fixation)	Carbohydrate Metabolism; Energy Metabolism
231	INC280	ACO2	0.14326	aconitase	TCA Cycle; Glyoxylate and Dicarboxylate Metabolism; Reductive Carboxylate Cycle (CO2 Fixation)	Lipid Metabolism
231	INC280	ACOX1	-0.0463104	acyl CoA oxidase	Fatty Acid Metabolism; Unsaturated Fatty Acid Biosynthesis; Alpha-Linolenic Acid Metabolism	Lipid Metabolism
231	INC280	ACOX2	-0.0406681	acyl CoA oxidase	Fatty Acid Metabolism; Unsaturated Fatty Acid Biosynthesis; Alpha-Linolenic Acid Metabolism	Lipid Metabolism
231	INC280	ACSL1	0.0337428	arachidonyl CoA synthetase	Fatty Acid Metabolism	Lipid Metabolism
231	INC280	ACSL3	-0.0794231	arachidonyl CoA synthetase	Fatty Acid Metabolism	Lipid Metabolism
231	INC280	ACSL4	-0.158337	arachidonyl CoA synthetase	Fatty Acid Metabolism	Lipid Metabolism
231	INC280	ACSL5	-0.0421715	arachidonyl CoA synthetase	Fatty Acid Metabolism	Lipid Metabolism
231	INC280	ADH1A	0.00236962	alcohol dehydrogenase	Glycolysis / Gluconeogenesis; Tyrosine Metabolism; Retinol Metabolism; Fatty Acid Metabolism; Bile Acid Biosynthesis; 1- and 2- Methylnaphthalene Degradation; Cytochrome P450 Metabolism; 3-Chloroacrylic Acid Degradation	Carbohydrate Metabolism; Amino Acid Metabolism; Lipid Metabolism; Cofactor and Vitamin Metabolism; Xenobiotics Metabolism
231	INC280	ADH1B	0.0545045	alcohol dehydrogenase	Glycolysis / Gluconeogenesis; Tyrosine Metabolism; Retinol Metabolism; Fatty Acid Metabolism; Bile Acid Biosynthesis; 1- and 2- Methylnaphthalene Degradation; Cytochrome P450 Metabolism; 3-Chloroacrylic Acid Degradation	Carbohydrate Metabolism; Amino Acid Metabolism; Lipid Metabolism; Cofactor and Vitamin Metabolism; Xenobiotics Metabolism
231	INC280	ADH1C	0.0571091	alcohol dehydrogenase	Glycolysis / Gluconeogenesis; Tyrosine Metabolism; Retinol Metabolism; Fatty Acid Metabolism; Bile Acid Biosynthesis; 1- and 2- Methylnaphthalene Degradation; Cytochrome P450 Metabolism; 3-Chloroacrylic Acid Degradation	Carbohydrate Metabolism; Amino Acid Metabolism; Lipid Metabolism; Cofactor and Vitamin Metabolism; Xenobiotics Metabolism
231	INC280	ADH4	-0.202349	alcohol dehydrogenase	Glycolysis / Gluconeogenesis; Tyrosine Metabolism; Retinol Metabolism; Fatty Acid Metabolism; Bile Acid Biosynthesis; 1- and 2- Methylnaphthalene Degradation; Cytochrome P450 Metabolism; 3-Chloroacrylic Acid Degradation	Carbohydrate Metabolism; Amino Acid Metabolism; Lipid Metabolism; Cofactor and Vitamin Metabolism; Xenobiotics Metabolism
231	INC280	ADH5	-0.1688	alcohol dehydrogenase	Glycolysis / Gluconeogenesis; Tyrosine Metabolism; Retinol Metabolism; Fatty Acid Metabolism; Bile Acid Biosynthesis; 1- and 2- Methylnaphthalene Degradation; Cytochrome P450 Metabolism; 3-Chloroacrylic Acid Degradation	Carbohydrate Metabolism; Amino Acid Metabolism; Lipid Metabolism; Cofactor and Vitamin Metabolism; Xenobiotics Metabolism
231	INC280	ADH6	-0.197341	alcohol dehydrogenase	Glycolysis / Gluconeogenesis; Tyrosine Metabolism; Retinol Metabolism; Fatty Acid Metabolism; Bile Acid Biosynthesis; 1- and 2- Methylnaphthalene Degradation; Cytochrome P450 Metabolism; 3-Chloroacrylic Acid Degradation	Carbohydrate Metabolism; Amino Acid Metabolism; Lipid Metabolism; Cofactor and Vitamin Metabolism; Xenobiotics Metabolism
231	INC280	ADK	-0.143898	adenosine kinase	Purine Metabolism	Nucleotide Metabolism
231	INC280	ALAS2	0.0085645	5-aminolevulinate synthase	Glycine, Serine, and Threonine Metabolism; Porphyrin Metabolism	Amino Acid Metabolism; Cofactor and Vitamin Metabolism
231	INC280	ALDH1A1	-0.0113801	retinal dehydrogenase	Retinol Metabolism	Cofactor and Vitamin Metabolism
231	INC280	ALDH1A3	0.208657	aldehyde dehydrogenase	Propanoate Metabolism; Butanoate Metabolism; Glycolysis / Gluconeogenesis; Ascorbate and Aldarate Metabolism; Pyruvate Metabolism; Beta-Alanine Metabolism; Urea Cycle and Metabolism of Amino Groups; Valine, Leucine, and Isoleucine Degradation; Lysine Degradation; Tryptophan Metabolism; Fatty Acid Metabolism; Bile Acid Biosynthesis; Glycerolipid Metabolism; 1,2-Dichloroethane Degradation; 3-Chloro…	Carbohydrate Metabolism; Other Amino Acid Metabolism; Amino Acid Metabolism; Lipid Metabolism; Xenobiotics Metabolism; Secondary Metabolite Metabolism
231	INC280	ALDH1B1	-0.0629034	aldehyde dehydrogenase	Propanoate Metabolism; Butanoate Metabolism; Glycolysis / Gluconeogenesis; Ascorbate and Aldarate Metabolism; Pyruvate Metabolism; Beta-Alanine Metabolism; Urea Cycle and Metabolism of Amino Groups; Valine, Leucine, and Isoleucine Degradation; Lysine Degradation; Tryptophan Metabolism; Fatty Acid Metabolism; Bile Acid Biosynthesis; Glycerolipid Metabolism; 1,2-Dichloroethane Degradation; 3-Chloro…	Carbohydrate Metabolism; Other Amino Acid Metabolism; Amino Acid Metabolism; Lipid Metabolism; Xenobiotics Metabolism; Secondary Metabolite Metabolism
231	INC280	ALDH3A2	-0.0568145	aldehyde dehydrogenase	Propanoate Metabolism; Butanoate Metabolism; Glycolysis / Gluconeogenesis; Ascorbate and Aldarate Metabolism; Pyruvate Metabolism; Beta-Alanine Metabolism; Urea Cycle and Metabolism of Amino Groups; Valine, Leucine, and Isoleucine Degradation; Lysine Degradation; Tryptophan Metabolism; Fatty Acid Metabolism; Bile Acid Biosynthesis; Glycerolipid Metabolism; 1,2-Dichloroethane Degradation; 3-Chloro…	Carbohydrate Metabolism; Other Amino Acid Metabolism; Amino Acid Metabolism; Lipid Metabolism; Xenobiotics Metabolism; Secondary Metabolite Metabolism
231	INC280	ALDH7A1	-0.0218565	aldehyde dehydrogenase	Propanoate Metabolism; Butanoate Metabolism; Glycolysis / Gluconeogenesis; Ascorbate and Aldarate Metabolism; Pyruvate Metabolism; Beta-Alanine Metabolism; Urea Cycle and Metabolism of Amino Groups; Valine, Leucine, and Isoleucine Degradation; Lysine Degradation; Tryptophan Metabolism; Fatty Acid Metabolism; Bile Acid Biosynthesis; Glycerolipid Metabolism; 1,2-Dichloroethane Degradation; 3-Chloro…	Carbohydrate Metabolism; Other Amino Acid Metabolism; Amino Acid Metabolism; Lipid Metabolism; Xenobiotics Metabolism; Secondary Metabolite Metabolism
231	INC280	ALDH9A1	-0.029801	aldehyde dehydrogenase	Propanoate Metabolism; Butanoate Metabolism; Glycolysis / Gluconeogenesis; Ascorbate and Aldarate Metabolism; Pyruvate Metabolism; Beta-Alanine Metabolism; Urea Cycle and Metabolism of Amino Groups; Valine, Leucine, and Isoleucine Degradation; Lysine Degradation; Tryptophan Metabolism; Fatty Acid Metabolism; Bile Acid Biosynthesis; Glycerolipid Metabolism; 1,2-Dichloroethane Degradation; 3-Chloro…	Carbohydrate Metabolism; Other Amino Acid Metabolism; Amino Acid Metabolism; Lipid Metabolism; Xenobiotics Metabolism; Secondary Metabolite Metabolism
231	INC280	ALOX5	0.0071292	oxygen oxidoreductase	Arachidonic Acid Metabolism; Linoleic Acid Metabolism	Lipid Metabolism
231	INC280	APRT	0.00558119	adenine phosphoribosyltransfease	Purine Metabolism	Nucleotide Metabolism
231	INC280	ASS1	-0.0658668	arginiosuccinic acid synthetase	Urea Cycle and Metabolism of Amino Groups; Urea Cycle and Metabolism of Amino Groups; Alanine and Aspartate Metabolsim	Amino Acid Metabolism
231	INC280	B4GALT2	-0.0771783	galactosyltransferase	Galactose Metabolism	Carbohydrate Metabolism
231	INC280	BCKDHA	0.0714174	branched-chain oxoacid dehydrogenase	Valine, Leucine, and Isoleucine Degradation	Amino Acid Metabolism
231	INC280	BCKDK	0.111891	branched-chain alpha-keto acid dehydrogenase complex	Glycolysis / Gluconeogenesis; TCA Cycle; Pyruvate Metabolism; Valine, Leucine, and Isoleucine Degradation; Glycine, Serine, and Threonine Metabolism; Alanine and Aspartate Metabolsim	Carbohydrate Metabolism; Amino Acid Metabolism
231	INC280	CAD	-0.0492138	carbamyl phosphate synthase	Pyrimidine Metabolism; Glutamate Metabolism	Nucleotide Metabolism; Amino Acid Metabolism
231	INC280	CBS	-0.0981154	cystathione-beta-synthase	Selenoamino Acid Metabolism; Glycine, Serine, and Threonine Metabolism; Methionine Metabolism	Amino Acid Metabolism
231	INC280	CEL	-0.0671496	carboxyl ester lipase	Glycerolipid Metabolism	Lipid Metabolism
231	INC280	CHKB	0.0103504	choline kinase	Glycine, Serine, and Threonine Metabolism; Glycerophospholipid Metabolism	Amino Acid Metabolism; Lipid Metabolism
231	INC280	COX4I1	-0.0384294	cytochrome c oxidase	Oxidative Phosphorylation	Energy Metabolism
231	INC280	COX5B	0.166686	cytochrome c oxidase	Oxidative Phosphorylation	Energy Metabolism
231	INC280	COX6A1	-0.0474365	cytochrome c oxidase	Oxidative Phosphorylation	Energy Metabolism
231	INC280	COX6B1	0.0141112	cytochrome c oxidase	Oxidative Phosphorylation	Energy Metabolism
231	INC280	COX6B2	-0.0659618	cytochrome c oxidase	Oxidative Phosphorylation	Energy Metabolism
231	INC280	COX7A1	-0.0645622	cytochrome c oxidase	Oxidative Phosphorylation	Energy Metabolism
231	INC280	COX7A2	-0.00721332	cytochrome c oxidase	Oxidative Phosphorylation	Energy Metabolism
231	INC280	COX7B	0.000821704	cytochrome c oxidase	Oxidative Phosphorylation	Energy Metabolism
231	INC280	COX7B2	-0.13122	cytochrome c oxidase	Oxidative Phosphorylation	Energy Metabolism
231	INC280	COX7C	0.0236127	cytochrome c oxidase	Oxidative Phosphorylation	Energy Metabolism
231	INC280	COX8C	-0.112968	cytochrome c oxidase	Oxidative Phosphorylation	Energy Metabolism
231	INC280	CPOX	-0.0410474	coproporphyrinogen oxidase	Porphyrin Metabolism	Cofactor and Vitamin Metabolism
231	INC280	CPT1A	-0.0503159	carnitine palmitoyltransferase 1a	Fatty Acid Metabolism	Lipid Metabolism
231	INC280	CSAD	-0.0907148	sulfoalanine decarboxylase	Taurine and Hypotaurine Metabolism	Other Amino Acid Metabolism
231	INC280	CTH	0.0502894	cystathionine-gamma-lyase	Nitrogen Metabolism; Selenoamino Acid Metabolism; Cystein Metabolism; Glycine, Serine, and Threonine Metabolism; Methionine Metabolism	Energy Metabolism; Other Amino Acid Metabolism; Amino Acid Metabolism
231	INC280	CTPS1	-0.066393	cytidine triphosphate synthetase	Pyrimidine Metabolism	Nucleotide Metabolism
231	INC280	CTPS2	-0.0673537	cytidine triphosphate synthetase	Pyrimidine Metabolism	Nucleotide Metabolism
231	INC280	CYP11A1	-0.116442	P450scc	C21-Steroid Hormone Metabolism	Lipid Metabolism
231	INC280	CYP17A1	0.0496567	17-hydroxylase-17,20-lyase	C21-Steroid Hormone Metabolism	Lipid Metabolism
231	INC280	CYP19A1	-0.0218064	aromatase	Tryptophan Metabolism; Retinol Metabolism; Fatty Acid Metabolism; Arachidonic Acid Metabolism; Androgen and Estrogen Metabolism; Linoleic Acid Metabolism; Gamma-Hexachlorocyclohexane Degradation; Cytochrome P450 Metabolism; Drug Metabolism (non-P450); Caffeine Metabolism	Amino Acid Metabolism; Cofactor and Vitamin Metabolism; Secondary Metabolite Metabolism; Lipid Metabolism; Xenobiotics Metabolism
231	INC280	CYP1A1	-0.15141	aromatase	Tryptophan Metabolism; Retinol Metabolism; Fatty Acid Metabolism; Arachidonic Acid Metabolism; Androgen and Estrogen Metabolism; Linoleic Acid Metabolism; Gamma-Hexachlorocyclohexane Degradation; Cytochrome P450 Metabolism; Drug Metabolism (non-P450); Caffeine Metabolism	Amino Acid Metabolism; Cofactor and Vitamin Metabolism; Secondary Metabolite Metabolism; Lipid Metabolism; Xenobiotics Metabolism
231	INC280	CYP1A2	-0.0943132	aromatase	Tryptophan Metabolism; Retinol Metabolism; Fatty Acid Metabolism; Arachidonic Acid Metabolism; Androgen and Estrogen Metabolism; Linoleic Acid Metabolism; Gamma-Hexachlorocyclohexane Degradation; Cytochrome P450 Metabolism; Drug Metabolism (non-P450); Caffeine Metabolism	Amino Acid Metabolism; Cofactor and Vitamin Metabolism; Secondary Metabolite Metabolism; Lipid Metabolism; Xenobiotics Metabolism
231	INC280	CYP1B1	-0.00737866	aromatase	Tryptophan Metabolism; Retinol Metabolism; Fatty Acid Metabolism; Arachidonic Acid Metabolism; Androgen and Estrogen Metabolism; Linoleic Acid Metabolism; Gamma-Hexachlorocyclohexane Degradation; Cytochrome P450 Metabolism; Drug Metabolism (non-P450); Caffeine Metabolism	Amino Acid Metabolism; Cofactor and Vitamin Metabolism; Secondary Metabolite Metabolism; Lipid Metabolism; Xenobiotics Metabolism
231	INC280	CYP2A6	0.0585739	aromatase	Tryptophan Metabolism; Retinol Metabolism; Fatty Acid Metabolism; Arachidonic Acid Metabolism; Androgen and Estrogen Metabolism; Linoleic Acid Metabolism; Gamma-Hexachlorocyclohexane Degradation; Cytochrome P450 Metabolism; Drug Metabolism (non-P450); Caffeine Metabolism	Amino Acid Metabolism; Cofactor and Vitamin Metabolism; Secondary Metabolite Metabolism; Lipid Metabolism; Xenobiotics Metabolism
231	INC280	CYP2C19	-0.00274496	aromatase	Tryptophan Metabolism; Retinol Metabolism; Fatty Acid Metabolism; Arachidonic Acid Metabolism; Androgen and Estrogen Metabolism; Linoleic Acid Metabolism; Gamma-Hexachlorocyclohexane Degradation; Cytochrome P450 Metabolism; Drug Metabolism (non-P450); Caffeine Metabolism	Amino Acid Metabolism; Cofactor and Vitamin Metabolism; Secondary Metabolite Metabolism; Lipid Metabolism; Xenobiotics Metabolism
231	INC280	CYP2C8	-0.101649	aromatase	Tryptophan Metabolism; Retinol Metabolism; Fatty Acid Metabolism; Arachidonic Acid Metabolism; Androgen and Estrogen Metabolism; Linoleic Acid Metabolism; Gamma-Hexachlorocyclohexane Degradation; Cytochrome P450 Metabolism; Drug Metabolism (non-P450); Caffeine Metabolism	Amino Acid Metabolism; Cofactor and Vitamin Metabolism; Secondary Metabolite Metabolism; Lipid Metabolism; Xenobiotics Metabolism
231	INC280	CYP2C9	0.0754953	aromatase	Tryptophan Metabolism; Retinol Metabolism; Fatty Acid Metabolism; Arachidonic Acid Metabolism; Androgen and Estrogen Metabolism; Linoleic Acid Metabolism; Gamma-Hexachlorocyclohexane Degradation; Cytochrome P450 Metabolism; Drug Metabolism (non-P450); Caffeine Metabolism	Amino Acid Metabolism; Cofactor and Vitamin Metabolism; Secondary Metabolite Metabolism; Lipid Metabolism; Xenobiotics Metabolism
231	INC280	CYP2D6	0.063879	aromatase	Tryptophan Metabolism; Retinol Metabolism; Fatty Acid Metabolism; Arachidonic Acid Metabolism; Androgen and Estrogen Metabolism; Linoleic Acid Metabolism; Gamma-Hexachlorocyclohexane Degradation; Cytochrome P450 Metabolism; Drug Metabolism (non-P450); Caffeine Metabolism	Amino Acid Metabolism; Cofactor and Vitamin Metabolism; Secondary Metabolite Metabolism; Lipid Metabolism; Xenobiotics Metabolism
231	INC280	CYP2E1	-0.0278201	aromatase	Tryptophan Metabolism; Retinol Metabolism; Fatty Acid Metabolism; Arachidonic Acid Metabolism; Androgen and Estrogen Metabolism; Linoleic Acid Metabolism; Gamma-Hexachlorocyclohexane Degradation; Cytochrome P450 Metabolism; Drug Metabolism (non-P450); Caffeine Metabolism	Amino Acid Metabolism; Cofactor and Vitamin Metabolism; Secondary Metabolite Metabolism; Lipid Metabolism; Xenobiotics Metabolism
231	INC280	CYP2F1	0.0318729	aromatase	Tryptophan Metabolism; Retinol Metabolism; Fatty Acid Metabolism; Arachidonic Acid Metabolism; Androgen and Estrogen Metabolism; Linoleic Acid Metabolism; Gamma-Hexachlorocyclohexane Degradation; Cytochrome P450 Metabolism; Drug Metabolism (non-P450); Caffeine Metabolism	Amino Acid Metabolism; Cofactor and Vitamin Metabolism; Secondary Metabolite Metabolism; Lipid Metabolism; Xenobiotics Metabolism
231	INC280	CYP2J2	-0.0940074	aromatase	Tryptophan Metabolism; Retinol Metabolism; Fatty Acid Metabolism; Arachidonic Acid Metabolism; Androgen and Estrogen Metabolism; Linoleic Acid Metabolism; Gamma-Hexachlorocyclohexane Degradation; Cytochrome P450 Metabolism; Drug Metabolism (non-P450); Caffeine Metabolism	Amino Acid Metabolism; Cofactor and Vitamin Metabolism; Secondary Metabolite Metabolism; Lipid Metabolism; Xenobiotics Metabolism
231	INC280	CYP3A4	0.00140257	aromatase	Tryptophan Metabolism; Retinol Metabolism; Fatty Acid Metabolism; Arachidonic Acid Metabolism; Androgen and Estrogen Metabolism; Linoleic Acid Metabolism; Gamma-Hexachlorocyclohexane Degradation; Cytochrome P450 Metabolism; Drug Metabolism (non-P450); Caffeine Metabolism	Amino Acid Metabolism; Cofactor and Vitamin Metabolism; Secondary Metabolite Metabolism; Lipid Metabolism; Xenobiotics Metabolism
231	INC280	CYP3A43	-0.129251	aromatase	Tryptophan Metabolism; Retinol Metabolism; Fatty Acid Metabolism; Arachidonic Acid Metabolism; Androgen and Estrogen Metabolism; Linoleic Acid Metabolism; Gamma-Hexachlorocyclohexane Degradation; Cytochrome P450 Metabolism; Drug Metabolism (non-P450); Caffeine Metabolism	Amino Acid Metabolism; Cofactor and Vitamin Metabolism; Secondary Metabolite Metabolism; Lipid Metabolism; Xenobiotics Metabolism
231	INC280	CYP4B1	-0.0241311	aromatase	Tryptophan Metabolism; Retinol Metabolism; Fatty Acid Metabolism; Arachidonic Acid Metabolism; Androgen and Estrogen Metabolism; Linoleic Acid Metabolism; Gamma-Hexachlorocyclohexane Degradation; Cytochrome P450 Metabolism; Drug Metabolism (non-P450); Caffeine Metabolism	Amino Acid Metabolism; Cofactor and Vitamin Metabolism; Secondary Metabolite Metabolism; Lipid Metabolism; Xenobiotics Metabolism
231	INC280	CYP4X1	0.0578501	aromatase	Tryptophan Metabolism; Retinol Metabolism; Fatty Acid Metabolism; Arachidonic Acid Metabolism; Androgen and Estrogen Metabolism; Linoleic Acid Metabolism; Gamma-Hexachlorocyclohexane Degradation; Cytochrome P450 Metabolism; Drug Metabolism (non-P450); Caffeine Metabolism	Amino Acid Metabolism; Cofactor and Vitamin Metabolism; Secondary Metabolite Metabolism; Lipid Metabolism; Xenobiotics Metabolism
231	INC280	CYP4Z1	-0.0304699	aromatase	Tryptophan Metabolism; Retinol Metabolism; Fatty Acid Metabolism; Arachidonic Acid Metabolism; Androgen and Estrogen Metabolism; Linoleic Acid Metabolism; Gamma-Hexachlorocyclohexane Degradation; Cytochrome P450 Metabolism; Drug Metabolism (non-P450); Caffeine Metabolism	Amino Acid Metabolism; Cofactor and Vitamin Metabolism; Secondary Metabolite Metabolism; Lipid Metabolism; Xenobiotics Metabolism
231	INC280	CYP7A1	-0.0231436	cholesterol 7alpha-hydroxylase	Bile Acid Biosynthesis	Lipid Metabolism
231	INC280	DBT	-0.0326032	branched-chain oxoacid dehydrogenase	Valine, Leucine, and Isoleucine Degradation	Amino Acid Metabolism
231	INC280	DCK	-0.111341	deoxycytidine kinase	Pyrimidine Metabolism; Purine Metabolism	Nucleotide Metabolism
231	INC280	DDC	0.100421	aromatic amino acid decarboxylase	Tyrosine Metabolism; Histidine Metabolism; Phenylalanine Metabolism; Tryptophan Metabolism; Indole and Ipecac Alkaloid Biosynthesis; Alkaloid Biosynthesis I	Amino Acid Metabolism; Secondary Metabolite Metabolism
231	INC280	DHODH	-0.0985023	dihydroorotate dehydrogenase	Pyrimidine Metabolism	Nucleotide Metabolism
231	INC280	DLD	-0.205919	pyruvate dehydrogenase complex	Valine, Leucine, and Isoleucine Degradation; Glycine, Serine, and Threonine Metabolism; Alanine and Aspartate Metabolsim; Valine, Leucine, and Isoleucine Biosynthesis	Amino Acid Metabolism; Carbohydrate Metabolism
231	INC280	DPYD	0.0471731	dihydropyrimidine dehydrogenase	Beta-Alanine Metabolism; Pyrimidine Metabolism; Drug Metabolism (non-P450)	Other Amino Acid Metabolism; Nucleotide Metabolism; Xenobiotics Metabolism
231	INC280	DTYMK	0.0313576	deoxythymidylate kinase	Pyrimidine Metabolism	Nucleotide Metabolism
231	INC280	FADS2	-0.100833	delta6 desaturase (D6)	Linoleic Acid Metabolism	Lipid Metabolism
231	INC280	FASN	-0.330385	fatty acid synthase	Fatty Acid Biosynthesis	Lipid Metabolism
231	INC280	FBP1	-0.0581504	fructose-1,6-bisphosphatase	Glycolysis / Gluconeogenesis; Pentose Phosphate Pathway; Fructose and Mannose Metabolism; Carbon Fixation	Carbohydrate Metabolism; Energy Metabolism
231	INC280	FBP2	-0.0779853	fructose-1,6-bisphosphatase	Glycolysis / Gluconeogenesis; Pentose Phosphate Pathway; Fructose and Mannose Metabolism; Carbon Fixation	Carbohydrate Metabolism; Energy Metabolism
231	INC280	G6PC	-0.11215	glucose-6-phosphatase	Galactose Metabolism; Starch and sucrose metabolism; Glycolysis / Gluconeogenesis	Carbohydrate Metabolism; Secondary Metabolite Metabolism
231	INC280	G6PC2	0.0387592	glucose-6-phosphatase	Galactose Metabolism; Starch and sucrose metabolism; Glycolysis / Gluconeogenesis	Carbohydrate Metabolism; Secondary Metabolite Metabolism
231	INC280	G6PC3	-0.151888	glucose-6-phosphatase	Galactose Metabolism; Starch and sucrose metabolism; Glycolysis / Gluconeogenesis	Carbohydrate Metabolism; Secondary Metabolite Metabolism
231	INC280	G6PD	-0.0760642	glucose-6-phosphate dehydrogenase	Pentose Phosphate Pathway; Glutathione Metabolism	Carbohydrate Metabolism; Other Amino Acid Metabolism
231	INC280	GAD1	0.0390005	glutamate decarboxylase	Butanoate Metabolism; Taurine and Hypotaurine Metabolism; Beta-Alanine Metabolism; Glutamate Metabolism; Alanine and Aspartate Metabolsim	Carbohydrate Metabolism; Other Amino Acid Metabolism; Amino Acid Metabolism
231	INC280	GAD2	-0.110791	glutamate decarboxylase	Butanoate Metabolism; Taurine and Hypotaurine Metabolism; Beta-Alanine Metabolism; Glutamate Metabolism; Alanine and Aspartate Metabolsim	Carbohydrate Metabolism; Other Amino Acid Metabolism; Amino Acid Metabolism
231	INC280	GATM	-0.00582105	arginine glycine transamidinase	Arginine and Proline Metabolism; Urea Cycle and Metabolism of Amino Groups; Glycine, Serine, and Threonine Metabolism	Amino Acid Metabolism
231	INC280	GCH1	-0.125128	GTP cyclohydrolase 1	Folate Biosynthesis	Cofactor and Vitamin Metabolism
231	INC280	GCK	-0.101319	hexokinase	Galactose Metabolism; Starch and sucrose metabolism; Glycolysis / Gluconeogenesis	Carbohydrate Metabolism
231	INC280	GCLC	0.0292436	gamma-glutamylcysteine synthetase (gamma-GCShs)	Glutathione Metabolism; Glutamate Metabolism	Other Amino Acid Metabolism; Amino Acid Metabolism
231	INC280	GCLM	0.124206	gamma-glutamylcysteine synthetase (gamma-GCShs)	Glutathione Metabolism; Glutamate Metabolism	Other Amino Acid Metabolism; Amino Acid Metabolism
231	INC280	GFPT1	-0.0865597	glutamine-fructose-6phosphate amidotransferase	Aminosugars Metabolism; Glutamate Metabolism	Carbohydrate Metabolism; Amino Acid Metabolism
231	INC280	GFPT2	-0.0441932	glutamine-fructose-6phosphate amidotransferase	Aminosugars Metabolism; Glutamate Metabolism	Carbohydrate Metabolism; Amino Acid Metabolism
231	INC280	GGT1	-0.160471	glutamine-fructose-6phosphate amidotransferase	Aminosugars Metabolism; Glutamate Metabolism	Carbohydrate Metabolism; Amino Acid Metabolism
231	INC280	GGT5	-0.0018993	gamma glutamyl transferase	Cyanoamino Acid Metabolism; Selenoamino Acid Metabolism; Taurine and Hypotaurine Metabolism; Glutathione Metabolism; Arachidonic Acid Metabolism	Other Amino Acid Metabolism; Lipid Metabolism
231	INC280	GGT6	-0.011615	gamma glutamyl transferase	Cyanoamino Acid Metabolism; Selenoamino Acid Metabolism; Taurine and Hypotaurine Metabolism; Glutathione Metabolism; Arachidonic Acid Metabolism	Other Amino Acid Metabolism; Lipid Metabolism
231	INC280	GGT7	-0.0391317	gamma glutamyl transferase	Cyanoamino Acid Metabolism; Selenoamino Acid Metabolism; Taurine and Hypotaurine Metabolism; Glutathione Metabolism; Arachidonic Acid Metabolism	Other Amino Acid Metabolism; Lipid Metabolism
231	INC280	GNE	0.00716396	gamma glutamyl transferase	Cyanoamino Acid Metabolism; Selenoamino Acid Metabolism; Taurine and Hypotaurine Metabolism; Glutathione Metabolism; Arachidonic Acid Metabolism	Other Amino Acid Metabolism; Lipid Metabolism
231	INC280	GPAM	-0.117861	sn glycerol phosphate acyl transferase	Glycerolipid Metabolism	Lipid Metabolism
231	INC280	GPAT2	0.0861332	sn glycerol phosphate acyl transferase	Glycerolipid Metabolism	Lipid Metabolism
231	INC280	GPD1	-0.0433659	glycerol phosphate dehydrogease	Glycerophospholipid Metabolism	Lipid Metabolism
231	INC280	GPD2	-0.039992	glycerol phosphate dehydrogease	Glycerophospholipid Metabolism	Lipid Metabolism
231	INC280	GSTA1	-0.141901	glutathione s transferase	Glutathione Metabolism; Cytochrome P450 Metabolism	Other Amino Acid Metabolism; Xenobiotics Metabolism
231	INC280	GSTA2	-0.103047	glutathione s transferase	Glutathione Metabolism; Cytochrome P450 Metabolism	Other Amino Acid Metabolism; Xenobiotics Metabolism
231	INC280	GSTA3	-0.0794224	glutathione s transferase	Glutathione Metabolism; Cytochrome P450 Metabolism	Other Amino Acid Metabolism; Xenobiotics Metabolism
231	INC280	GSTA4	0.00852733	glutathione s transferase	Glutathione Metabolism; Cytochrome P450 Metabolism	Other Amino Acid Metabolism; Xenobiotics Metabolism
231	INC280	GSTA5	0.0260925	glutathione s transferase	Glutathione Metabolism; Cytochrome P450 Metabolism	Other Amino Acid Metabolism; Xenobiotics Metabolism
231	INC280	GSTK1	-0.0237304	glutathione s transferase	Glutathione Metabolism; Cytochrome P450 Metabolism	Other Amino Acid Metabolism; Xenobiotics Metabolism
231	INC280	GSTM1	-0.127745	glutathione s transferase	Glutathione Metabolism; Cytochrome P450 Metabolism	Other Amino Acid Metabolism; Xenobiotics Metabolism
231	INC280	GSTM2	0.0166136	glutathione s transferase	Glutathione Metabolism; Cytochrome P450 Metabolism	Other Amino Acid Metabolism; Xenobiotics Metabolism
231	INC280	GSTM3	0.0577527	glutathione s transferase	Glutathione Metabolism; Cytochrome P450 Metabolism	Other Amino Acid Metabolism; Xenobiotics Metabolism
231	INC280	GSTM4	-0.053616	glutathione s transferase	Glutathione Metabolism; Cytochrome P450 Metabolism	Other Amino Acid Metabolism; Xenobiotics Metabolism
231	INC280	GSTM5	0.0279273	glutathione s transferase	Glutathione Metabolism; Cytochrome P450 Metabolism	Other Amino Acid Metabolism; Xenobiotics Metabolism
231	INC280	GSTO1	-0.173412	glutathione s transferase	Glutathione Metabolism; Cytochrome P450 Metabolism	Other Amino Acid Metabolism; Xenobiotics Metabolism
231	INC280	GSTO2	0.00507732	glutathione s transferase	Glutathione Metabolism; Cytochrome P450 Metabolism	Other Amino Acid Metabolism; Xenobiotics Metabolism
231	INC280	GSTP1	-0.0294561	glutathione s transferase	Glutathione Metabolism; Cytochrome P450 Metabolism	Other Amino Acid Metabolism; Xenobiotics Metabolism
231	INC280	GSTT1	-0.0235399	glutathione s transferase	Glutathione Metabolism; Cytochrome P450 Metabolism	Other Amino Acid Metabolism; Xenobiotics Metabolism
231	INC280	GSTT2	0.00482902	glutathione s transferase	Glutathione Metabolism; Cytochrome P450 Metabolism	Other Amino Acid Metabolism; Xenobiotics Metabolism
231	INC280	GSTZ1	0.0770274	glutathione s transferase	Glutathione Metabolism; Cytochrome P450 Metabolism	Other Amino Acid Metabolism; Xenobiotics Metabolism
231	INC280	GYS1	-0.181791	glycogen synthase	Starch and sucrose metabolism	Carbohydrate Metabolism
231	INC280	GYS2	0.0248635	glycogen synthase	Starch and sucrose metabolism	Carbohydrate Metabolism
231	INC280	H6PD	0.0265371	glucose-6-phosphate dehydrogenase	Pentose Phosphate Pathway; Glutathione Metabolism	Carbohydrate Metabolism; Other Amino Acid Metabolism
231	INC280	HADH	0.114761	acyl-CoA dehydrogenase	Fatty Acid Metabolism	Lipid Metabolism
231	INC280	HDC	-0.105844	histidine decarboxylase	Histidine Metabolism	Amino Acid Metabolism
231	INC280	HK2	-0.0352869	hexokinase	Galactose Metabolism; Starch and sucrose metabolism; Glycolysis / Gluconeogenesis	Carbohydrate Metabolism
231	INC280	HK3	-0.164799	hexokinase	Galactose Metabolism; Starch and sucrose metabolism; Glycolysis / Gluconeogenesis	Carbohydrate Metabolism
231	INC280	HMGCR	-0.0647956	3-hydroxy-methylglutaryl coenzyme A	Steroid Biosynthesis	Lipid Metabolism
231	INC280	HMGCS1	0.084406	HMG CoA synthase	Butanoate Metabolism; Valine, Leucine, and Isoleucine Degradation; Ketone Body Metabolism	Carbohydrate Metabolism; Amino Acid Metabolism; Lipid Metabolism
231	INC280	HMGCS2	0.0540036	HMG CoA synthase	Butanoate Metabolism; Valine, Leucine, and Isoleucine Degradation; Ketone Body Metabolism	Carbohydrate Metabolism; Amino Acid Metabolism; Lipid Metabolism
231	INC280	HMOX1	-0.0410354	heme oxygenase	Porphyrin Metabolism	Cofactor and Vitamin Metabolism
231	INC280	HMOX2	0.00824773	heme oxygenase	Porphyrin Metabolism	Cofactor and Vitamin Metabolism
231	INC280	HSD17B10	0.00388612	acyl-CoA dehydrogenase	Fatty Acid Metabolism; Valine, Leucine, and Isoleucine Degradation	Lipid Metabolism; Amino Acid Metabolism
231	INC280	HSD17B4	-0.0124927	acyl-CoA dehydrogenase	Fatty Acid Metabolism	Lipid Metabolism
231	INC280	HSD3B1	-0.131377	beta hydroxysteroid dehydrogenase/isomerase	C21-Steroid Hormone Metabolism; Androgen and Estrogen Metabolism	Lipid Metabolism
231	INC280	HSD3B2	-0.0508448	beta hydroxysteroid dehydrogenase/isomerase	C21-Steroid Hormone Metabolism; Androgen and Estrogen Metabolism	Lipid Metabolism
231	INC280	IMPDH1	-0.098351	inosine monophosphate dehydrogenase	Purine Metabolism; Drug Metabolism (non-P450)	Nucleotide Metabolism; Xenobiotics Metabolism
231	INC280	IMPDH2	0.0632417	inosine monophosphate dehydrogenase	Purine Metabolism; Drug Metabolism (non-P450)	Nucleotide Metabolism; Xenobiotics Metabolism
231	INC280	ISYNA1	0.0419447	myo-inositol-1-phosphate (MIP) synthase	Inositol Phosphate Metabolism; Streptomycin Biosynthesis	Carbohydrate Metabolism; Secondary Metabolite Metabolism
231	INC280	JMJD7-PLA2G4B	-0.100946	phospholipase a2	Arachidonic Acid Metabolism; Ether Lipid Metabolism; Glycerophospholipid Metabolism; Alpha-Linolenic Acid Metabolism; Linoleic Acid Metabolism	Lipid Metabolism
231	INC280	KMO	0.043113	kynurenine hydroxylase	Tryptophan Metabolism	Amino Acid Metabolism
231	INC280	LALBA	0.101794	galactosyltransferase	Galactose Metabolism	Carbohydrate Metabolism
231	INC280	LPCAT1	0.0344507	acetyl-CoA : lyso PAF acetyltransferase	Ether Lipid Metabolism	Lipid Metabolism
231	INC280	LPL	-0.0048138	lipoprotein lipase	Glycerolipid Metabolism	Lipid Metabolism
231	INC280	LTA4H	-0.0298901	leukotriene a4 hydrolase	Arachidonic Acid Metabolism	Lipid Metabolism
231	INC280	LTC4S	0.032046	LTC4 synthase	Arachidonic Acid Metabolism	Lipid Metabolism
231	INC280	MAN1A1	-0.128924	alpha-mannosidase	N-Glycan Degradation; Glycan Structure Degradation	Glycan Metabolism
231	INC280	MAN1B1	-0.0206524	alpha-mannosidase	N-Glycan Degradation; Glycan Structure Degradation	Glycan Metabolism
231	INC280	MAN2A1	-0.025622	alpha-mannosidase	N-Glycan Degradation; Glycan Structure Degradation	Glycan Metabolism
231	INC280	MAN2A2	0.0703814	alpha-mannosidase	N-Glycan Degradation; Glycan Structure Degradation	Glycan Metabolism
231	INC280	MAN2B1	-0.0705781	alpha-mannosidase	N-Glycan Degradation; Glycan Structure Degradation	Glycan Metabolism
231	INC280	MAN2B2	-0.102386	alpha-mannosidase	N-Glycan Degradation; Glycan Structure Degradation	Glycan Metabolism
231	INC280	MAN2C1	0.0340478	alpha-mannosidase	N-Glycan Degradation; Glycan Structure Degradation	Glycan Metabolism
231	INC280	MAT1A	-0.0305387	methionine adenosyl transferase	Selenoamino Acid Metabolism; Methionine Metabolism	Other Amino Acid Metabolism; Amino Acid Metabolism
231	INC280	MAT2B	0.123595	methionine adenosyl transferase	Selenoamino Acid Metabolism; Methionine Metabolism	Other Amino Acid Metabolism; Amino Acid Metabolism
231	INC280	MDH1	0.0297237	malate dehydrogenase	TCA Cycle; Pyruvate Metabolism; Glyoxylate and Dicarboxylate Metabolism; Carbon Fixation;	Carbohydrate Metabolism; Energy Metabolism
231	INC280	MDH2	-0.040605	malate dehydrogenase	TCA Cycle; Pyruvate Metabolism; Glyoxylate and Dicarboxylate Metabolism; Carbon Fixation;	Carbohydrate Metabolism; Energy Metabolism
231	INC280	MGST1	0.0622463	glutathione s transferase	Glutathione Metabolism; Cytochrome P450 Metabolism	Other Amino Acid Metabolism; Xenobiotics Metabolism
231	INC280	MGST3	-0.0127053	glutathione s transferase	Glutathione Metabolism; Cytochrome P450 Metabolism	Other Amino Acid Metabolism; Xenobiotics Metabolism
231	INC280	MTHFR	0.00212804	methylenetetrahydrofolate reductase	Methane Metabolism; One Carbon Pool by Folate	Energy Metabolism; Cofactor and Vitamin Metabolism
231	INC280	NAT1	0.0695089	N-acetyltransferase	Trinitrotoluene Degradation; Drug Metabolism (non-P450); Caffeine Metabolism	Xenobiotics Metabolism; Secondary Metabolite Metabolism
231	INC280	NAT2	0.0707658	N-acetyltransferase	Trinitrotoluene Degradation; Drug Metabolism (non-P450); Caffeine Metabolism	Xenobiotics Metabolism; Secondary Metabolite Metabolism
231	INC280	NMNAT1	0.0421173	NMN adenylyltransferase	Nicotinate and Nicotinamide Metabolism	Cofactor and Vitamin Metabolism
231	INC280	NMNAT2	-0.0208606	NMN adenylyltransferase	Nicotinate and Nicotinamide Metabolism	Cofactor and Vitamin Metabolism
231	INC280	NMNAT3	0.156452	NMN adenylyltransferase	Nicotinate and Nicotinamide Metabolism	Cofactor and Vitamin Metabolism
231	INC280	NOS1	-0.0554792	nitric oxide synthase	Arginine and Proline Metabolism	Amino Acid Metabolism
231	INC280	NOS2	-0.119394	nitric oxide synthase	Arginine and Proline Metabolism	Amino Acid Metabolism
231	INC280	NOS3	0.0725037	nitric oxide synthase	Arginine and Proline Metabolism	Amino Acid Metabolism
231	INC280	NT5C	-0.0611927	5'-nucleotidase	Nicotinate and Nicotinamide Metabolism; Pyrimidine Metabolism; Purine Metabolism	Cofactor and Vitamin Metabolism; Nucleotide Metabolism
231	INC280	NT5C1A	-0.106322	5'-nucleotidase	Nicotinate and Nicotinamide Metabolism; Pyrimidine Metabolism; Purine Metabolism	Cofactor and Vitamin Metabolism; Nucleotide Metabolism
231	INC280	NT5C1B	-0.0108228	5'-nucleotidase	Nicotinate and Nicotinamide Metabolism; Pyrimidine Metabolism; Purine Metabolism	Cofactor and Vitamin Metabolism; Nucleotide Metabolism
231	INC280	NT5C2	-0.082882	5'-nucleotidase	Nicotinate and Nicotinamide Metabolism; Pyrimidine Metabolism; Purine Metabolism	Cofactor and Vitamin Metabolism; Nucleotide Metabolism
231	INC280	NT5C3A	0.0389351	5'-nucleotidase	Nicotinate and Nicotinamide Metabolism; Pyrimidine Metabolism; Purine Metabolism	Cofactor and Vitamin Metabolism; Nucleotide Metabolism
231	INC280	NT5C3B	0.013321	5'-nucleotidase	Nicotinate and Nicotinamide Metabolism; Pyrimidine Metabolism; Purine Metabolism	Cofactor and Vitamin Metabolism; Nucleotide Metabolism
231	INC280	NT5DC1	-0.0889142	5'-nucleotidase	Nicotinate and Nicotinamide Metabolism; Pyrimidine Metabolism; Purine Metabolism	Cofactor and Vitamin Metabolism; Nucleotide Metabolism
231	INC280	NT5DC2	0.0045234	5'-nucleotidase	Nicotinate and Nicotinamide Metabolism; Pyrimidine Metabolism; Purine Metabolism	Cofactor and Vitamin Metabolism; Nucleotide Metabolism
231	INC280	NT5DC3	0.00366322	5'-nucleotidase	Nicotinate and Nicotinamide Metabolism; Pyrimidine Metabolism; Purine Metabolism	Cofactor and Vitamin Metabolism; Nucleotide Metabolism
231	INC280	NT5DC4	0.00885651	5'-nucleotidase	Nicotinate and Nicotinamide Metabolism; Pyrimidine Metabolism; Purine Metabolism	Cofactor and Vitamin Metabolism; Nucleotide Metabolism
231	INC280	NT5E	-0.0321011	5'-nucleotidase	Nicotinate and Nicotinamide Metabolism; Pyrimidine Metabolism; Purine Metabolism	Cofactor and Vitamin Metabolism; Nucleotide Metabolism
231	INC280	NT5M	0.142149	5'-nucleotidase	Nicotinate and Nicotinamide Metabolism; Pyrimidine Metabolism; Purine Metabolism	Cofactor and Vitamin Metabolism; Nucleotide Metabolism
231	INC280	ODC1	-0.042106	ornithine decarboxylase	Glutathione Metabolism; Urea Cycle and Metabolism of Amino Groups	Other Amino Acid Metabolism; Amino Acid Metabolism
231	INC280	OGDH	0.0869456	oxoglutarate dehydrogenase complex	Alanine and Aspartate Metabolism; TCA Cycle; Pyruvate Metabolism; Valine, Leucine, and Isoleucine Degradation; Glycine, Serine, and Threonine Metabolism; Lysine Degradation; Tryptophan Metabolism	Amino Acid Metabolism; Carbohydrate Metabolism
231	INC280	PAH	0.0356258	phenylalanine hydroxylase	Phenylalanine, Tyrosine, and Tryptophan Biosynthesis	Amino Acid Metabolism
231	INC280	PANK1	-0.0235714	pantothenate kinase	Pantothenate and CoA Biosynthesis	Cofactor and Vitamin Metabolism
231	INC280	PANK2	-0.0932127	pantothenate kinase	Pantothenate and CoA Biosynthesis	Cofactor and Vitamin Metabolism
231	INC280	PANK3	-0.173912	pantothenate kinase	Pantothenate and CoA Biosynthesis	Cofactor and Vitamin Metabolism
231	INC280	PANK4	0.121776	pantothenate kinase	Pantothenate and CoA Biosynthesis	Cofactor and Vitamin Metabolism
231	INC280	PCK1	-0.0745184	phosphoenolpyruvate carboxykinase (GTP)	TCA Cycle; Pyruvate Metabolism	Carbohydrate Metabolism
231	INC280	PCYT1A	-0.0105504	choline-phosphate cytidylyltransferase	Aminophosphonate Metabolism; Glycerophospholipid Metabolism	Other Amino Acid Metabolism; Lipid Metabolism
231	INC280	PCYT1B	-0.0518912	choline-phosphate cytidylyltransferase	Aminophosphonate Metabolism; Glycerophospholipid Metabolism	Other Amino Acid Metabolism; Lipid Metabolism
231	INC280	PCYT2	-0.0542169	phosphoethanolamine cytidylyltransferase	Aminophosphonate Metabolism; Glycerophospholipid Metabolism	Other Amino Acid Metabolism; Lipid Metabolism
231	INC280	PDHA1	0.075181	pyruvate dehydrogenase complex	Pyruvate Metabolism	Carbohydrate Metabolism
231	INC280	PDHA2	-0.140901	pyruvate dehydrogenase complex	Pyruvate Metabolism	Carbohydrate Metabolism
231	INC280	PDHB	-0.0531111	pyruvate dehydrogenase complex	Pyruvate Metabolism	Carbohydrate Metabolism
231	INC280	PDK1	0.0214716	pyruvate dehydrogenase complex regulation	Pyruvate Metabolism	Carbohydrate Metabolism
231	INC280	PDK3	-0.0920966	pyruvate dehydrogenase complex regulation	Pyruvate Metabolism	Carbohydrate Metabolism
231	INC280	PDK4	0.0124947	pyruvate dehydrogenase complex regulation	Pyruvate Metabolism	Carbohydrate Metabolism
231	INC280	PDP1	-0.107483	pyruvate dehydrogenase complex regulation	Pyruvate Metabolism	Carbohydrate Metabolism
231	INC280	PDP2	-0.0660463	pyruvate dehydrogenase complex regulation	Pyruvate Metabolism	Carbohydrate Metabolism
231	INC280	PDPR	-0.162603	pyruvate dehydrogenase complex regulation	Pyruvate Metabolism	Carbohydrate Metabolism
231	INC280	PFKM	-0.218808	Phosphofructokinase	Glycolysis / Gluconeogenesis; Fructose and Mannose Metabolism; Galactose Metabolism	Carbohydrate Metabolism
231	INC280	PFKP	-0.216289	Phosphofructokinase	Glycolysis / Gluconeogenesis; Fructose and Mannose Metabolism; Galactose Metabolism	Carbohydrate Metabolism
231	INC280	PIK3C3	-0.111348	PI kinase	Inositol Phosphate Metabolism	Carbohydrate Metabolism
231	INC280	PIKFYVE	-0.0435059	phosphatidylinositol phosphate kinase	Inositol Phosphate Metabolism	Carbohydrate Metabolism
231	INC280	PIP4K2A	-0.139582	phosphatidylinositol phosphate kinase	Inositol Phosphate Metabolism	Carbohydrate Metabolism
231	INC280	PIP4K2B	-0.152304	phosphatidylinositol phosphate kinase	Inositol Phosphate Metabolism	Carbohydrate Metabolism
231	INC280	PIP4K2C	-0.0816718	phosphatidylinositol phosphate kinase	Inositol Phosphate Metabolism	Carbohydrate Metabolism
231	INC280	PIP5K1A	-0.0360856	phosphatidylinositol phosphate kinase	Inositol Phosphate Metabolism	Carbohydrate Metabolism
231	INC280	PIP5K1B	-0.168973	phosphatidylinositol phosphate kinase	Inositol Phosphate Metabolism	Carbohydrate Metabolism
231	INC280	PIP5K1C	-0.0308241	phosphatidylinositol phosphate kinase	Inositol Phosphate Metabolism	Carbohydrate Metabolism
231	INC280	PKLR	-0.142846	pyruvate kinase	Glycolysis / Gluconeogenesis; Pyruvate Metabolism; Carbon Fixation; Purine Metabolism	Carbohydrate Metabolism; Energy Metabolism; Nucleotide Metabolism
231	INC280	PKM	-0.0600929	pyruvate kinase	Glycolysis / Gluconeogenesis; Pyruvate Metabolism; Carbon Fixation; Purine Metabolism	Carbohydrate Metabolism; Energy Metabolism; Nucleotide Metabolism
231	INC280	PLA2G10	-0.0595764	phospholipase a2	Arachidonic Acid Metabolism; Ether Lipid Metabolism; Glycerophospholipid Metabolism; Alpha-Linolenic Acid Metabolism; Linoleic Acid Metabolism	Lipid Metabolism
231	INC280	PLA2G12A	-0.134448	phospholipase a2	Arachidonic Acid Metabolism; Ether Lipid Metabolism; Glycerophospholipid Metabolism; Alpha-Linolenic Acid Metabolism; Linoleic Acid Metabolism	Lipid Metabolism
231	INC280	PLA2G12B	0.0125295	phospholipase a2	Arachidonic Acid Metabolism; Ether Lipid Metabolism; Glycerophospholipid Metabolism; Alpha-Linolenic Acid Metabolism; Linoleic Acid Metabolism	Lipid Metabolism
231	INC280	PLA2G1B	0.0115238	phospholipase a2	Arachidonic Acid Metabolism; Ether Lipid Metabolism; Glycerophospholipid Metabolism; Alpha-Linolenic Acid Metabolism; Linoleic Acid Metabolism	Lipid Metabolism
231	INC280	PLA2G2A	0.013072	phospholipase a2	Arachidonic Acid Metabolism; Ether Lipid Metabolism; Glycerophospholipid Metabolism; Alpha-Linolenic Acid Metabolism; Linoleic Acid Metabolism	Lipid Metabolism
231	INC280	PLA2G2D	-0.00408906	phospholipase a2	Arachidonic Acid Metabolism; Ether Lipid Metabolism; Glycerophospholipid Metabolism; Alpha-Linolenic Acid Metabolism; Linoleic Acid Metabolism	Lipid Metabolism
231	INC280	PLA2G2E	-0.0584003	phospholipase a2	Arachidonic Acid Metabolism; Ether Lipid Metabolism; Glycerophospholipid Metabolism; Alpha-Linolenic Acid Metabolism; Linoleic Acid Metabolism	Lipid Metabolism
231	INC280	PLA2G3	-0.194157	phospholipase a2	Arachidonic Acid Metabolism; Ether Lipid Metabolism; Glycerophospholipid Metabolism; Alpha-Linolenic Acid Metabolism; Linoleic Acid Metabolism	Lipid Metabolism
231	INC280	PLA2G4A	-0.0758676	phospholipase a2	Arachidonic Acid Metabolism; Ether Lipid Metabolism; Glycerophospholipid Metabolism; Alpha-Linolenic Acid Metabolism; Linoleic Acid Metabolism	Lipid Metabolism
231	INC280	PLA2G4B	-0.151685	phospholipase a2	Arachidonic Acid Metabolism; Ether Lipid Metabolism; Glycerophospholipid Metabolism; Alpha-Linolenic Acid Metabolism; Linoleic Acid Metabolism	Lipid Metabolism
231	INC280	PLA2G5	-0.019739	phospholipase a2	Arachidonic Acid Metabolism; Ether Lipid Metabolism; Glycerophospholipid Metabolism; Alpha-Linolenic Acid Metabolism; Linoleic Acid Metabolism	Lipid Metabolism
231	INC280	PLA2G6	-0.134944	phospholipase a2	Arachidonic Acid Metabolism; Ether Lipid Metabolism; Glycerophospholipid Metabolism; Alpha-Linolenic Acid Metabolism; Linoleic Acid Metabolism	Lipid Metabolism
231	INC280	PNPO	-0.0139625	pyridoxamine 5'-phosphate oxidase	Vitamin B6 Metabolism	Cofactor and Vitamin Metabolism
231	INC280	PPAP2A	-0.200044	phosphatidate phosphohydrolase	Ether Lipid Metabolism; Glycerophospholipid Metabolism; Sphingolipid Metabolism; Glycerolipid Metabolism	Lipid Metabolism
231	INC280	PPAP2B	-0.0384503	phosphatidate phosphohydrolase	Ether Lipid Metabolism; Glycerophospholipid Metabolism; Sphingolipid Metabolism; Glycerolipid Metabolism	Lipid Metabolism
231	INC280	PPAP2C	-0.196799	phosphatidate phosphohydrolase	Ether Lipid Metabolism; Glycerophospholipid Metabolism; Sphingolipid Metabolism; Glycerolipid Metabolism	Lipid Metabolism
231	INC280	PPAT	-0.0287774	phosphoribosyl pyrophosphate amidotransferase	Glutamate Metabolism; Purine Metabolism	Amino Acid Metabolism; Nucleotide Metabolism
231	INC280	PRPS1	-0.13593	phosphoribosyl pyrophosphate synthase	Pentose Phosphate Pathway; Purine Metabolism	Carbohydrate Metabolism; Nucleotide Metabolism
231	INC280	PRPS2	-0.121687	phosphoribosyl pyrophosphate synthase	Pentose Phosphate Pathway; Purine Metabolism	Carbohydrate Metabolism; Nucleotide Metabolism
231	INC280	PTGS1	-0.0168361	cyclooxygenase	Arachidonic Acid Metabolism	Lipid Metabolism
231	INC280	PTS	-0.307607	6-pyruvoyltetrahydropterin synthase	Folate Biosynthesis	Cofactor and Vitamin Metabolism
231	INC280	PYGB	-0.0390844	glycogen phosphorylase	Starch and sucrose metabolism	Carbohydrate Metabolism
231	INC280	PYGL	-0.12127	glycogen phosphorylase	Starch and sucrose metabolism	Carbohydrate Metabolism
231	INC280	PYGM	0.041831	glycogen phosphorylase	Starch and sucrose metabolism	Carbohydrate Metabolism
231	INC280	RRM1	-0.112575	ribonucleotide reductase	Purine Metabolism; Pyrimidine Metabolism; Glutathione Metabolism	Nucleotide Metabolism; Other Amino Acid Metabolism
231	INC280	RRM2	0.0282427	ribonucleotide reductase	Purine Metabolism; Pyrimidine Metabolism; Glutathione Metabolism	Nucleotide Metabolism; Other Amino Acid Metabolism
231	INC280	RRM2B	0.0700771	ribonucleotide reductase	Purine Metabolism; Pyrimidine Metabolism; Glutathione Metabolism	Nucleotide Metabolism; Other Amino Acid Metabolism
231	INC280	SAT1	0.0195274	spermidine/spermine N-acetyltransferase	Urea Cycle and Metabolism of Amino Groups	Amino Acid Metabolism
231	INC280	SAT2	-0.0338977	spermidine/spermine N-acetyltransferase	Urea Cycle and Metabolism of Amino Groups	Amino Acid Metabolism
231	INC280	SCD	0.0671732	stearoyl-CoA desaturase	Unsaturated Fatty Acid Biosynthesis	Lipid Metabolism
231	INC280	SCD5	-0.0428988	stearoyl-CoA desaturase	Unsaturated Fatty Acid Biosynthesis	Lipid Metabolism
231	INC280	SOAT1	-0.0651188	acylCoA : cholesterol acyltransfease	Bile Acid Biosynthesis	Lipid Metabolism
231	INC280	SOAT2	-0.0211835	acylCoA : cholesterol acyltransfease	Bile Acid Biosynthesis	Lipid Metabolism
231	INC280	SPTLC1	-0.0351227	serine palmitoyltransferase	Sphingolipid Metabolism	Lipid Metabolism
231	INC280	SPTLC2	-0.024376	serine palmitoyltransferase	Sphingolipid Metabolism	Lipid Metabolism
231	INC280	SPTLC3	-0.00726476	serine palmitoyltransferase	Sphingolipid Metabolism	Lipid Metabolism
231	INC280	SPTSSA	-0.0113659	serine palmitoyltransferase	Sphingolipid Metabolism	Lipid Metabolism
231	INC280	SPTSSB	0.0190854	serine palmitoyltransferase	Sphingolipid Metabolism	Lipid Metabolism
231	INC280	SQLE	0.0868666	squalene epoxidase	Steroid Biosynthesis; Terpenoid Biosynthesis	Lipid Metabolism; Secondary Metabolite Metabolism
231	INC280	SRM	-0.0746124	squalene epoxidase	Steroid Biosynthesis; Terpenoid Biosynthesis	Lipid Metabolism; Secondary Metabolite Metabolism
231	INC280	STS	-0.0951427	sulfatase	Androgen and Estrogen Metabolism	Lipid Metabolism
231	INC280	SULF1	0.0731954	sulfatase	Androgen and Estrogen Metabolism	Lipid Metabolism
231	INC280	SULF2	-0.0953137	sulfatase	Androgen and Estrogen Metabolism	Lipid Metabolism
231	INC280	TAT	-0.0752033	tyrosine aminotransferase	Tyrosine Metabolism; Phenylalanine Metabolism; Phenylalanine, Tyrosine, and Tryptophan Biosynthesis; Methionine Metabolism; Novobiocin Biosynthesis; Alkaloid Biosynthesis I	Amino Acid Metabolism; Secondary Metabolite Metabolism
231	INC280	TDO2	0.0671911	tryptophan 2,3-dioxygenase	Tryptophan Metabolism	Amino Acid Metabolism
231	INC280	TK1	-0.0448782	thymidine kinase	Pyrimidine Metabolism; Drug Metabolism (non-P450)	Nucleotide Metabolism; Xenobiotics Metabolism
231	INC280	TK2	-0.0399881	thymidine kinase	Pyrimidine Metabolism; Drug Metabolism (non-P450)	Nucleotide Metabolism; Xenobiotics Metabolism
231	INC280	TKT	-0.189183	transketolase	Pentose Phosphate Pathway	Carbohydrate Metabolism
231	INC280	TPH1	-0.102303	tryptophan hydroxylase	Tryptophan Metabolism	Amino Acid Metabolism
231	INC280	TPH2	-0.0578927	tryptophan hydroxylase	Tryptophan Metabolism	Amino Acid Metabolism
231	INC280	TYMP	-0.240222	thymidine phosphorylase	Pyrimidine Metabolism; Purine Metabolism; Drug Metabolism (non-P450)	Nucleotide Metabolism; Xenobiotics Metabolism
231	INC280	TYMS	-0.017705	thymidylate synthetase	One Carbon Pool by Folate; Pyrimidine Metabolism	Cofactor and Vitamin Metabolism; Nucleotide Metabolism
231	INC280	TYR	0.0416121	tyrosinase	Tyrosine Metabolism; Riboflavin Metabolism; Alkaloid Biosynthesis I	Amino Acid Metabolism; Cofactor and Vitamin Metabolism; Secondary Metabolite Metabolism
231	INC280	UCK1	0.0853642	uridine-cytidine nucleoside kinase	Pyrimidine Metabolism; Drug Metabolism (non-P450)	Nucleotide Metabolism; Xenobiotics Metabolism
231	INC280	UGT1A1	0.0684828	bilirubin uridine diphosphate glucuronosyltransferase	Starch and sucrose metabolism; Pentose and Glucuronate Interconversions; Porphyrin Metabolism; Retinol Metabolism; Androgen and Estrogen Metabolism; Cytochrome P450 Metabolism; Drug Metabolism (non-P450)	Carbohydrate Metabolism; Cofactor and Vitamin Metabolism; Lipid Metabolism; Xenobiotics Metabolism
231	INC280	UGT1A4	-0.297875	bilirubin uridine diphosphate glucuronosyltransferase	Starch and sucrose metabolism; Pentose and Glucuronate Interconversions; Porphyrin Metabolism; Retinol Metabolism; Androgen and Estrogen Metabolism; Cytochrome P450 Metabolism; Drug Metabolism (non-P450)	Carbohydrate Metabolism; Cofactor and Vitamin Metabolism; Lipid Metabolism; Xenobiotics Metabolism
231	INC280	UROS	-0.0620865	uroporphyrinogen synthase	Porphyrin Metabolism	Cofactor and Vitamin Metabolism
231	INC280	XDH	-0.113816	xanthine oxidase	Purine Metabolism; Drug Metabolism (non-P450); Caffeine Metabolism	Nucleotide Metabolism; Secondary Metabolite Metabolism
468	Erlotinib	AANAT	-0.00584469	arylalkylamine N-acetyltransferase	Tryptophan Metabolism	Amino Acid Metabolism
468	Erlotinib	ACACA	-0.138829	acetyl CoA carboxylase	Propanoate Metabolism; Pyruvate Metabolism; Fatty Acid Biosynthesis; Tetracycline Biosynthesis	Carbohydrate Metabolism; Lipid Metabolism; Secondary Metabolite Metabolism
468	Erlotinib	ACACB	-0.0349638	acetyl CoA carboxylase	Propanoate Metabolism; Pyruvate Metabolism; Fatty Acid Biosynthesis; Tetracycline Biosynthesis	Carbohydrate Metabolism; Lipid Metabolism; Secondary Metabolite Metabolism
468	Erlotinib	ACADL	0.0492741	acyl CoA dehydrogenase	Fatty Acid Metabolism	Lipid Metabolism
468	Erlotinib	ACADS	-0.0577138	medium chain acyl CoA dehydrogenase	Fatty Acid Metabolism; Butanoate Metabolism; Valine, Leucine, and Isoleucine Degradation	Carbohydrate Metabolism; Lipid Metabolism
468	Erlotinib	ACHE	-0.0205891	Acetylcholinesterase	Glycerophospholipid Metabolism	Lipid Metabolism
468	Erlotinib	ACLY	-0.068258	Citrate Lyase	TCA Cycle	Carbohydrate Metabolism
468	Erlotinib	ACO1	0.0646671	aconitase	TCA Cycle; Glyoxylate and Dicarboxylate Metabolism; Reductive Carboxylate Cycle (CO2 Fixation)	Carbohydrate Metabolism; Energy Metabolism
468	Erlotinib	ACO2	-0.0814621	aconitase	TCA Cycle; Glyoxylate and Dicarboxylate Metabolism; Reductive Carboxylate Cycle (CO2 Fixation)	Lipid Metabolism
468	Erlotinib	ACOX1	0.0072231	acyl CoA oxidase	Fatty Acid Metabolism; Unsaturated Fatty Acid Biosynthesis; Alpha-Linolenic Acid Metabolism	Lipid Metabolism
468	Erlotinib	ACOX2	0.0618227	acyl CoA oxidase	Fatty Acid Metabolism; Unsaturated Fatty Acid Biosynthesis; Alpha-Linolenic Acid Metabolism	Lipid Metabolism
468	Erlotinib	ACOX3	0.0376374	acyl CoA oxidase	Fatty Acid Metabolism; Unsaturated Fatty Acid Biosynthesis; Alpha-Linolenic Acid Metabolism	Lipid Metabolism
468	Erlotinib	ACSL1	-0.0703634	arachidonyl CoA synthetase	Fatty Acid Metabolism	Lipid Metabolism
468	Erlotinib	ACSL3	-0.04585	arachidonyl CoA synthetase	Fatty Acid Metabolism	Lipid Metabolism
468	Erlotinib	ACSL4	0.11158	arachidonyl CoA synthetase	Fatty Acid Metabolism	Lipid Metabolism
468	Erlotinib	ACSL5	-0.0901049	arachidonyl CoA synthetase	Fatty Acid Metabolism	Lipid Metabolism
468	Erlotinib	ACSL6	-0.0813112	arachidonyl CoA synthetase	Fatty Acid Metabolism	Carbohydrate Metabolism; Amino Acid Metabolism; Lipid Metabolism; Cofactor and Vitamin Metabolism; Xenobiotics Metabolism
468	Erlotinib	ADH1A	0.00283258	alcohol dehydrogenase	Glycolysis / Gluconeogenesis; Tyrosine Metabolism; Retinol Metabolism; Fatty Acid Metabolism; Bile Acid Biosynthesis; 1- and 2- Methylnaphthalene Degradation; Cytochrome P450 Metabolism; 3-Chloroacrylic Acid Degradation	Carbohydrate Metabolism; Amino Acid Metabolism; Lipid Metabolism; Cofactor and Vitamin Metabolism; Xenobiotics Metabolism
468	Erlotinib	ADH1B	-0.00833136	alcohol dehydrogenase	Glycolysis / Gluconeogenesis; Tyrosine Metabolism; Retinol Metabolism; Fatty Acid Metabolism; Bile Acid Biosynthesis; 1- and 2- Methylnaphthalene Degradation; Cytochrome P450 Metabolism; 3-Chloroacrylic Acid Degradation	Carbohydrate Metabolism; Amino Acid Metabolism; Lipid Metabolism; Cofactor and Vitamin Metabolism; Xenobiotics Metabolism
468	Erlotinib	ADH1C	-0.0714641	alcohol dehydrogenase	Glycolysis / Gluconeogenesis; Tyrosine Metabolism; Retinol Metabolism; Fatty Acid Metabolism; Bile Acid Biosynthesis; 1- and 2- Methylnaphthalene Degradation; Cytochrome P450 Metabolism; 3-Chloroacrylic Acid Degradation	Carbohydrate Metabolism; Amino Acid Metabolism; Lipid Metabolism; Cofactor and Vitamin Metabolism; Xenobiotics Metabolism
468	Erlotinib	ADH4	0.0394313	alcohol dehydrogenase	Glycolysis / Gluconeogenesis; Tyrosine Metabolism; Retinol Metabolism; Fatty Acid Metabolism; Bile Acid Biosynthesis; 1- and 2- Methylnaphthalene Degradation; Cytochrome P450 Metabolism; 3-Chloroacrylic Acid Degradation	Carbohydrate Metabolism; Amino Acid Metabolism; Lipid Metabolism; Cofactor and Vitamin Metabolism; Xenobiotics Metabolism
468	Erlotinib	ADH5	-0.026035	alcohol dehydrogenase	Glycolysis / Gluconeogenesis; Tyrosine Metabolism; Retinol Metabolism; Fatty Acid Metabolism; Bile Acid Biosynthesis; 1- and 2- Methylnaphthalene Degradation; Cytochrome P450 Metabolism; 3-Chloroacrylic Acid Degradation	Carbohydrate Metabolism; Amino Acid Metabolism; Lipid Metabolism; Cofactor and Vitamin Metabolism; Xenobiotics Metabolism
468	Erlotinib	ADH6	0.0816503	alcohol dehydrogenase	Glycolysis / Gluconeogenesis; Tyrosine Metabolism; Retinol Metabolism; Fatty Acid Metabolism; Bile Acid Biosynthesis; 1- and 2- Methylnaphthalene Degradation; Cytochrome P450 Metabolism; 3-Chloroacrylic Acid Degradation	Carbohydrate Metabolism; Amino Acid Metabolism; Lipid Metabolism; Cofactor and Vitamin Metabolism; Xenobiotics Metabolism
468	Erlotinib	ADK	0.019825	adenosine kinase	Purine Metabolism	Nucleotide Metabolism
468	Erlotinib	AKR1B1	0.0289228	aldose reductase/NADPH-dependent aldo-keto reductase	Galactose Metabolism; Pyruvate Metabolism; Fructose and Mannose Metabolism; Pentose and Glucuronate Interconversions; Glycerolipid Metabolism
468	Erlotinib	ALAS1	-0.108691	5-aminolevulinate synthase	Glycine, Serine, and Threonine Metabolism; Porphyrin Metabolism	Amino Acid Metabolism; Cofactor and Vitamin Metabolism
468	Erlotinib	ALAS2	-0.0473519	5-aminolevulinate synthase	Glycine, Serine, and Threonine Metabolism; Porphyrin Metabolism	Amino Acid Metabolism; Cofactor and Vitamin Metabolism
468	Erlotinib	ALDH1A1	-0.00282568	retinal dehydrogenase	Retinol Metabolism	Cofactor and Vitamin Metabolism
468	Erlotinib	ALDH1A2	0.0558468	retinal dehydrogenase	Retinol Metabolism	Cofactor and Vitamin Metabolism
468	Erlotinib	ALDH1A3	0.0638266	aldehyde dehydrogenase	Propanoate Metabolism; Butanoate Metabolism; Glycolysis / Gluconeogenesis; Ascorbate and Aldarate Metabolism; Pyruvate Metabolism; Beta-Alanine Metabolism; Urea Cycle and Metabolism of Amino Groups; Valine, Leucine, and Isoleucine Degradation; Lysine Degradation; Tryptophan Metabolism; Fatty Acid Metabolism; Bile Acid Biosynthesis; Glycerolipid Metabolism; 1,2-Dichloroethane Degradation; 3-Chloro…	Carbohydrate Metabolism; Other Amino Acid Metabolism; Amino Acid Metabolism; Lipid Metabolism; Xenobiotics Metabolism; Secondary Metabolite Metabolism
468	Erlotinib	ALDH1B1	0.0260575	aldehyde dehydrogenase	Propanoate Metabolism; Butanoate Metabolism; Glycolysis / Gluconeogenesis; Ascorbate and Aldarate Metabolism; Pyruvate Metabolism; Beta-Alanine Metabolism; Urea Cycle and Metabolism of Amino Groups; Valine, Leucine, and Isoleucine Degradation; Lysine Degradation; Tryptophan Metabolism; Fatty Acid Metabolism; Bile Acid Biosynthesis; Glycerolipid Metabolism; 1,2-Dichloroethane Degradation; 3-Chloro…	Carbohydrate Metabolism; Other Amino Acid Metabolism; Amino Acid Metabolism; Lipid Metabolism; Xenobiotics Metabolism; Secondary Metabolite Metabolism
468	Erlotinib	ALDH3A1	0.00534383	aldehyde dehydrogenase	Propanoate Metabolism; Butanoate Metabolism; Glycolysis / Gluconeogenesis; Ascorbate and Aldarate Metabolism; Pyruvate Metabolism; Beta-Alanine Metabolism; Urea Cycle and Metabolism of Amino Groups; Valine, Leucine, and Isoleucine Degradation; Lysine Degradation; Tryptophan Metabolism; Fatty Acid Metabolism; Bile Acid Biosynthesis; Glycerolipid Metabolism; 1,2-Dichloroethane Degradation; 3-Chloro…	Carbohydrate Metabolism; Other Amino Acid Metabolism; Amino Acid Metabolism; Lipid Metabolism; Xenobiotics Metabolism; Secondary Metabolite Metabolism
468	Erlotinib	ALDH3A2	0.024823	aldehyde dehydrogenase	Propanoate Metabolism; Butanoate Metabolism; Glycolysis / Gluconeogenesis; Ascorbate and Aldarate Metabolism; Pyruvate Metabolism; Beta-Alanine Metabolism; Urea Cycle and Metabolism of Amino Groups; Valine, Leucine, and Isoleucine Degradation; Lysine Degradation; Tryptophan Metabolism; Fatty Acid Metabolism; Bile Acid Biosynthesis; Glycerolipid Metabolism; 1,2-Dichloroethane Degradation; 3-Chloro…	Carbohydrate Metabolism; Other Amino Acid Metabolism; Amino Acid Metabolism; Lipid Metabolism; Xenobiotics Metabolism; Secondary Metabolite Metabolism
468	Erlotinib	ALDH7A1	-0.0739487	aldehyde dehydrogenase	Propanoate Metabolism; Butanoate Metabolism; Glycolysis / Gluconeogenesis; Ascorbate and Aldarate Metabolism; Pyruvate Metabolism; Beta-Alanine Metabolism; Urea Cycle and Metabolism of Amino Groups; Valine, Leucine, and Isoleucine Degradation; Lysine Degradation; Tryptophan Metabolism; Fatty Acid Metabolism; Bile Acid Biosynthesis; Glycerolipid Metabolism; 1,2-Dichloroethane Degradation; 3-Chloro…	Carbohydrate Metabolism; Other Amino Acid Metabolism; Amino Acid Metabolism; Lipid Metabolism; Xenobiotics Metabolism; Secondary Metabolite Metabolism
468	Erlotinib	ALDH9A1	0.00339909	aldehyde dehydrogenase	Propanoate Metabolism; Butanoate Metabolism; Glycolysis / Gluconeogenesis; Ascorbate and Aldarate Metabolism; Pyruvate Metabolism; Beta-Alanine Metabolism; Urea Cycle and Metabolism of Amino Groups; Valine, Leucine, and Isoleucine Degradation; Lysine Degradation; Tryptophan Metabolism; Fatty Acid Metabolism; Bile Acid Biosynthesis; Glycerolipid Metabolism; 1,2-Dichloroethane Degradation; 3-Chloro…	Carbohydrate Metabolism; Other Amino Acid Metabolism; Amino Acid Metabolism; Lipid Metabolism; Xenobiotics Metabolism; Secondary Metabolite Metabolism
468	Erlotinib	ALOX5	0.0619526	oxygen oxidoreductase	Arachidonic Acid Metabolism; Linoleic Acid Metabolism	Lipid Metabolism
468	Erlotinib	AMD1	-0.104141	S-adenosylmethionine decarboxylase	Urea Cycle and Metabolism of Amino Groups; Methionine Metabolism	Amino Acid Metabolism
468	Erlotinib	APRT	0.0567723	adenine phosphoribosyltransfease	Purine Metabolism	Nucleotide Metabolism
468	Erlotinib	ASS1	0.0365976	arginiosuccinic acid synthetase	Urea Cycle and Metabolism of Amino Groups; Urea Cycle and Metabolism of Amino Groups; Alanine and Aspartate Metabolsim	Amino Acid Metabolism
468	Erlotinib	B4GALT1	-0.118742	galactosyltransferase	Galactose Metabolism	Carbohydrate Metabolism
468	Erlotinib	B4GALT2	0.0221613	galactosyltransferase	Galactose Metabolism	Carbohydrate Metabolism
468	Erlotinib	BCKDHA	0.0467141	branched-chain oxoacid dehydrogenase	Valine, Leucine, and Isoleucine Degradation	Amino Acid Metabolism
468	Erlotinib	BCKDHB	0.107538	branched-chain oxoacid dehydrogenase	Valine, Leucine, and Isoleucine Degradation	Amino Acid Metabolism
468	Erlotinib	BCKDK	0.0730764	branched-chain alpha-keto acid dehydrogenase complex	Glycolysis / Gluconeogenesis; TCA Cycle; Pyruvate Metabolism; Valine, Leucine, and Isoleucine Degradation; Glycine, Serine, and Threonine Metabolism; Alanine and Aspartate Metabolsim	Carbohydrate Metabolism; Amino Acid Metabolism
468	Erlotinib	CAD	0.0865872	carbamyl phosphate synthase	Pyrimidine Metabolism; Glutamate Metabolism	Nucleotide Metabolism; Amino Acid Metabolism
468	Erlotinib	CBS	0.0963385	cystathione-beta-synthase	Selenoamino Acid Metabolism; Glycine, Serine, and Threonine Metabolism; Methionine Metabolism	Amino Acid Metabolism
468	Erlotinib	CEL	0.0243526	carboxyl ester lipase	Glycerolipid Metabolism	Lipid Metabolism
468	Erlotinib	CHAT	-0.0716382	choline acetyl transfease	Glycerophospholipid Metabolism	Lipid Metabolism
468	Erlotinib	CHKA	0.0638741	choline kinase	Glycine, Serine, and Threonine Metabolism; Glycerophospholipid Metabolism	Amino Acid Metabolism; Lipid Metabolism
468	Erlotinib	CHKB	-0.0469645	choline kinase	Glycine, Serine, and Threonine Metabolism; Glycerophospholipid Metabolism	Amino Acid Metabolism; Lipid Metabolism
468	Erlotinib	COX4I1	-0.0566238	cytochrome c oxidase	Oxidative Phosphorylation	Energy Metabolism
468	Erlotinib	COX4I2	-0.123774	cytochrome c oxidase	Oxidative Phosphorylation	Energy Metabolism
468	Erlotinib	COX5A	0.125581	cytochrome c oxidase	Oxidative Phosphorylation	Energy Metabolism
468	Erlotinib	COX5B	-0.066613	cytochrome c oxidase	Oxidative Phosphorylation	Energy Metabolism
468	Erlotinib	COX6A1	-0.0631974	cytochrome c oxidase	Oxidative Phosphorylation	Energy Metabolism
468	Erlotinib	COX6A2	0.0110516	cytochrome c oxidase	Oxidative Phosphorylation	Energy Metabolism
468	Erlotinib	COX6B1	0.0314834	cytochrome c oxidase	Oxidative Phosphorylation	Energy Metabolism
468	Erlotinib	COX6B2	0.0874683	cytochrome c oxidase	Oxidative Phosphorylation	Energy Metabolism
468	Erlotinib	COX6C	0.00805427	cytochrome c oxidase	Oxidative Phosphorylation	Energy Metabolism
468	Erlotinib	COX7A1	-0.0564892	cytochrome c oxidase	Oxidative Phosphorylation	Energy Metabolism
468	Erlotinib	COX7A2	0.0773809	cytochrome c oxidase	Oxidative Phosphorylation	Energy Metabolism
468	Erlotinib	COX7B	0.0983377	cytochrome c oxidase	Oxidative Phosphorylation	Energy Metabolism
468	Erlotinib	COX7B2	-0.028935	cytochrome c oxidase	Oxidative Phosphorylation	Energy Metabolism
468	Erlotinib	COX7C	0.130609	cytochrome c oxidase	Oxidative Phosphorylation	Energy Metabolism
468	Erlotinib	COX8A	0.0160177	cytochrome c oxidase	Oxidative Phosphorylation	Energy Metabolism
468	Erlotinib	COX8C	0.00482275	cytochrome c oxidase	Oxidative Phosphorylation	Energy Metabolism
468	Erlotinib	CPOX	0.0759388	coproporphyrinogen oxidase	Porphyrin Metabolism	Cofactor and Vitamin Metabolism
468	Erlotinib	CPS1	0.0751754	carbamoyl phosphate synthetase 1	Nitrogen Metabolism; Arginine and Proline Metabolism; Urea Cycle and Metabolism of Amino Groups; Glutamate Metabolism	Energy Metabolism; Amino Acid Metabolism
468	Erlotinib	CPT1A	-0.18953	carnitine palmitoyltransferase 1a	Fatty Acid Metabolism	Lipid Metabolism
468	Erlotinib	CSAD	-0.0369296	sulfoalanine decarboxylase	Taurine and Hypotaurine Metabolism	Other Amino Acid Metabolism
468	Erlotinib	CTH	-0.0103841	cystathionine-gamma-lyase	Nitrogen Metabolism; Selenoamino Acid Metabolism; Cystein Metabolism; Glycine, Serine, and Threonine Metabolism; Methionine Metabolism	Energy Metabolism; Other Amino Acid Metabolism; Amino Acid Metabolism
468	Erlotinib	CTPS1	-0.0178005	cytidine triphosphate synthetase	Pyrimidine Metabolism	Nucleotide Metabolism
468	Erlotinib	CTPS2	-0.0626391	cytidine triphosphate synthetase	Pyrimidine Metabolism	Nucleotide Metabolism
468	Erlotinib	CYP11A1	-0.0736233	P450scc	C21-Steroid Hormone Metabolism	Lipid Metabolism
468	Erlotinib	CYP17A1	0.0799631	17-hydroxylase-17,20-lyase	C21-Steroid Hormone Metabolism	Lipid Metabolism
468	Erlotinib	CYP19A1	0.06506	aromatase	Tryptophan Metabolism; Retinol Metabolism; Fatty Acid Metabolism; Arachidonic Acid Metabolism; Androgen and Estrogen Metabolism; Linoleic Acid Metabolism; Gamma-Hexachlorocyclohexane Degradation; Cytochrome P450 Metabolism; Drug Metabolism (non-P450); Caffeine Metabolism	Amino Acid Metabolism; Cofactor and Vitamin Metabolism; Secondary Metabolite Metabolism; Lipid Metabolism; Xenobiotics Metabolism
468	Erlotinib	CYP1A1	0.096807	aromatase	Tryptophan Metabolism; Retinol Metabolism; Fatty Acid Metabolism; Arachidonic Acid Metabolism; Androgen and Estrogen Metabolism; Linoleic Acid Metabolism; Gamma-Hexachlorocyclohexane Degradation; Cytochrome P450 Metabolism; Drug Metabolism (non-P450); Caffeine Metabolism	Amino Acid Metabolism; Cofactor and Vitamin Metabolism; Secondary Metabolite Metabolism; Lipid Metabolism; Xenobiotics Metabolism
468	Erlotinib	CYP1A2	0.0187578	aromatase	Tryptophan Metabolism; Retinol Metabolism; Fatty Acid Metabolism; Arachidonic Acid Metabolism; Androgen and Estrogen Metabolism; Linoleic Acid Metabolism; Gamma-Hexachlorocyclohexane Degradation; Cytochrome P450 Metabolism; Drug Metabolism (non-P450); Caffeine Metabolism	Amino Acid Metabolism; Cofactor and Vitamin Metabolism; Secondary Metabolite Metabolism; Lipid Metabolism; Xenobiotics Metabolism
468	Erlotinib	CYP1B1	0.071075	aromatase	Tryptophan Metabolism; Retinol Metabolism; Fatty Acid Metabolism; Arachidonic Acid Metabolism; Androgen and Estrogen Metabolism; Linoleic Acid Metabolism; Gamma-Hexachlorocyclohexane Degradation; Cytochrome P450 Metabolism; Drug Metabolism (non-P450); Caffeine Metabolism	Amino Acid Metabolism; Cofactor and Vitamin Metabolism; Secondary Metabolite Metabolism; Lipid Metabolism; Xenobiotics Metabolism
468	Erlotinib	CYP2A13	0.00614334	aromatase	Tryptophan Metabolism; Retinol Metabolism; Fatty Acid Metabolism; Arachidonic Acid Metabolism; Androgen and Estrogen Metabolism; Linoleic Acid Metabolism; Gamma-Hexachlorocyclohexane Degradation; Cytochrome P450 Metabolism; Drug Metabolism (non-P450); Caffeine Metabolism	Amino Acid Metabolism; Cofactor and Vitamin Metabolism; Secondary Metabolite Metabolism; Lipid Metabolism; Xenobiotics Metabolism
468	Erlotinib	CYP2A6	0.0927787	aromatase	Tryptophan Metabolism; Retinol Metabolism; Fatty Acid Metabolism; Arachidonic Acid Metabolism; Androgen and Estrogen Metabolism; Linoleic Acid Metabolism; Gamma-Hexachlorocyclohexane Degradation; Cytochrome P450 Metabolism; Drug Metabolism (non-P450); Caffeine Metabolism	Amino Acid Metabolism; Cofactor and Vitamin Metabolism; Secondary Metabolite Metabolism; Lipid Metabolism; Xenobiotics Metabolism
468	Erlotinib	CYP2A7	-0.0321915	aromatase	Tryptophan Metabolism; Retinol Metabolism; Fatty Acid Metabolism; Arachidonic Acid Metabolism; Androgen and Estrogen Metabolism; Linoleic Acid Metabolism; Gamma-Hexachlorocyclohexane Degradation; Cytochrome P450 Metabolism; Drug Metabolism (non-P450); Caffeine Metabolism	Amino Acid Metabolism; Cofactor and Vitamin Metabolism; Secondary Metabolite Metabolism; Lipid Metabolism; Xenobiotics Metabolism
468	Erlotinib	CYP2B6	-0.0264863	aromatase	Tryptophan Metabolism; Retinol Metabolism; Fatty Acid Metabolism; Arachidonic Acid Metabolism; Androgen and Estrogen Metabolism; Linoleic Acid Metabolism; Gamma-Hexachlorocyclohexane Degradation; Cytochrome P450 Metabolism; Drug Metabolism (non-P450); Caffeine Metabolism	Amino Acid Metabolism; Cofactor and Vitamin Metabolism; Secondary Metabolite Metabolism; Lipid Metabolism; Xenobiotics Metabolism
468	Erlotinib	CYP2C18	0.030574	aromatase	Tryptophan Metabolism; Retinol Metabolism; Fatty Acid Metabolism; Arachidonic Acid Metabolism; Androgen and Estrogen Metabolism; Linoleic Acid Metabolism; Gamma-Hexachlorocyclohexane Degradation; Cytochrome P450 Metabolism; Drug Metabolism (non-P450); Caffeine Metabolism	Amino Acid Metabolism; Cofactor and Vitamin Metabolism; Secondary Metabolite Metabolism; Lipid Metabolism; Xenobiotics Metabolism
468	Erlotinib	CYP2C19	0.101948	aromatase	Tryptophan Metabolism; Retinol Metabolism; Fatty Acid Metabolism; Arachidonic Acid Metabolism; Androgen and Estrogen Metabolism; Linoleic Acid Metabolism; Gamma-Hexachlorocyclohexane Degradation; Cytochrome P450 Metabolism; Drug Metabolism (non-P450); Caffeine Metabolism	Amino Acid Metabolism; Cofactor and Vitamin Metabolism; Secondary Metabolite Metabolism; Lipid Metabolism; Xenobiotics Metabolism
468	Erlotinib	CYP2C8	0.0368363	aromatase	Tryptophan Metabolism; Retinol Metabolism; Fatty Acid Metabolism; Arachidonic Acid Metabolism; Androgen and Estrogen Metabolism; Linoleic Acid Metabolism; Gamma-Hexachlorocyclohexane Degradation; Cytochrome P450 Metabolism; Drug Metabolism (non-P450); Caffeine Metabolism	Amino Acid Metabolism; Cofactor and Vitamin Metabolism; Secondary Metabolite Metabolism; Lipid Metabolism; Xenobiotics Metabolism
468	Erlotinib	CYP2C9	-0.052727	aromatase	Tryptophan Metabolism; Retinol Metabolism; Fatty Acid Metabolism; Arachidonic Acid Metabolism; Androgen and Estrogen Metabolism; Linoleic Acid Metabolism; Gamma-Hexachlorocyclohexane Degradation; Cytochrome P450 Metabolism; Drug Metabolism (non-P450); Caffeine Metabolism	Amino Acid Metabolism; Cofactor and Vitamin Metabolism; Secondary Metabolite Metabolism; Lipid Metabolism; Xenobiotics Metabolism
468	Erlotinib	CYP2D6	0.0604998	aromatase	Tryptophan Metabolism; Retinol Metabolism; Fatty Acid Metabolism; Arachidonic Acid Metabolism; Androgen and Estrogen Metabolism; Linoleic Acid Metabolism; Gamma-Hexachlorocyclohexane Degradation; Cytochrome P450 Metabolism; Drug Metabolism (non-P450); Caffeine Metabolism	Amino Acid Metabolism; Cofactor and Vitamin Metabolism; Secondary Metabolite Metabolism; Lipid Metabolism; Xenobiotics Metabolism
468	Erlotinib	CYP2E1	0.166242	aromatase	Tryptophan Metabolism; Retinol Metabolism; Fatty Acid Metabolism; Arachidonic Acid Metabolism; Androgen and Estrogen Metabolism; Linoleic Acid Metabolism; Gamma-Hexachlorocyclohexane Degradation; Cytochrome P450 Metabolism; Drug Metabolism (non-P450); Caffeine Metabolism	Amino Acid Metabolism; Cofactor and Vitamin Metabolism; Secondary Metabolite Metabolism; Lipid Metabolism; Xenobiotics Metabolism
468	Erlotinib	CYP2F1	0.03815	aromatase	Tryptophan Metabolism; Retinol Metabolism; Fatty Acid Metabolism; Arachidonic Acid Metabolism; Androgen and Estrogen Metabolism; Linoleic Acid Metabolism; Gamma-Hexachlorocyclohexane Degradation; Cytochrome P450 Metabolism; Drug Metabolism (non-P450); Caffeine Metabolism	Amino Acid Metabolism; Cofactor and Vitamin Metabolism; Secondary Metabolite Metabolism; Lipid Metabolism; Xenobiotics Metabolism
468	Erlotinib	CYP2J2	0.1201	aromatase	Tryptophan Metabolism; Retinol Metabolism; Fatty Acid Metabolism; Arachidonic Acid Metabolism; Androgen and Estrogen Metabolism; Linoleic Acid Metabolism; Gamma-Hexachlorocyclohexane Degradation; Cytochrome P450 Metabolism; Drug Metabolism (non-P450); Caffeine Metabolism	Amino Acid Metabolism; Cofactor and Vitamin Metabolism; Secondary Metabolite Metabolism; Lipid Metabolism; Xenobiotics Metabolism
468	Erlotinib	CYP2S1	0.0184272	aromatase	Tryptophan Metabolism; Retinol Metabolism; Fatty Acid Metabolism; Arachidonic Acid Metabolism; Androgen and Estrogen Metabolism; Linoleic Acid Metabolism; Gamma-Hexachlorocyclohexane Degradation; Cytochrome P450 Metabolism; Drug Metabolism (non-P450); Caffeine Metabolism	Amino Acid Metabolism; Cofactor and Vitamin Metabolism; Secondary Metabolite Metabolism; Lipid Metabolism; Xenobiotics Metabolism
468	Erlotinib	CYP3A4	-0.085197	aromatase	Tryptophan Metabolism; Retinol Metabolism; Fatty Acid Metabolism; Arachidonic Acid Metabolism; Androgen and Estrogen Metabolism; Linoleic Acid Metabolism; Gamma-Hexachlorocyclohexane Degradation; Cytochrome P450 Metabolism; Drug Metabolism (non-P450); Caffeine Metabolism	Amino Acid Metabolism; Cofactor and Vitamin Metabolism; Secondary Metabolite Metabolism; Lipid Metabolism; Xenobiotics Metabolism
468	Erlotinib	CYP3A43	-0.0557213	aromatase	Tryptophan Metabolism; Retinol Metabolism; Fatty Acid Metabolism; Arachidonic Acid Metabolism; Androgen and Estrogen Metabolism; Linoleic Acid Metabolism; Gamma-Hexachlorocyclohexane Degradation; Cytochrome P450 Metabolism; Drug Metabolism (non-P450); Caffeine Metabolism	Amino Acid Metabolism; Cofactor and Vitamin Metabolism; Secondary Metabolite Metabolism; Lipid Metabolism; Xenobiotics Metabolism
468	Erlotinib	CYP3A5	-0.0331454	aromatase	Tryptophan Metabolism; Retinol Metabolism; Fatty Acid Metabolism; Arachidonic Acid Metabolism; Androgen and Estrogen Metabolism; Linoleic Acid Metabolism; Gamma-Hexachlorocyclohexane Degradation; Cytochrome P450 Metabolism; Drug Metabolism (non-P450); Caffeine Metabolism	Amino Acid Metabolism; Cofactor and Vitamin Metabolism; Secondary Metabolite Metabolism; Lipid Metabolism; Xenobiotics Metabolism
468	Erlotinib	CYP4X1	0.026137	aromatase	Tryptophan Metabolism; Retinol Metabolism; Fatty Acid Metabolism; Arachidonic Acid Metabolism; Androgen and Estrogen Metabolism; Linoleic Acid Metabolism; Gamma-Hexachlorocyclohexane Degradation; Cytochrome P450 Metabolism; Drug Metabolism (non-P450); Caffeine Metabolism	Amino Acid Metabolism; Cofactor and Vitamin Metabolism; Secondary Metabolite Metabolism; Lipid Metabolism; Xenobiotics Metabolism
468	Erlotinib	CYP4Z1	0.00959297	aromatase	Tryptophan Metabolism; Retinol Metabolism; Fatty Acid Metabolism; Arachidonic Acid Metabolism; Androgen and Estrogen Metabolism; Linoleic Acid Metabolism; Gamma-Hexachlorocyclohexane Degradation; Cytochrome P450 Metabolism; Drug Metabolism (non-P450); Caffeine Metabolism	Amino Acid Metabolism; Cofactor and Vitamin Metabolism; Secondary Metabolite Metabolism; Lipid Metabolism; Xenobiotics Metabolism
468	Erlotinib	CYP7A1	-0.0155048	cholesterol 7alpha-hydroxylase	Bile Acid Biosynthesis	Lipid Metabolism
468	Erlotinib	DBT	-0.0380477	branched-chain oxoacid dehydrogenase	Valine, Leucine, and Isoleucine Degradation	Amino Acid Metabolism
468	Erlotinib	DCK	0.0694251	deoxycytidine kinase	Pyrimidine Metabolism; Purine Metabolism	Nucleotide Metabolism
468	Erlotinib	DDC	0.0197366	aromatic amino acid decarboxylase	Tyrosine Metabolism; Histidine Metabolism; Phenylalanine Metabolism; Tryptophan Metabolism; Indole and Ipecac Alkaloid Biosynthesis; Alkaloid Biosynthesis I	Amino Acid Metabolism; Secondary Metabolite Metabolism
468	Erlotinib	DHODH	-0.0201773	dihydroorotate dehydrogenase	Pyrimidine Metabolism	Nucleotide Metabolism
468	Erlotinib	DLAT	0.00096918	pyruvate dehydrogenase complex	Valine, Leucine, and Isoleucine Degradation; Glycine, Serine, and Threonine Metabolism; Alanine and Aspartate Metabolsim; Valine, Leucine, and Isoleucine Biosynthesis	Amino Acid Metabolism; Carbohydrate Metabolism
468	Erlotinib	DLD	0.0431782	pyruvate dehydrogenase complex	Valine, Leucine, and Isoleucine Degradation; Glycine, Serine, and Threonine Metabolism; Alanine and Aspartate Metabolsim; Valine, Leucine, and Isoleucine Biosynthesis	Amino Acid Metabolism; Carbohydrate Metabolism
468	Erlotinib	DPYD	-0.00486063	dihydropyrimidine dehydrogenase	Beta-Alanine Metabolism; Pyrimidine Metabolism; Drug Metabolism (non-P450)	Other Amino Acid Metabolism; Nucleotide Metabolism; Xenobiotics Metabolism
468	Erlotinib	DTYMK	0.0322769	deoxythymidylate kinase	Pyrimidine Metabolism	Nucleotide Metabolism
468	Erlotinib	EHHADH	0.000750771	acyl-CoA dehydrogenase	Fatty Acid Metabolism; Valine, Leucine, and Isoleucine Degradation	Lipid Metabolism; Amino Acid Metabolism
468	Erlotinib	FADS2	0.0127248	delta6 desaturase (D6)	Linoleic Acid Metabolism	Lipid Metabolism
468	Erlotinib	FASN	0.206932	fatty acid synthase	Fatty Acid Biosynthesis	Lipid Metabolism
468	Erlotinib	FBP1	0.0461927	fructose-1,6-bisphosphatase	Glycolysis / Gluconeogenesis; Pentose Phosphate Pathway; Fructose and Mannose Metabolism; Carbon Fixation	Carbohydrate Metabolism; Energy Metabolism
468	Erlotinib	FBP2	0.031227	fructose-1,6-bisphosphatase	Glycolysis / Gluconeogenesis; Pentose Phosphate Pathway; Fructose and Mannose Metabolism; Carbon Fixation	Carbohydrate Metabolism; Energy Metabolism
468	Erlotinib	G6PC	0.0477052	glucose-6-phosphatase	Galactose Metabolism; Starch and sucrose metabolism; Glycolysis / Gluconeogenesis	Carbohydrate Metabolism; Secondary Metabolite Metabolism
468	Erlotinib	G6PC2	0.0348046	glucose-6-phosphatase	Galactose Metabolism; Starch and sucrose metabolism; Glycolysis / Gluconeogenesis	Carbohydrate Metabolism; Secondary Metabolite Metabolism
468	Erlotinib	G6PD	0.0638317	glucose-6-phosphate dehydrogenase	Pentose Phosphate Pathway; Glutathione Metabolism	Carbohydrate Metabolism; Other Amino Acid Metabolism
468	Erlotinib	GAD1	0.0971783	glutamate decarboxylase	Butanoate Metabolism; Taurine and Hypotaurine Metabolism; Beta-Alanine Metabolism; Glutamate Metabolism; Alanine and Aspartate Metabolsim	Carbohydrate Metabolism; Other Amino Acid Metabolism; Amino Acid Metabolism
468	Erlotinib	GAD2	0.0646071	glutamate decarboxylase	Butanoate Metabolism; Taurine and Hypotaurine Metabolism; Beta-Alanine Metabolism; Glutamate Metabolism; Alanine and Aspartate Metabolsim	Carbohydrate Metabolism; Other Amino Acid Metabolism; Amino Acid Metabolism
468	Erlotinib	GATM	-0.0093265	arginine glycine transamidinase	Arginine and Proline Metabolism; Urea Cycle and Metabolism of Amino Groups; Glycine, Serine, and Threonine Metabolism	Amino Acid Metabolism
468	Erlotinib	GCH1	0.123624	GTP cyclohydrolase 1	Folate Biosynthesis	Cofactor and Vitamin Metabolism
468	Erlotinib	GCK	-0.0193958	hexokinase	Galactose Metabolism; Starch and sucrose metabolism; Glycolysis / Gluconeogenesis	Carbohydrate Metabolism
468	Erlotinib	GCLC	0.0524748	gamma-glutamylcysteine synthetase (gamma-GCShs)	Glutathione Metabolism; Glutamate Metabolism	Other Amino Acid Metabolism; Amino Acid Metabolism
468	Erlotinib	GCLM	0.0865289	gamma-glutamylcysteine synthetase (gamma-GCShs)	Glutathione Metabolism; Glutamate Metabolism	Other Amino Acid Metabolism; Amino Acid Metabolism
468	Erlotinib	GFPT1	-0.0234102	glutamine-fructose-6phosphate amidotransferase	Aminosugars Metabolism; Glutamate Metabolism	Carbohydrate Metabolism; Amino Acid Metabolism
468	Erlotinib	GFPT2	0.0648935	glutamine-fructose-6phosphate amidotransferase	Aminosugars Metabolism; Glutamate Metabolism	Carbohydrate Metabolism; Amino Acid Metabolism
468	Erlotinib	GGT1	0.00625108	glutamine-fructose-6phosphate amidotransferase	Aminosugars Metabolism; Glutamate Metabolism	Carbohydrate Metabolism; Amino Acid Metabolism
468	Erlotinib	GGT5	0.0563759	gamma glutamyl transferase	Cyanoamino Acid Metabolism; Selenoamino Acid Metabolism; Taurine and Hypotaurine Metabolism; Glutathione Metabolism; Arachidonic Acid Metabolism	Other Amino Acid Metabolism; Lipid Metabolism
468	Erlotinib	GGT6	0.0228849	gamma glutamyl transferase	Cyanoamino Acid Metabolism; Selenoamino Acid Metabolism; Taurine and Hypotaurine Metabolism; Glutathione Metabolism; Arachidonic Acid Metabolism	Other Amino Acid Metabolism; Lipid Metabolism
468	Erlotinib	GGT7	-0.094575	gamma glutamyl transferase	Cyanoamino Acid Metabolism; Selenoamino Acid Metabolism; Taurine and Hypotaurine Metabolism; Glutathione Metabolism; Arachidonic Acid Metabolism	Other Amino Acid Metabolism; Lipid Metabolism
468	Erlotinib	GNE	0.0498318	gamma glutamyl transferase	Cyanoamino Acid Metabolism; Selenoamino Acid Metabolism; Taurine and Hypotaurine Metabolism; Glutathione Metabolism; Arachidonic Acid Metabolism	Other Amino Acid Metabolism; Lipid Metabolism
468	Erlotinib	GPAM	0.0427617	sn glycerol phosphate acyl transferase	Glycerolipid Metabolism	Lipid Metabolism
468	Erlotinib	GPAT2	-0.0567365	sn glycerol phosphate acyl transferase	Glycerolipid Metabolism	Lipid Metabolism
468	Erlotinib	GPD1	0.0320329	glycerol phosphate dehydrogease	Glycerophospholipid Metabolism	Lipid Metabolism
468	Erlotinib	GPD2	-0.104457	glycerol phosphate dehydrogease	Glycerophospholipid Metabolism	Lipid Metabolism
468	Erlotinib	GSTA1	0.112382	glutathione s transferase	Glutathione Metabolism; Cytochrome P450 Metabolism	Other Amino Acid Metabolism; Xenobiotics Metabolism
468	Erlotinib	GSTA2	-0.0208129	glutathione s transferase	Glutathione Metabolism; Cytochrome P450 Metabolism	Other Amino Acid Metabolism; Xenobiotics Metabolism
468	Erlotinib	GSTA3	0.0540791	glutathione s transferase	Glutathione Metabolism; Cytochrome P450 Metabolism	Other Amino Acid Metabolism; Xenobiotics Metabolism
468	Erlotinib	GSTA4	0.121182	glutathione s transferase	Glutathione Metabolism; Cytochrome P450 Metabolism	Other Amino Acid Metabolism; Xenobiotics Metabolism
468	Erlotinib	GSTA5	0.00674128	glutathione s transferase	Glutathione Metabolism; Cytochrome P450 Metabolism	Other Amino Acid Metabolism; Xenobiotics Metabolism
468	Erlotinib	GSTK1	-0.0181162	glutathione s transferase	Glutathione Metabolism; Cytochrome P450 Metabolism	Other Amino Acid Metabolism; Xenobiotics Metabolism
468	Erlotinib	GSTM1	0.102506	glutathione s transferase	Glutathione Metabolism; Cytochrome P450 Metabolism	Other Amino Acid Metabolism; Xenobiotics Metabolism
468	Erlotinib	GSTM2	-0.00344927	glutathione s transferase	Glutathione Metabolism; Cytochrome P450 Metabolism	Other Amino Acid Metabolism; Xenobiotics Metabolism
468	Erlotinib	GSTM3	-0.0868364	glutathione s transferase	Glutathione Metabolism; Cytochrome P450 Metabolism	Other Amino Acid Metabolism; Xenobiotics Metabolism
468	Erlotinib	GSTM4	0.0177054	glutathione s transferase	Glutathione Metabolism; Cytochrome P450 Metabolism	Other Amino Acid Metabolism; Xenobiotics Metabolism
468	Erlotinib	GSTM5	0.00263631	glutathione s transferase	Glutathione Metabolism; Cytochrome P450 Metabolism	Other Amino Acid Metabolism; Xenobiotics Metabolism
468	Erlotinib	GSTO1	0.124706	glutathione s transferase	Glutathione Metabolism; Cytochrome P450 Metabolism	Other Amino Acid Metabolism; Xenobiotics Metabolism
468	Erlotinib	GSTO2	-0.00663439	glutathione s transferase	Glutathione Metabolism; Cytochrome P450 Metabolism	Other Amino Acid Metabolism; Xenobiotics Metabolism
468	Erlotinib	GSTP1	0.119787	glutathione s transferase	Glutathione Metabolism; Cytochrome P450 Metabolism	Other Amino Acid Metabolism; Xenobiotics Metabolism
468	Erlotinib	GSTT1	0.0327843	glutathione s transferase	Glutathione Metabolism; Cytochrome P450 Metabolism	Other Amino Acid Metabolism; Xenobiotics Metabolism
468	Erlotinib	GSTT2	0.048311	glutathione s transferase	Glutathione Metabolism; Cytochrome P450 Metabolism	Other Amino Acid Metabolism; Xenobiotics Metabolism
468	Erlotinib	GSTZ1	-0.00272249	glutathione s transferase	Glutathione Metabolism; Cytochrome P450 Metabolism	Other Amino Acid Metabolism; Xenobiotics Metabolism
468	Erlotinib	GYS1	0.0808615	glycogen synthase	Starch and sucrose metabolism	Carbohydrate Metabolism
468	Erlotinib	GYS2	-0.0236252	glycogen synthase	Starch and sucrose metabolism	Carbohydrate Metabolism
468	Erlotinib	H6PD	0.0243602	glucose-6-phosphate dehydrogenase	Pentose Phosphate Pathway; Glutathione Metabolism	Carbohydrate Metabolism; Other Amino Acid Metabolism
468	Erlotinib	HDC	0.0504617	histidine decarboxylase	Histidine Metabolism	Amino Acid Metabolism
468	Erlotinib	HK1	-0.0162514	hexokinase	Galactose Metabolism; Starch and sucrose metabolism; Glycolysis / Gluconeogenesis	Carbohydrate Metabolism
468	Erlotinib	HK2	0.137431	hexokinase	Galactose Metabolism; Starch and sucrose metabolism; Glycolysis / Gluconeogenesis	Carbohydrate Metabolism
468	Erlotinib	HK3	-0.0302133	hexokinase	Galactose Metabolism; Starch and sucrose metabolism; Glycolysis / Gluconeogenesis	Carbohydrate Metabolism
468	Erlotinib	HMGCR	0.0790353	3-hydroxy-methylglutaryl coenzyme A	Steroid Biosynthesis	Lipid Metabolism
468	Erlotinib	HMGCS1	0.00452655	HMG CoA synthase	Butanoate Metabolism; Valine, Leucine, and Isoleucine Degradation; Ketone Body Metabolism	Carbohydrate Metabolism; Amino Acid Metabolism; Lipid Metabolism
468	Erlotinib	HMGCS2	0.0310367	HMG CoA synthase	Butanoate Metabolism; Valine, Leucine, and Isoleucine Degradation; Ketone Body Metabolism	Carbohydrate Metabolism; Amino Acid Metabolism; Lipid Metabolism
468	Erlotinib	HMOX1	0.0701292	heme oxygenase	Porphyrin Metabolism	Cofactor and Vitamin Metabolism
468	Erlotinib	HMOX2	0.163509	heme oxygenase	Porphyrin Metabolism	Cofactor and Vitamin Metabolism
468	Erlotinib	HSD17B4	-0.0907201	acyl-CoA dehydrogenase	Fatty Acid Metabolism	Lipid Metabolism
468	Erlotinib	HSD3B1	0.0706194	beta hydroxysteroid dehydrogenase/isomerase	C21-Steroid Hormone Metabolism; Androgen and Estrogen Metabolism	Lipid Metabolism
468	Erlotinib	HSD3B2	-0.064425	beta hydroxysteroid dehydrogenase/isomerase	C21-Steroid Hormone Metabolism; Androgen and Estrogen Metabolism	Lipid Metabolism
468	Erlotinib	IMPDH1	0.0103374	inosine monophosphate dehydrogenase	Purine Metabolism; Drug Metabolism (non-P450)	Nucleotide Metabolism; Xenobiotics Metabolism
468	Erlotinib	IMPDH2	0.079598	inosine monophosphate dehydrogenase	Purine Metabolism; Drug Metabolism (non-P450)	Nucleotide Metabolism; Xenobiotics Metabolism
468	Erlotinib	ISYNA1	-0.140682	myo-inositol-1-phosphate (MIP) synthase	Inositol Phosphate Metabolism; Streptomycin Biosynthesis	Carbohydrate Metabolism; Secondary Metabolite Metabolism
468	Erlotinib	JMJD7-PLA2G4B	0.0558349	phospholipase a2	Arachidonic Acid Metabolism; Ether Lipid Metabolism; Glycerophospholipid Metabolism; Alpha-Linolenic Acid Metabolism; Linoleic Acid Metabolism	Lipid Metabolism
468	Erlotinib	KMO	0.0721163	kynurenine hydroxylase	Tryptophan Metabolism	Amino Acid Metabolism
468	Erlotinib	LALBA	-0.00884888	galactosyltransferase	Galactose Metabolism	Carbohydrate Metabolism
468	Erlotinib	LPCAT1	-0.0171901	acetyl-CoA : lyso PAF acetyltransferase	Ether Lipid Metabolism	Lipid Metabolism
468	Erlotinib	LPCAT2	-0.0298004	acetyl-CoA : lyso PAF acetyltransferase	Ether Lipid Metabolism	Lipid Metabolism
468	Erlotinib	LPL	-0.10644	lipoprotein lipase	Glycerolipid Metabolism	Lipid Metabolism
468	Erlotinib	LTA4H	0.0300684	leukotriene a4 hydrolase	Arachidonic Acid Metabolism	Lipid Metabolism
468	Erlotinib	LTC4S	-0.0342295	LTC4 synthase	Arachidonic Acid Metabolism	Lipid Metabolism
468	Erlotinib	MAN1B1	-0.0503058	alpha-mannosidase	N-Glycan Degradation; Glycan Structure Degradation	Glycan Metabolism
468	Erlotinib	MAN2A1	-0.0860792	alpha-mannosidase	N-Glycan Degradation; Glycan Structure Degradation	Glycan Metabolism
468	Erlotinib	MAN2B1	-0.105076	alpha-mannosidase	N-Glycan Degradation; Glycan Structure Degradation	Glycan Metabolism
468	Erlotinib	MAN2B2	0.0425818	alpha-mannosidase	N-Glycan Degradation; Glycan Structure Degradation	Glycan Metabolism
468	Erlotinib	MAN2C1	-0.0933133	alpha-mannosidase	N-Glycan Degradation; Glycan Structure Degradation	Glycan Metabolism
468	Erlotinib	MAT1A	-0.0986306	methionine adenosyl transferase	Selenoamino Acid Metabolism; Methionine Metabolism	Other Amino Acid Metabolism; Amino Acid Metabolism
468	Erlotinib	MAT2B	-0.0405001	methionine adenosyl transferase	Selenoamino Acid Metabolism; Methionine Metabolism	Other Amino Acid Metabolism; Amino Acid Metabolism
468	Erlotinib	MDH1	-0.105975	malate dehydrogenase	TCA Cycle; Pyruvate Metabolism; Glyoxylate and Dicarboxylate Metabolism; Carbon Fixation;	Carbohydrate Metabolism; Energy Metabolism
468	Erlotinib	MDH2	-0.0996185	malate dehydrogenase	TCA Cycle; Pyruvate Metabolism; Glyoxylate and Dicarboxylate Metabolism; Carbon Fixation;	Carbohydrate Metabolism; Energy Metabolism
468	Erlotinib	MGST1	-0.142177	glutathione s transferase	Glutathione Metabolism; Cytochrome P450 Metabolism	Other Amino Acid Metabolism; Xenobiotics Metabolism
468	Erlotinib	MGST2	-0.150586	glutathione s transferase	Glutathione Metabolism; Cytochrome P450 Metabolism	Other Amino Acid Metabolism; Xenobiotics Metabolism
468	Erlotinib	MGST3	-0.00555035	glutathione s transferase	Glutathione Metabolism; Cytochrome P450 Metabolism	Other Amino Acid Metabolism; Xenobiotics Metabolism
468	Erlotinib	MTHFR	-0.00259756	methylenetetrahydrofolate reductase	Methane Metabolism; One Carbon Pool by Folate	Energy Metabolism; Cofactor and Vitamin Metabolism
468	Erlotinib	NAT1	0.129349	N-acetyltransferase	Trinitrotoluene Degradation; Drug Metabolism (non-P450); Caffeine Metabolism	Xenobiotics Metabolism; Secondary Metabolite Metabolism
468	Erlotinib	NAT2	0.0822686	N-acetyltransferase	Trinitrotoluene Degradation; Drug Metabolism (non-P450); Caffeine Metabolism	Xenobiotics Metabolism; Secondary Metabolite Metabolism
468	Erlotinib	NMNAT2	0.20374	NMN adenylyltransferase	Nicotinate and Nicotinamide Metabolism	Cofactor and Vitamin Metabolism
468	Erlotinib	NMNAT3	0.0328879	NMN adenylyltransferase	Nicotinate and Nicotinamide Metabolism	Cofactor and Vitamin Metabolism
468	Erlotinib	NOS1	0.0498172	nitric oxide synthase	Arginine and Proline Metabolism	Amino Acid Metabolism
468	Erlotinib	NOS2	-0.0740068	nitric oxide synthase	Arginine and Proline Metabolism	Amino Acid Metabolism
468	Erlotinib	NT5C	0.0813529	5'-nucleotidase	Nicotinate and Nicotinamide Metabolism; Pyrimidine Metabolism; Purine Metabolism	Cofactor and Vitamin Metabolism; Nucleotide Metabolism
468	Erlotinib	NT5C1A	-0.0968703	5'-nucleotidase	Nicotinate and Nicotinamide Metabolism; Pyrimidine Metabolism; Purine Metabolism	Cofactor and Vitamin Metabolism; Nucleotide Metabolism
468	Erlotinib	NT5C2	-0.0579145	5'-nucleotidase	Nicotinate and Nicotinamide Metabolism; Pyrimidine Metabolism; Purine Metabolism	Cofactor and Vitamin Metabolism; Nucleotide Metabolism
468	Erlotinib	NT5C3A	0.141986	5'-nucleotidase	Nicotinate and Nicotinamide Metabolism; Pyrimidine Metabolism; Purine Metabolism	Cofactor and Vitamin Metabolism; Nucleotide Metabolism
468	Erlotinib	NT5C3B	0.0670853	5'-nucleotidase	Nicotinate and Nicotinamide Metabolism; Pyrimidine Metabolism; Purine Metabolism	Cofactor and Vitamin Metabolism; Nucleotide Metabolism
468	Erlotinib	NT5DC1	0.0174368	5'-nucleotidase	Nicotinate and Nicotinamide Metabolism; Pyrimidine Metabolism; Purine Metabolism	Cofactor and Vitamin Metabolism; Nucleotide Metabolism
468	Erlotinib	NT5DC2	-0.0699664	5'-nucleotidase	Nicotinate and Nicotinamide Metabolism; Pyrimidine Metabolism; Purine Metabolism	Cofactor and Vitamin Metabolism; Nucleotide Metabolism
468	Erlotinib	NT5DC3	0.150046	5'-nucleotidase	Nicotinate and Nicotinamide Metabolism; Pyrimidine Metabolism; Purine Metabolism	Cofactor and Vitamin Metabolism; Nucleotide Metabolism
468	Erlotinib	NT5DC4	0.11722	5'-nucleotidase	Nicotinate and Nicotinamide Metabolism; Pyrimidine Metabolism; Purine Metabolism	Cofactor and Vitamin Metabolism; Nucleotide Metabolism
468	Erlotinib	NT5E	0.0416186	5'-nucleotidase	Nicotinate and Nicotinamide Metabolism; Pyrimidine Metabolism; Purine Metabolism	Cofactor and Vitamin Metabolism; Nucleotide Metabolism
468	Erlotinib	NT5M	-0.0417599	5'-nucleotidase	Nicotinate and Nicotinamide Metabolism; Pyrimidine Metabolism; Purine Metabolism	Cofactor and Vitamin Metabolism; Nucleotide Metabolism
468	Erlotinib	ODC1	0.0340817	ornithine decarboxylase	Glutathione Metabolism; Urea Cycle and Metabolism of Amino Groups	Other Amino Acid Metabolism; Amino Acid Metabolism
468	Erlotinib	OGDH	-0.0295083	oxoglutarate dehydrogenase complex	Alanine and Aspartate Metabolism; TCA Cycle; Pyruvate Metabolism; Valine, Leucine, and Isoleucine Degradation; Glycine, Serine, and Threonine Metabolism; Lysine Degradation; Tryptophan Metabolism	Amino Acid Metabolism; Carbohydrate Metabolism
468	Erlotinib	PAH	0.00701415	phenylalanine hydroxylase	Phenylalanine, Tyrosine, and Tryptophan Biosynthesis	Amino Acid Metabolism
468	Erlotinib	PANK1	-0.0199393	pantothenate kinase	Pantothenate and CoA Biosynthesis	Cofactor and Vitamin Metabolism
468	Erlotinib	PANK2	-0.094596	pantothenate kinase	Pantothenate and CoA Biosynthesis	Cofactor and Vitamin Metabolism
468	Erlotinib	PANK4	0.0383301	pantothenate kinase	Pantothenate and CoA Biosynthesis	Cofactor and Vitamin Metabolism
468	Erlotinib	PCK1	0.0150535	phosphoenolpyruvate carboxykinase (GTP)	TCA Cycle; Pyruvate Metabolism	Carbohydrate Metabolism
468	Erlotinib	PCYT1A	-0.0261748	choline-phosphate cytidylyltransferase	Aminophosphonate Metabolism; Glycerophospholipid Metabolism	Other Amino Acid Metabolism; Lipid Metabolism
468	Erlotinib	PCYT1B	0.012022	choline-phosphate cytidylyltransferase	Aminophosphonate Metabolism; Glycerophospholipid Metabolism	Other Amino Acid Metabolism; Lipid Metabolism
468	Erlotinib	PCYT2	0.0841461	phosphoethanolamine cytidylyltransferase	Aminophosphonate Metabolism; Glycerophospholipid Metabolism	Other Amino Acid Metabolism; Lipid Metabolism
468	Erlotinib	PDHA1	0.129615	pyruvate dehydrogenase complex	Pyruvate Metabolism	Carbohydrate Metabolism
468	Erlotinib	PDHA2	-0.0419137	pyruvate dehydrogenase complex	Pyruvate Metabolism	Carbohydrate Metabolism
468	Erlotinib	PDHB	0.0462064	pyruvate dehydrogenase complex	Pyruvate Metabolism	Carbohydrate Metabolism
468	Erlotinib	PDHX	0.101529	pyruvate dehydrogenase complex	Pyruvate Metabolism	Carbohydrate Metabolism
468	Erlotinib	PDK1	0.044824	pyruvate dehydrogenase complex regulation	Pyruvate Metabolism	Carbohydrate Metabolism
468	Erlotinib	PDK2	-0.0508915	pyruvate dehydrogenase complex regulation	Pyruvate Metabolism	Carbohydrate Metabolism
468	Erlotinib	PDK3	0.0346502	pyruvate dehydrogenase complex regulation	Pyruvate Metabolism	Carbohydrate Metabolism
468	Erlotinib	PDP1	-0.0453444	pyruvate dehydrogenase complex regulation	Pyruvate Metabolism	Carbohydrate Metabolism
468	Erlotinib	PFKM	-0.00743106	Phosphofructokinase	Glycolysis / Gluconeogenesis; Fructose and Mannose Metabolism; Galactose Metabolism	Carbohydrate Metabolism
468	Erlotinib	PFKP	0.0811144	Phosphofructokinase	Glycolysis / Gluconeogenesis; Fructose and Mannose Metabolism; Galactose Metabolism	Carbohydrate Metabolism
468	Erlotinib	PIK3C3	0.0248634	PI kinase	Inositol Phosphate Metabolism	Carbohydrate Metabolism
468	Erlotinib	PIP4K2A	0.0812885	phosphatidylinositol phosphate kinase	Inositol Phosphate Metabolism	Carbohydrate Metabolism
468	Erlotinib	PIP4K2B	-0.0776396	phosphatidylinositol phosphate kinase	Inositol Phosphate Metabolism	Carbohydrate Metabolism
468	Erlotinib	PIP5K1B	0.0248714	phosphatidylinositol phosphate kinase	Inositol Phosphate Metabolism	Carbohydrate Metabolism
468	Erlotinib	PIP5K1C	0.11937	phosphatidylinositol phosphate kinase	Inositol Phosphate Metabolism	Carbohydrate Metabolism
468	Erlotinib	PKM	-0.0106679	pyruvate kinase	Glycolysis / Gluconeogenesis; Pyruvate Metabolism; Carbon Fixation; Purine Metabolism	Carbohydrate Metabolism; Energy Metabolism; Nucleotide Metabolism
468	Erlotinib	PLA2G10	0.0638919	phospholipase a2	Arachidonic Acid Metabolism; Ether Lipid Metabolism; Glycerophospholipid Metabolism; Alpha-Linolenic Acid Metabolism; Linoleic Acid Metabolism	Lipid Metabolism
468	Erlotinib	PLA2G12A	0.0251263	phospholipase a2	Arachidonic Acid Metabolism; Ether Lipid Metabolism; Glycerophospholipid Metabolism; Alpha-Linolenic Acid Metabolism; Linoleic Acid Metabolism	Lipid Metabolism
468	Erlotinib	PLA2G1B	-0.0917481	phospholipase a2	Arachidonic Acid Metabolism; Ether Lipid Metabolism; Glycerophospholipid Metabolism; Alpha-Linolenic Acid Metabolism; Linoleic Acid Metabolism	Lipid Metabolism
468	Erlotinib	PLA2G2A	0.0617798	phospholipase a2	Arachidonic Acid Metabolism; Ether Lipid Metabolism; Glycerophospholipid Metabolism; Alpha-Linolenic Acid Metabolism; Linoleic Acid Metabolism	Lipid Metabolism
468	Erlotinib	PLA2G2D	0.052099	phospholipase a2	Arachidonic Acid Metabolism; Ether Lipid Metabolism; Glycerophospholipid Metabolism; Alpha-Linolenic Acid Metabolism; Linoleic Acid Metabolism	Lipid Metabolism
468	Erlotinib	PLA2G2E	0.130017	phospholipase a2	Arachidonic Acid Metabolism; Ether Lipid Metabolism; Glycerophospholipid Metabolism; Alpha-Linolenic Acid Metabolism; Linoleic Acid Metabolism	Lipid Metabolism
468	Erlotinib	PLA2G2F	0.0776072	phospholipase a2	Arachidonic Acid Metabolism; Ether Lipid Metabolism; Glycerophospholipid Metabolism; Alpha-Linolenic Acid Metabolism; Linoleic Acid Metabolism	Lipid Metabolism
468	Erlotinib	PLA2G4A	0.157985	phospholipase a2	Arachidonic Acid Metabolism; Ether Lipid Metabolism; Glycerophospholipid Metabolism; Alpha-Linolenic Acid Metabolism; Linoleic Acid Metabolism	Lipid Metabolism
468	Erlotinib	PLA2G4B	0.122187	phospholipase a2	Arachidonic Acid Metabolism; Ether Lipid Metabolism; Glycerophospholipid Metabolism; Alpha-Linolenic Acid Metabolism; Linoleic Acid Metabolism	Lipid Metabolism
468	Erlotinib	PLA2G5	0.0197327	phospholipase a2	Arachidonic Acid Metabolism; Ether Lipid Metabolism; Glycerophospholipid Metabolism; Alpha-Linolenic Acid Metabolism; Linoleic Acid Metabolism	Lipid Metabolism
468	Erlotinib	PLA2G6	0.0560982	phospholipase a2	Arachidonic Acid Metabolism; Ether Lipid Metabolism; Glycerophospholipid Metabolism; Alpha-Linolenic Acid Metabolism; Linoleic Acid Metabolism	Lipid Metabolism
468	Erlotinib	PNPO	0.0963821	pyridoxamine 5'-phosphate oxidase	Vitamin B6 Metabolism	Cofactor and Vitamin Metabolism
468	Erlotinib	PPAP2A	-0.0872449	phosphatidate phosphohydrolase	Ether Lipid Metabolism; Glycerophospholipid Metabolism; Sphingolipid Metabolism; Glycerolipid Metabolism	Lipid Metabolism
468	Erlotinib	PPAP2B	0.103922	phosphatidate phosphohydrolase	Ether Lipid Metabolism; Glycerophospholipid Metabolism; Sphingolipid Metabolism; Glycerolipid Metabolism	Lipid Metabolism
468	Erlotinib	PPAP2C	0.0491937	phosphatidate phosphohydrolase	Ether Lipid Metabolism; Glycerophospholipid Metabolism; Sphingolipid Metabolism; Glycerolipid Metabolism	Lipid Metabolism
468	Erlotinib	PPAT	-0.0252738	phosphoribosyl pyrophosphate amidotransferase	Glutamate Metabolism; Purine Metabolism	Amino Acid Metabolism; Nucleotide Metabolism
468	Erlotinib	PRPS1	0.110263	phosphoribosyl pyrophosphate synthase	Pentose Phosphate Pathway; Purine Metabolism	Carbohydrate Metabolism; Nucleotide Metabolism
468	Erlotinib	PRPS2	-0.068314	phosphoribosyl pyrophosphate synthase	Pentose Phosphate Pathway; Purine Metabolism	Carbohydrate Metabolism; Nucleotide Metabolism
468	Erlotinib	PTGS1	0.0403618	cyclooxygenase	Arachidonic Acid Metabolism	Lipid Metabolism
468	Erlotinib	PTGS2	0.0551724	cyclooxygenase	Arachidonic Acid Metabolism	Lipid Metabolism
468	Erlotinib	PTS	-0.0566458	6-pyruvoyltetrahydropterin synthase	Folate Biosynthesis	Cofactor and Vitamin Metabolism
468	Erlotinib	PYGB	0.0172408	glycogen phosphorylase	Starch and sucrose metabolism	Carbohydrate Metabolism
468	Erlotinib	PYGL	0.0352399	glycogen phosphorylase	Starch and sucrose metabolism	Carbohydrate Metabolism
468	Erlotinib	PYGM	-0.146425	glycogen phosphorylase	Starch and sucrose metabolism	Carbohydrate Metabolism
468	Erlotinib	RRM1	0.165893	ribonucleotide reductase	Purine Metabolism; Pyrimidine Metabolism; Glutathione Metabolism	Nucleotide Metabolism; Other Amino Acid Metabolism
468	Erlotinib	RRM2	0.0661674	ribonucleotide reductase	Purine Metabolism; Pyrimidine Metabolism; Glutathione Metabolism	Nucleotide Metabolism; Other Amino Acid Metabolism
468	Erlotinib	RRM2B	-0.054269	ribonucleotide reductase	Purine Metabolism; Pyrimidine Metabolism; Glutathione Metabolism	Nucleotide Metabolism; Other Amino Acid Metabolism
468	Erlotinib	SAT1	0.0496838	spermidine/spermine N-acetyltransferase	Urea Cycle and Metabolism of Amino Groups	Amino Acid Metabolism
468	Erlotinib	SAT2	-0.018066	spermidine/spermine N-acetyltransferase	Urea Cycle and Metabolism of Amino Groups	Amino Acid Metabolism
468	Erlotinib	SCD	0.0496449	stearoyl-CoA desaturase	Unsaturated Fatty Acid Biosynthesis	Lipid Metabolism
468	Erlotinib	SCD5	0.0570426	stearoyl-CoA desaturase	Unsaturated Fatty Acid Biosynthesis	Lipid Metabolism
468	Erlotinib	SLC27A5	0.0829643	microsomal bile acid CoA synthetase	Bile Acid Biosynthesis	Lipid Metabolism
468	Erlotinib	SOAT1	-0.0820391	acylCoA : cholesterol acyltransfease	Bile Acid Biosynthesis	Lipid Metabolism
468	Erlotinib	SOAT2	0.199532	acylCoA : cholesterol acyltransfease	Bile Acid Biosynthesis	Lipid Metabolism
468	Erlotinib	SPTLC1	-0.104212	serine palmitoyltransferase	Sphingolipid Metabolism	Lipid Metabolism
468	Erlotinib	SPTLC2	0.189461	serine palmitoyltransferase	Sphingolipid Metabolism	Lipid Metabolism
468	Erlotinib	SPTLC3	0.0684522	serine palmitoyltransferase	Sphingolipid Metabolism	Lipid Metabolism
468	Erlotinib	SPTSSA	-0.0424877	serine palmitoyltransferase	Sphingolipid Metabolism	Lipid Metabolism
468	Erlotinib	SPTSSB	0.0298729	serine palmitoyltransferase	Sphingolipid Metabolism	Lipid Metabolism
468	Erlotinib	SQLE	0.0699871	squalene epoxidase	Steroid Biosynthesis; Terpenoid Biosynthesis	Lipid Metabolism; Secondary Metabolite Metabolism
468	Erlotinib	SRM	-0.198564	squalene epoxidase	Steroid Biosynthesis; Terpenoid Biosynthesis	Lipid Metabolism; Secondary Metabolite Metabolism
468	Erlotinib	STS	0.0901209	sulfatase	Androgen and Estrogen Metabolism	Lipid Metabolism
468	Erlotinib	SUCLA2	0.0349711	succinate-CoA ligase, ADP-forming	TCA Cycle; Propanoate Metabolism; C5-Branched Dibasic Acid Metabolism; Reductive Carboxylate Cycle (CO2 Fixation)	Carbohydrate Metabolism; Energy Metabolism
468	Erlotinib	SULF1	0.0312798	sulfatase	Androgen and Estrogen Metabolism	Lipid Metabolism
468	Erlotinib	SULF2	0.0255861	sulfatase	Androgen and Estrogen Metabolism	Lipid Metabolism
468	Erlotinib	TH	0.0810503	tyrosine hydroxylase	Tyrosine Metabolism	Amino Acid Metabolism
468	Erlotinib	TK1	0.0713748	thymidine kinase	Pyrimidine Metabolism; Drug Metabolism (non-P450)	Nucleotide Metabolism; Xenobiotics Metabolism
468	Erlotinib	TK2	0.110596	thymidine kinase	Pyrimidine Metabolism; Drug Metabolism (non-P450)	Nucleotide Metabolism; Xenobiotics Metabolism
468	Erlotinib	TKT	-0.0246036	transketolase	Pentose Phosphate Pathway	Carbohydrate Metabolism
468	Erlotinib	TPH1	0.0612024	tryptophan hydroxylase	Tryptophan Metabolism	Amino Acid Metabolism
468	Erlotinib	TPH2	-0.0618833	tryptophan hydroxylase	Tryptophan Metabolism	Amino Acid Metabolism
468	Erlotinib	TYMP	0.0690964	thymidine phosphorylase	Pyrimidine Metabolism; Purine Metabolism; Drug Metabolism (non-P450)	Nucleotide Metabolism; Xenobiotics Metabolism
468	Erlotinib	TYMS	0.0802905	thymidylate synthetase	One Carbon Pool by Folate; Pyrimidine Metabolism	Cofactor and Vitamin Metabolism; Nucleotide Metabolism
468	Erlotinib	TYR	0.136467	tyrosinase	Tyrosine Metabolism; Riboflavin Metabolism; Alkaloid Biosynthesis I	Amino Acid Metabolism; Cofactor and Vitamin Metabolism; Secondary Metabolite Metabolism
468	Erlotinib	UCK1	-0.0843531	uridine-cytidine nucleoside kinase	Pyrimidine Metabolism; Drug Metabolism (non-P450)	Nucleotide Metabolism; Xenobiotics Metabolism
468	Erlotinib	UCK2	0.00665036	uridine-cytidine nucleoside kinase	Pyrimidine Metabolism; Drug Metabolism (non-P450)	Nucleotide Metabolism; Xenobiotics Metabolism
468	Erlotinib	UGT1A1	5.75255e-05	bilirubin uridine diphosphate glucuronosyltransferase	Starch and sucrose metabolism; Pentose and Glucuronate Interconversions; Porphyrin Metabolism; Retinol Metabolism; Androgen and Estrogen Metabolism; Cytochrome P450 Metabolism; Drug Metabolism (non-P450)	Carbohydrate Metabolism; Cofactor and Vitamin Metabolism; Lipid Metabolism; Xenobiotics Metabolism
468	Erlotinib	UGT1A4	0.0526827	bilirubin uridine diphosphate glucuronosyltransferase	Starch and sucrose metabolism; Pentose and Glucuronate Interconversions; Porphyrin Metabolism; Retinol Metabolism; Androgen and Estrogen Metabolism; Cytochrome P450 Metabolism; Drug Metabolism (non-P450)	Carbohydrate Metabolism; Cofactor and Vitamin Metabolism; Lipid Metabolism; Xenobiotics Metabolism
468	Erlotinib	UROS	0.0393508	uroporphyrinogen synthase	Porphyrin Metabolism	Cofactor and Vitamin Metabolism
468	INC280	AANAT	-0.0288272	arylalkylamine N-acetyltransferase	Tryptophan Metabolism	Amino Acid Metabolism
468	INC280	ACACA	0.0253451	acetyl CoA carboxylase	Propanoate Metabolism; Pyruvate Metabolism; Fatty Acid Biosynthesis; Tetracycline Biosynthesis	Carbohydrate Metabolism; Lipid Metabolism; Secondary Metabolite Metabolism
468	INC280	ACACB	-0.0718538	acetyl CoA carboxylase	Propanoate Metabolism; Pyruvate Metabolism; Fatty Acid Biosynthesis; Tetracycline Biosynthesis	Carbohydrate Metabolism; Lipid Metabolism; Secondary Metabolite Metabolism
468	INC280	ACADL	-0.146036	acyl CoA dehydrogenase	Fatty Acid Metabolism	Lipid Metabolism
468	INC280	ACADS	-0.0330342	medium chain acyl CoA dehydrogenase	Fatty Acid Metabolism; Butanoate Metabolism; Valine, Leucine, and Isoleucine Degradation	Carbohydrate Metabolism; Lipid Metabolism
468	INC280	ACHE	0.0267473	Acetylcholinesterase	Glycerophospholipid Metabolism	Lipid Metabolism
468	INC280	ACLY	-0.152674	Citrate Lyase	TCA Cycle	Carbohydrate Metabolism
468	INC280	ACO1	0.0657132	aconitase	TCA Cycle; Glyoxylate and Dicarboxylate Metabolism; Reductive Carboxylate Cycle (CO2 Fixation)	Carbohydrate Metabolism; Energy Metabolism
468	INC280	ACO2	-0.03465	aconitase	TCA Cycle; Glyoxylate and Dicarboxylate Metabolism; Reductive Carboxylate Cycle (CO2 Fixation)	Lipid Metabolism
468	INC280	ACOX1	-0.0071218	acyl CoA oxidase	Fatty Acid Metabolism; Unsaturated Fatty Acid Biosynthesis; Alpha-Linolenic Acid Metabolism	Lipid Metabolism
468	INC280	ACOX2	0.0714599	acyl CoA oxidase	Fatty Acid Metabolism; Unsaturated Fatty Acid Biosynthesis; Alpha-Linolenic Acid Metabolism	Lipid Metabolism
468	INC280	ACOX3	-0.141955	acyl CoA oxidase	Fatty Acid Metabolism; Unsaturated Fatty Acid Biosynthesis; Alpha-Linolenic Acid Metabolism	Lipid Metabolism
468	INC280	ACSL1	-0.0173624	arachidonyl CoA synthetase	Fatty Acid Metabolism	Lipid Metabolism
468	INC280	ACSL5	-0.00187305	arachidonyl CoA synthetase	Fatty Acid Metabolism	Lipid Metabolism
468	INC280	ACSL6	-0.0636721	arachidonyl CoA synthetase	Fatty Acid Metabolism	Carbohydrate Metabolism; Amino Acid Metabolism; Lipid Metabolism; Cofactor and Vitamin Metabolism; Xenobiotics Metabolism
468	INC280	ADH1A	-0.0715079	alcohol dehydrogenase	Glycolysis / Gluconeogenesis; Tyrosine Metabolism; Retinol Metabolism; Fatty Acid Metabolism; Bile Acid Biosynthesis; 1- and 2- Methylnaphthalene Degradation; Cytochrome P450 Metabolism; 3-Chloroacrylic Acid Degradation	Carbohydrate Metabolism; Amino Acid Metabolism; Lipid Metabolism; Cofactor and Vitamin Metabolism; Xenobiotics Metabolism
468	INC280	ADH1B	0.0469061	alcohol dehydrogenase	Glycolysis / Gluconeogenesis; Tyrosine Metabolism; Retinol Metabolism; Fatty Acid Metabolism; Bile Acid Biosynthesis; 1- and 2- Methylnaphthalene Degradation; Cytochrome P450 Metabolism; 3-Chloroacrylic Acid Degradation	Carbohydrate Metabolism; Amino Acid Metabolism; Lipid Metabolism; Cofactor and Vitamin Metabolism; Xenobiotics Metabolism
468	INC280	ADH1C	-0.0985256	alcohol dehydrogenase	Glycolysis / Gluconeogenesis; Tyrosine Metabolism; Retinol Metabolism; Fatty Acid Metabolism; Bile Acid Biosynthesis; 1- and 2- Methylnaphthalene Degradation; Cytochrome P450 Metabolism; 3-Chloroacrylic Acid Degradation	Carbohydrate Metabolism; Amino Acid Metabolism; Lipid Metabolism; Cofactor and Vitamin Metabolism; Xenobiotics Metabolism
468	INC280	ADH4	0.00837254	alcohol dehydrogenase	Glycolysis / Gluconeogenesis; Tyrosine Metabolism; Retinol Metabolism; Fatty Acid Metabolism; Bile Acid Biosynthesis; 1- and 2- Methylnaphthalene Degradation; Cytochrome P450 Metabolism; 3-Chloroacrylic Acid Degradation	Carbohydrate Metabolism; Amino Acid Metabolism; Lipid Metabolism; Cofactor and Vitamin Metabolism; Xenobiotics Metabolism
468	INC280	ADH5	-0.0157569	alcohol dehydrogenase	Glycolysis / Gluconeogenesis; Tyrosine Metabolism; Retinol Metabolism; Fatty Acid Metabolism; Bile Acid Biosynthesis; 1- and 2- Methylnaphthalene Degradation; Cytochrome P450 Metabolism; 3-Chloroacrylic Acid Degradation	Carbohydrate Metabolism; Amino Acid Metabolism; Lipid Metabolism; Cofactor and Vitamin Metabolism; Xenobiotics Metabolism
468	INC280	ADH6	-0.0654146	alcohol dehydrogenase	Glycolysis / Gluconeogenesis; Tyrosine Metabolism; Retinol Metabolism; Fatty Acid Metabolism; Bile Acid Biosynthesis; 1- and 2- Methylnaphthalene Degradation; Cytochrome P450 Metabolism; 3-Chloroacrylic Acid Degradation	Carbohydrate Metabolism; Amino Acid Metabolism; Lipid Metabolism; Cofactor and Vitamin Metabolism; Xenobiotics Metabolism
468	INC280	ADK	0.0519536	adenosine kinase	Purine Metabolism	Nucleotide Metabolism
468	INC280	AKR1B1	-0.031717	aldose reductase/NADPH-dependent aldo-keto reductase	Galactose Metabolism; Pyruvate Metabolism; Fructose and Mannose Metabolism; Pentose and Glucuronate Interconversions; Glycerolipid Metabolism
468	INC280	ALAS1	0.0590913	5-aminolevulinate synthase	Glycine, Serine, and Threonine Metabolism; Porphyrin Metabolism	Amino Acid Metabolism; Cofactor and Vitamin Metabolism
468	INC280	ALAS2	-0.174355	5-aminolevulinate synthase	Glycine, Serine, and Threonine Metabolism; Porphyrin Metabolism	Amino Acid Metabolism; Cofactor and Vitamin Metabolism
468	INC280	ALDH1A1	0.194641	retinal dehydrogenase	Retinol Metabolism	Cofactor and Vitamin Metabolism
468	INC280	ALDH1A2	0.00277049	retinal dehydrogenase	Retinol Metabolism	Cofactor and Vitamin Metabolism
468	INC280	ALDH1A3	0.065251	aldehyde dehydrogenase	Propanoate Metabolism; Butanoate Metabolism; Glycolysis / Gluconeogenesis; Ascorbate and Aldarate Metabolism; Pyruvate Metabolism; Beta-Alanine Metabolism; Urea Cycle and Metabolism of Amino Groups; Valine, Leucine, and Isoleucine Degradation; Lysine Degradation; Tryptophan Metabolism; Fatty Acid Metabolism; Bile Acid Biosynthesis; Glycerolipid Metabolism; 1,2-Dichloroethane Degradation; 3-Chloro…	Carbohydrate Metabolism; Other Amino Acid Metabolism; Amino Acid Metabolism; Lipid Metabolism; Xenobiotics Metabolism; Secondary Metabolite Metabolism
468	INC280	ALDH1B1	-0.0168559	aldehyde dehydrogenase	Propanoate Metabolism; Butanoate Metabolism; Glycolysis / Gluconeogenesis; Ascorbate and Aldarate Metabolism; Pyruvate Metabolism; Beta-Alanine Metabolism; Urea Cycle and Metabolism of Amino Groups; Valine, Leucine, and Isoleucine Degradation; Lysine Degradation; Tryptophan Metabolism; Fatty Acid Metabolism; Bile Acid Biosynthesis; Glycerolipid Metabolism; 1,2-Dichloroethane Degradation; 3-Chloro…	Carbohydrate Metabolism; Other Amino Acid Metabolism; Amino Acid Metabolism; Lipid Metabolism; Xenobiotics Metabolism; Secondary Metabolite Metabolism
468	INC280	ALDH3A1	-0.129667	aldehyde dehydrogenase	Propanoate Metabolism; Butanoate Metabolism; Glycolysis / Gluconeogenesis; Ascorbate and Aldarate Metabolism; Pyruvate Metabolism; Beta-Alanine Metabolism; Urea Cycle and Metabolism of Amino Groups; Valine, Leucine, and Isoleucine Degradation; Lysine Degradation; Tryptophan Metabolism; Fatty Acid Metabolism; Bile Acid Biosynthesis; Glycerolipid Metabolism; 1,2-Dichloroethane Degradation; 3-Chloro…	Carbohydrate Metabolism; Other Amino Acid Metabolism; Amino Acid Metabolism; Lipid Metabolism; Xenobiotics Metabolism; Secondary Metabolite Metabolism
468	INC280	ALDH3A2	0.00526662	aldehyde dehydrogenase	Propanoate Metabolism; Butanoate Metabolism; Glycolysis / Gluconeogenesis; Ascorbate and Aldarate Metabolism; Pyruvate Metabolism; Beta-Alanine Metabolism; Urea Cycle and Metabolism of Amino Groups; Valine, Leucine, and Isoleucine Degradation; Lysine Degradation; Tryptophan Metabolism; Fatty Acid Metabolism; Bile Acid Biosynthesis; Glycerolipid Metabolism; 1,2-Dichloroethane Degradation; 3-Chloro…	Carbohydrate Metabolism; Other Amino Acid Metabolism; Amino Acid Metabolism; Lipid Metabolism; Xenobiotics Metabolism; Secondary Metabolite Metabolism
468	INC280	ALDH7A1	-0.00818485	aldehyde dehydrogenase	Propanoate Metabolism; Butanoate Metabolism; Glycolysis / Gluconeogenesis; Ascorbate and Aldarate Metabolism; Pyruvate Metabolism; Beta-Alanine Metabolism; Urea Cycle and Metabolism of Amino Groups; Valine, Leucine, and Isoleucine Degradation; Lysine Degradation; Tryptophan Metabolism; Fatty Acid Metabolism; Bile Acid Biosynthesis; Glycerolipid Metabolism; 1,2-Dichloroethane Degradation; 3-Chloro…	Carbohydrate Metabolism; Other Amino Acid Metabolism; Amino Acid Metabolism; Lipid Metabolism; Xenobiotics Metabolism; Secondary Metabolite Metabolism
468	INC280	ALDH9A1	0.0375387	aldehyde dehydrogenase	Propanoate Metabolism; Butanoate Metabolism; Glycolysis / Gluconeogenesis; Ascorbate and Aldarate Metabolism; Pyruvate Metabolism; Beta-Alanine Metabolism; Urea Cycle and Metabolism of Amino Groups; Valine, Leucine, and Isoleucine Degradation; Lysine Degradation; Tryptophan Metabolism; Fatty Acid Metabolism; Bile Acid Biosynthesis; Glycerolipid Metabolism; 1,2-Dichloroethane Degradation; 3-Chloro…	Carbohydrate Metabolism; Other Amino Acid Metabolism; Amino Acid Metabolism; Lipid Metabolism; Xenobiotics Metabolism; Secondary Metabolite Metabolism
468	INC280	ALOX5	0.0956824	oxygen oxidoreductase	Arachidonic Acid Metabolism; Linoleic Acid Metabolism	Lipid Metabolism
468	INC280	APRT	0.10815	adenine phosphoribosyltransfease	Purine Metabolism	Nucleotide Metabolism
468	INC280	ASS1	0.00387567	arginiosuccinic acid synthetase	Urea Cycle and Metabolism of Amino Groups; Urea Cycle and Metabolism of Amino Groups; Alanine and Aspartate Metabolsim	Amino Acid Metabolism
468	INC280	B4GALT1	-0.0475101	galactosyltransferase	Galactose Metabolism	Carbohydrate Metabolism
468	INC280	B4GALT2	-0.00637469	galactosyltransferase	Galactose Metabolism	Carbohydrate Metabolism
468	INC280	BCKDHA	-0.0226413	branched-chain oxoacid dehydrogenase	Valine, Leucine, and Isoleucine Degradation	Amino Acid Metabolism
468	INC280	BCKDHB	0.103001	branched-chain oxoacid dehydrogenase	Valine, Leucine, and Isoleucine Degradation	Amino Acid Metabolism
468	INC280	BCKDK	-0.0308941	branched-chain alpha-keto acid dehydrogenase complex	Glycolysis / Gluconeogenesis; TCA Cycle; Pyruvate Metabolism; Valine, Leucine, and Isoleucine Degradation; Glycine, Serine, and Threonine Metabolism; Alanine and Aspartate Metabolsim	Carbohydrate Metabolism; Amino Acid Metabolism
468	INC280	CAD	0.0563324	carbamyl phosphate synthase	Pyrimidine Metabolism; Glutamate Metabolism	Nucleotide Metabolism; Amino Acid Metabolism
468	INC280	CEL	0.0130226	carboxyl ester lipase	Glycerolipid Metabolism	Lipid Metabolism
468	INC280	CHAT	0.0367327	choline acetyl transfease	Glycerophospholipid Metabolism	Lipid Metabolism
468	INC280	CHKA	-0.0701552	choline kinase	Glycine, Serine, and Threonine Metabolism; Glycerophospholipid Metabolism	Amino Acid Metabolism; Lipid Metabolism
468	INC280	CHKB	-0.00174721	choline kinase	Glycine, Serine, and Threonine Metabolism; Glycerophospholipid Metabolism	Amino Acid Metabolism; Lipid Metabolism
468	INC280	COX4I1	-0.0140757	cytochrome c oxidase	Oxidative Phosphorylation	Energy Metabolism
468	INC280	COX4I2	-0.0449432	cytochrome c oxidase	Oxidative Phosphorylation	Energy Metabolism
468	INC280	COX5A	0.12806	cytochrome c oxidase	Oxidative Phosphorylation	Energy Metabolism
468	INC280	COX5B	-0.0923857	cytochrome c oxidase	Oxidative Phosphorylation	Energy Metabolism
468	INC280	COX6A1	0.0339888	cytochrome c oxidase	Oxidative Phosphorylation	Energy Metabolism
468	INC280	COX6A2	-0.0469883	cytochrome c oxidase	Oxidative Phosphorylation	Energy Metabolism
468	INC280	COX6B1	0.0522167	cytochrome c oxidase	Oxidative Phosphorylation	Energy Metabolism
468	INC280	COX6B2	-0.102502	cytochrome c oxidase	Oxidative Phosphorylation	Energy Metabolism
468	INC280	COX6C	-0.101175	cytochrome c oxidase	Oxidative Phosphorylation	Energy Metabolism
468	INC280	COX7A1	0.0139227	cytochrome c oxidase	Oxidative Phosphorylation	Energy Metabolism
468	INC280	COX7A2	-0.0312503	cytochrome c oxidase	Oxidative Phosphorylation	Energy Metabolism
468	INC280	COX7B	0.054197	cytochrome c oxidase	Oxidative Phosphorylation	Energy Metabolism
468	INC280	COX7B2	0.0371479	cytochrome c oxidase	Oxidative Phosphorylation	Energy Metabolism
468	INC280	COX7C	0.138928	cytochrome c oxidase	Oxidative Phosphorylation	Energy Metabolism
468	INC280	COX8A	0.111281	cytochrome c oxidase	Oxidative Phosphorylation	Energy Metabolism
468	INC280	COX8C	0.00277308	cytochrome c oxidase	Oxidative Phosphorylation	Energy Metabolism
468	INC280	CPOX	-0.0104171	coproporphyrinogen oxidase	Porphyrin Metabolism	Cofactor and Vitamin Metabolism
468	INC280	CPS1	0.0919316	carbamoyl phosphate synthetase 1	Nitrogen Metabolism; Arginine and Proline Metabolism; Urea Cycle and Metabolism of Amino Groups; Glutamate Metabolism	Energy Metabolism; Amino Acid Metabolism
468	INC280	CPT1A	-0.125827	carnitine palmitoyltransferase 1a	Fatty Acid Metabolism	Lipid Metabolism
468	INC280	CSAD	-0.0481933	sulfoalanine decarboxylase	Taurine and Hypotaurine Metabolism	Other Amino Acid Metabolism
468	INC280	CTH	0.0845871	cystathionine-gamma-lyase	Nitrogen Metabolism; Selenoamino Acid Metabolism; Cystein Metabolism; Glycine, Serine, and Threonine Metabolism; Methionine Metabolism	Energy Metabolism; Other Amino Acid Metabolism; Amino Acid Metabolism
468	INC280	CTPS1	0.0764223	cytidine triphosphate synthetase	Pyrimidine Metabolism	Nucleotide Metabolism
468	INC280	CTPS2	-0.0380223	cytidine triphosphate synthetase	Pyrimidine Metabolism	Nucleotide Metabolism
468	INC280	CYP11A1	-0.0533603	P450scc	C21-Steroid Hormone Metabolism	Lipid Metabolism
468	INC280	CYP17A1	0.0298657	17-hydroxylase-17,20-lyase	C21-Steroid Hormone Metabolism	Lipid Metabolism
468	INC280	CYP19A1	-0.167149	aromatase	Tryptophan Metabolism; Retinol Metabolism; Fatty Acid Metabolism; Arachidonic Acid Metabolism; Androgen and Estrogen Metabolism; Linoleic Acid Metabolism; Gamma-Hexachlorocyclohexane Degradation; Cytochrome P450 Metabolism; Drug Metabolism (non-P450); Caffeine Metabolism	Amino Acid Metabolism; Cofactor and Vitamin Metabolism; Secondary Metabolite Metabolism; Lipid Metabolism; Xenobiotics Metabolism
468	INC280	CYP1A1	0.0761785	aromatase	Tryptophan Metabolism; Retinol Metabolism; Fatty Acid Metabolism; Arachidonic Acid Metabolism; Androgen and Estrogen Metabolism; Linoleic Acid Metabolism; Gamma-Hexachlorocyclohexane Degradation; Cytochrome P450 Metabolism; Drug Metabolism (non-P450); Caffeine Metabolism	Amino Acid Metabolism; Cofactor and Vitamin Metabolism; Secondary Metabolite Metabolism; Lipid Metabolism; Xenobiotics Metabolism
468	INC280	CYP1A2	0.00705003	aromatase	Tryptophan Metabolism; Retinol Metabolism; Fatty Acid Metabolism; Arachidonic Acid Metabolism; Androgen and Estrogen Metabolism; Linoleic Acid Metabolism; Gamma-Hexachlorocyclohexane Degradation; Cytochrome P450 Metabolism; Drug Metabolism (non-P450); Caffeine Metabolism	Amino Acid Metabolism; Cofactor and Vitamin Metabolism; Secondary Metabolite Metabolism; Lipid Metabolism; Xenobiotics Metabolism
468	INC280	CYP1B1	0.00830034	aromatase	Tryptophan Metabolism; Retinol Metabolism; Fatty Acid Metabolism; Arachidonic Acid Metabolism; Androgen and Estrogen Metabolism; Linoleic Acid Metabolism; Gamma-Hexachlorocyclohexane Degradation; Cytochrome P450 Metabolism; Drug Metabolism (non-P450); Caffeine Metabolism	Amino Acid Metabolism; Cofactor and Vitamin Metabolism; Secondary Metabolite Metabolism; Lipid Metabolism; Xenobiotics Metabolism
468	INC280	CYP2A13	-0.0392315	aromatase	Tryptophan Metabolism; Retinol Metabolism; Fatty Acid Metabolism; Arachidonic Acid Metabolism; Androgen and Estrogen Metabolism; Linoleic Acid Metabolism; Gamma-Hexachlorocyclohexane Degradation; Cytochrome P450 Metabolism; Drug Metabolism (non-P450); Caffeine Metabolism	Amino Acid Metabolism; Cofactor and Vitamin Metabolism; Secondary Metabolite Metabolism; Lipid Metabolism; Xenobiotics Metabolism
468	INC280	CYP2A6	0.130458	aromatase	Tryptophan Metabolism; Retinol Metabolism; Fatty Acid Metabolism; Arachidonic Acid Metabolism; Androgen and Estrogen Metabolism; Linoleic Acid Metabolism; Gamma-Hexachlorocyclohexane Degradation; Cytochrome P450 Metabolism; Drug Metabolism (non-P450); Caffeine Metabolism	Amino Acid Metabolism; Cofactor and Vitamin Metabolism; Secondary Metabolite Metabolism; Lipid Metabolism; Xenobiotics Metabolism
468	INC280	CYP2A7	0.00490217	aromatase	Tryptophan Metabolism; Retinol Metabolism; Fatty Acid Metabolism; Arachidonic Acid Metabolism; Androgen and Estrogen Metabolism; Linoleic Acid Metabolism; Gamma-Hexachlorocyclohexane Degradation; Cytochrome P450 Metabolism; Drug Metabolism (non-P450); Caffeine Metabolism	Amino Acid Metabolism; Cofactor and Vitamin Metabolism; Secondary Metabolite Metabolism; Lipid Metabolism; Xenobiotics Metabolism
468	INC280	CYP2B6	-0.155894	aromatase	Tryptophan Metabolism; Retinol Metabolism; Fatty Acid Metabolism; Arachidonic Acid Metabolism; Androgen and Estrogen Metabolism; Linoleic Acid Metabolism; Gamma-Hexachlorocyclohexane Degradation; Cytochrome P450 Metabolism; Drug Metabolism (non-P450); Caffeine Metabolism	Amino Acid Metabolism; Cofactor and Vitamin Metabolism; Secondary Metabolite Metabolism; Lipid Metabolism; Xenobiotics Metabolism
468	INC280	CYP2C18	0.011664	aromatase	Tryptophan Metabolism; Retinol Metabolism; Fatty Acid Metabolism; Arachidonic Acid Metabolism; Androgen and Estrogen Metabolism; Linoleic Acid Metabolism; Gamma-Hexachlorocyclohexane Degradation; Cytochrome P450 Metabolism; Drug Metabolism (non-P450); Caffeine Metabolism	Amino Acid Metabolism; Cofactor and Vitamin Metabolism; Secondary Metabolite Metabolism; Lipid Metabolism; Xenobiotics Metabolism
468	INC280	CYP2C19	0.124865	aromatase	Tryptophan Metabolism; Retinol Metabolism; Fatty Acid Metabolism; Arachidonic Acid Metabolism; Androgen and Estrogen Metabolism; Linoleic Acid Metabolism; Gamma-Hexachlorocyclohexane Degradation; Cytochrome P450 Metabolism; Drug Metabolism (non-P450); Caffeine Metabolism	Amino Acid Metabolism; Cofactor and Vitamin Metabolism; Secondary Metabolite Metabolism; Lipid Metabolism; Xenobiotics Metabolism
468	INC280	CYP2C8	0.00689764	aromatase	Tryptophan Metabolism; Retinol Metabolism; Fatty Acid Metabolism; Arachidonic Acid Metabolism; Androgen and Estrogen Metabolism; Linoleic Acid Metabolism; Gamma-Hexachlorocyclohexane Degradation; Cytochrome P450 Metabolism; Drug Metabolism (non-P450); Caffeine Metabolism	Amino Acid Metabolism; Cofactor and Vitamin Metabolism; Secondary Metabolite Metabolism; Lipid Metabolism; Xenobiotics Metabolism
468	INC280	CYP2C9	0.0603263	aromatase	Tryptophan Metabolism; Retinol Metabolism; Fatty Acid Metabolism; Arachidonic Acid Metabolism; Androgen and Estrogen Metabolism; Linoleic Acid Metabolism; Gamma-Hexachlorocyclohexane Degradation; Cytochrome P450 Metabolism; Drug Metabolism (non-P450); Caffeine Metabolism	Amino Acid Metabolism; Cofactor and Vitamin Metabolism; Secondary Metabolite Metabolism; Lipid Metabolism; Xenobiotics Metabolism
468	INC280	CYP2D6	0.079652	aromatase	Tryptophan Metabolism; Retinol Metabolism; Fatty Acid Metabolism; Arachidonic Acid Metabolism; Androgen and Estrogen Metabolism; Linoleic Acid Metabolism; Gamma-Hexachlorocyclohexane Degradation; Cytochrome P450 Metabolism; Drug Metabolism (non-P450); Caffeine Metabolism	Amino Acid Metabolism; Cofactor and Vitamin Metabolism; Secondary Metabolite Metabolism; Lipid Metabolism; Xenobiotics Metabolism
468	INC280	CYP2E1	0.0103872	aromatase	Tryptophan Metabolism; Retinol Metabolism; Fatty Acid Metabolism; Arachidonic Acid Metabolism; Androgen and Estrogen Metabolism; Linoleic Acid Metabolism; Gamma-Hexachlorocyclohexane Degradation; Cytochrome P450 Metabolism; Drug Metabolism (non-P450); Caffeine Metabolism	Amino Acid Metabolism; Cofactor and Vitamin Metabolism; Secondary Metabolite Metabolism; Lipid Metabolism; Xenobiotics Metabolism
468	INC280	CYP2F1	0.106243	aromatase	Tryptophan Metabolism; Retinol Metabolism; Fatty Acid Metabolism; Arachidonic Acid Metabolism; Androgen and Estrogen Metabolism; Linoleic Acid Metabolism; Gamma-Hexachlorocyclohexane Degradation; Cytochrome P450 Metabolism; Drug Metabolism (non-P450); Caffeine Metabolism	Amino Acid Metabolism; Cofactor and Vitamin Metabolism; Secondary Metabolite Metabolism; Lipid Metabolism; Xenobiotics Metabolism
468	INC280	CYP2J2	0.0113771	aromatase	Tryptophan Metabolism; Retinol Metabolism; Fatty Acid Metabolism; Arachidonic Acid Metabolism; Androgen and Estrogen Metabolism; Linoleic Acid Metabolism; Gamma-Hexachlorocyclohexane Degradation; Cytochrome P450 Metabolism; Drug Metabolism (non-P450); Caffeine Metabolism	Amino Acid Metabolism; Cofactor and Vitamin Metabolism; Secondary Metabolite Metabolism; Lipid Metabolism; Xenobiotics Metabolism
468	INC280	CYP2S1	-0.00489417	aromatase	Tryptophan Metabolism; Retinol Metabolism; Fatty Acid Metabolism; Arachidonic Acid Metabolism; Androgen and Estrogen Metabolism; Linoleic Acid Metabolism; Gamma-Hexachlorocyclohexane Degradation; Cytochrome P450 Metabolism; Drug Metabolism (non-P450); Caffeine Metabolism	Amino Acid Metabolism; Cofactor and Vitamin Metabolism; Secondary Metabolite Metabolism; Lipid Metabolism; Xenobiotics Metabolism
468	INC280	CYP3A4	-0.0546839	aromatase	Tryptophan Metabolism; Retinol Metabolism; Fatty Acid Metabolism; Arachidonic Acid Metabolism; Androgen and Estrogen Metabolism; Linoleic Acid Metabolism; Gamma-Hexachlorocyclohexane Degradation; Cytochrome P450 Metabolism; Drug Metabolism (non-P450); Caffeine Metabolism	Amino Acid Metabolism; Cofactor and Vitamin Metabolism; Secondary Metabolite Metabolism; Lipid Metabolism; Xenobiotics Metabolism
468	INC280	CYP3A43	-0.046597	aromatase	Tryptophan Metabolism; Retinol Metabolism; Fatty Acid Metabolism; Arachidonic Acid Metabolism; Androgen and Estrogen Metabolism; Linoleic Acid Metabolism; Gamma-Hexachlorocyclohexane Degradation; Cytochrome P450 Metabolism; Drug Metabolism (non-P450); Caffeine Metabolism	Amino Acid Metabolism; Cofactor and Vitamin Metabolism; Secondary Metabolite Metabolism; Lipid Metabolism; Xenobiotics Metabolism
468	INC280	CYP3A5	0.185378	aromatase	Tryptophan Metabolism; Retinol Metabolism; Fatty Acid Metabolism; Arachidonic Acid Metabolism; Androgen and Estrogen Metabolism; Linoleic Acid Metabolism; Gamma-Hexachlorocyclohexane Degradation; Cytochrome P450 Metabolism; Drug Metabolism (non-P450); Caffeine Metabolism	Amino Acid Metabolism; Cofactor and Vitamin Metabolism; Secondary Metabolite Metabolism; Lipid Metabolism; Xenobiotics Metabolism
468	INC280	CYP4B1	-0.0845746	aromatase	Tryptophan Metabolism; Retinol Metabolism; Fatty Acid Metabolism; Arachidonic Acid Metabolism; Androgen and Estrogen Metabolism; Linoleic Acid Metabolism; Gamma-Hexachlorocyclohexane Degradation; Cytochrome P450 Metabolism; Drug Metabolism (non-P450); Caffeine Metabolism	Amino Acid Metabolism; Cofactor and Vitamin Metabolism; Secondary Metabolite Metabolism; Lipid Metabolism; Xenobiotics Metabolism
468	INC280	CYP4X1	-0.0589647	aromatase	Tryptophan Metabolism; Retinol Metabolism; Fatty Acid Metabolism; Arachidonic Acid Metabolism; Androgen and Estrogen Metabolism; Linoleic Acid Metabolism; Gamma-Hexachlorocyclohexane Degradation; Cytochrome P450 Metabolism; Drug Metabolism (non-P450); Caffeine Metabolism	Amino Acid Metabolism; Cofactor and Vitamin Metabolism; Secondary Metabolite Metabolism; Lipid Metabolism; Xenobiotics Metabolism
468	INC280	CYP4Z1	-0.0154529	aromatase	Tryptophan Metabolism; Retinol Metabolism; Fatty Acid Metabolism; Arachidonic Acid Metabolism; Androgen and Estrogen Metabolism; Linoleic Acid Metabolism; Gamma-Hexachlorocyclohexane Degradation; Cytochrome P450 Metabolism; Drug Metabolism (non-P450); Caffeine Metabolism	Amino Acid Metabolism; Cofactor and Vitamin Metabolism; Secondary Metabolite Metabolism; Lipid Metabolism; Xenobiotics Metabolism
468	INC280	CYP7A1	0.12639	cholesterol 7alpha-hydroxylase	Bile Acid Biosynthesis	Lipid Metabolism
468	INC280	DBT	-0.0334633	branched-chain oxoacid dehydrogenase	Valine, Leucine, and Isoleucine Degradation	Amino Acid Metabolism
468	INC280	DCK	0.0241102	deoxycytidine kinase	Pyrimidine Metabolism; Purine Metabolism	Nucleotide Metabolism
468	INC280	DDC	0.126996	aromatic amino acid decarboxylase	Tyrosine Metabolism; Histidine Metabolism; Phenylalanine Metabolism; Tryptophan Metabolism; Indole and Ipecac Alkaloid Biosynthesis; Alkaloid Biosynthesis I	Amino Acid Metabolism; Secondary Metabolite Metabolism
468	INC280	DHODH	-0.0427793	dihydroorotate dehydrogenase	Pyrimidine Metabolism	Nucleotide Metabolism
468	INC280	DLAT	-0.0682541	pyruvate dehydrogenase complex	Valine, Leucine, and Isoleucine Degradation; Glycine, Serine, and Threonine Metabolism; Alanine and Aspartate Metabolsim; Valine, Leucine, and Isoleucine Biosynthesis	Amino Acid Metabolism; Carbohydrate Metabolism
468	INC280	DLD	0.0595133	pyruvate dehydrogenase complex	Valine, Leucine, and Isoleucine Degradation; Glycine, Serine, and Threonine Metabolism; Alanine and Aspartate Metabolsim; Valine, Leucine, and Isoleucine Biosynthesis	Amino Acid Metabolism; Carbohydrate Metabolism
468	INC280	DPYD	-0.0856868	dihydropyrimidine dehydrogenase	Beta-Alanine Metabolism; Pyrimidine Metabolism; Drug Metabolism (non-P450)	Other Amino Acid Metabolism; Nucleotide Metabolism; Xenobiotics Metabolism
468	INC280	DTYMK	-0.0538501	deoxythymidylate kinase	Pyrimidine Metabolism	Nucleotide Metabolism
468	INC280	EHHADH	0.117375	acyl-CoA dehydrogenase	Fatty Acid Metabolism; Valine, Leucine, and Isoleucine Degradation	Lipid Metabolism; Amino Acid Metabolism
468	INC280	FADS2	-0.0591343	delta6 desaturase (D6)	Linoleic Acid Metabolism	Lipid Metabolism
468	INC280	FASN	-0.0155475	fatty acid synthase	Fatty Acid Biosynthesis	Lipid Metabolism
468	INC280	FBP1	-0.0672542	fructose-1,6-bisphosphatase	Glycolysis / Gluconeogenesis; Pentose Phosphate Pathway; Fructose and Mannose Metabolism; Carbon Fixation	Carbohydrate Metabolism; Energy Metabolism
468	INC280	FBP2	-0.123315	fructose-1,6-bisphosphatase	Glycolysis / Gluconeogenesis; Pentose Phosphate Pathway; Fructose and Mannose Metabolism; Carbon Fixation	Carbohydrate Metabolism; Energy Metabolism
468	INC280	G6PC	0.0518795	glucose-6-phosphatase	Galactose Metabolism; Starch and sucrose metabolism; Glycolysis / Gluconeogenesis	Carbohydrate Metabolism; Secondary Metabolite Metabolism
468	INC280	G6PC2	-0.05015	glucose-6-phosphatase	Galactose Metabolism; Starch and sucrose metabolism; Glycolysis / Gluconeogenesis	Carbohydrate Metabolism; Secondary Metabolite Metabolism
468	INC280	G6PD	0.0633313	glucose-6-phosphate dehydrogenase	Pentose Phosphate Pathway; Glutathione Metabolism	Carbohydrate Metabolism; Other Amino Acid Metabolism
468	INC280	GAD1	0.184359	glutamate decarboxylase	Butanoate Metabolism; Taurine and Hypotaurine Metabolism; Beta-Alanine Metabolism; Glutamate Metabolism; Alanine and Aspartate Metabolsim	Carbohydrate Metabolism; Other Amino Acid Metabolism; Amino Acid Metabolism
468	INC280	GAD2	0.00842631	glutamate decarboxylase	Butanoate Metabolism; Taurine and Hypotaurine Metabolism; Beta-Alanine Metabolism; Glutamate Metabolism; Alanine and Aspartate Metabolsim	Carbohydrate Metabolism; Other Amino Acid Metabolism; Amino Acid Metabolism
468	INC280	GATM	-0.0519769	arginine glycine transamidinase	Arginine and Proline Metabolism; Urea Cycle and Metabolism of Amino Groups; Glycine, Serine, and Threonine Metabolism	Amino Acid Metabolism
468	INC280	GCH1	-0.0221661	GTP cyclohydrolase 1	Folate Biosynthesis	Cofactor and Vitamin Metabolism
468	INC280	GCK	-0.118938	hexokinase	Galactose Metabolism; Starch and sucrose metabolism; Glycolysis / Gluconeogenesis	Carbohydrate Metabolism
468	INC280	GCLC	0.0379955	gamma-glutamylcysteine synthetase (gamma-GCShs)	Glutathione Metabolism; Glutamate Metabolism	Other Amino Acid Metabolism; Amino Acid Metabolism
468	INC280	GCLM	-0.00678855	gamma-glutamylcysteine synthetase (gamma-GCShs)	Glutathione Metabolism; Glutamate Metabolism	Other Amino Acid Metabolism; Amino Acid Metabolism
468	INC280	GFPT1	-0.0263968	glutamine-fructose-6phosphate amidotransferase	Aminosugars Metabolism; Glutamate Metabolism	Carbohydrate Metabolism; Amino Acid Metabolism
468	INC280	GFPT2	0.0467949	glutamine-fructose-6phosphate amidotransferase	Aminosugars Metabolism; Glutamate Metabolism	Carbohydrate Metabolism; Amino Acid Metabolism
468	INC280	GGT1	-0.0540921	glutamine-fructose-6phosphate amidotransferase	Aminosugars Metabolism; Glutamate Metabolism	Carbohydrate Metabolism; Amino Acid Metabolism
468	INC280	GGT5	0.026849	gamma glutamyl transferase	Cyanoamino Acid Metabolism; Selenoamino Acid Metabolism; Taurine and Hypotaurine Metabolism; Glutathione Metabolism; Arachidonic Acid Metabolism	Other Amino Acid Metabolism; Lipid Metabolism
468	INC280	GGT6	-0.0400985	gamma glutamyl transferase	Cyanoamino Acid Metabolism; Selenoamino Acid Metabolism; Taurine and Hypotaurine Metabolism; Glutathione Metabolism; Arachidonic Acid Metabolism	Other Amino Acid Metabolism; Lipid Metabolism
468	INC280	GGT7	-0.0918022	gamma glutamyl transferase	Cyanoamino Acid Metabolism; Selenoamino Acid Metabolism; Taurine and Hypotaurine Metabolism; Glutathione Metabolism; Arachidonic Acid Metabolism	Other Amino Acid Metabolism; Lipid Metabolism
468	INC280	GNE	0.0522403	gamma glutamyl transferase	Cyanoamino Acid Metabolism; Selenoamino Acid Metabolism; Taurine and Hypotaurine Metabolism; Glutathione Metabolism; Arachidonic Acid Metabolism	Other Amino Acid Metabolism; Lipid Metabolism
468	INC280	GPAM	0.0440083	sn glycerol phosphate acyl transferase	Glycerolipid Metabolism	Lipid Metabolism
468	INC280	GPAT2	-0.123365	sn glycerol phosphate acyl transferase	Glycerolipid Metabolism	Lipid Metabolism
468	INC280	GPD1	-0.0415694	glycerol phosphate dehydrogease	Glycerophospholipid Metabolism	Lipid Metabolism
468	INC280	GPD2	0.0110238	glycerol phosphate dehydrogease	Glycerophospholipid Metabolism	Lipid Metabolism
468	INC280	GSTA1	0.121313	glutathione s transferase	Glutathione Metabolism; Cytochrome P450 Metabolism	Other Amino Acid Metabolism; Xenobiotics Metabolism
468	INC280	GSTA2	-0.0916845	glutathione s transferase	Glutathione Metabolism; Cytochrome P450 Metabolism	Other Amino Acid Metabolism; Xenobiotics Metabolism
468	INC280	GSTA3	0.133404	glutathione s transferase	Glutathione Metabolism; Cytochrome P450 Metabolism	Other Amino Acid Metabolism; Xenobiotics Metabolism
468	INC280	GSTA4	0.09429	glutathione s transferase	Glutathione Metabolism; Cytochrome P450 Metabolism	Other Amino Acid Metabolism; Xenobiotics Metabolism
468	INC280	GSTA5	0.0907269	glutathione s transferase	Glutathione Metabolism; Cytochrome P450 Metabolism	Other Amino Acid Metabolism; Xenobiotics Metabolism
468	INC280	GSTK1	-0.0155577	glutathione s transferase	Glutathione Metabolism; Cytochrome P450 Metabolism	Other Amino Acid Metabolism; Xenobiotics Metabolism
468	INC280	GSTM1	-0.0274556	glutathione s transferase	Glutathione Metabolism; Cytochrome P450 Metabolism	Other Amino Acid Metabolism; Xenobiotics Metabolism
468	INC280	GSTM2	0.046124	glutathione s transferase	Glutathione Metabolism; Cytochrome P450 Metabolism	Other Amino Acid Metabolism; Xenobiotics Metabolism
468	INC280	GSTM3	-0.0882874	glutathione s transferase	Glutathione Metabolism; Cytochrome P450 Metabolism	Other Amino Acid Metabolism; Xenobiotics Metabolism
468	INC280	GSTM4	0.0396532	glutathione s transferase	Glutathione Metabolism; Cytochrome P450 Metabolism	Other Amino Acid Metabolism; Xenobiotics Metabolism
468	INC280	GSTM5	0.0500461	glutathione s transferase	Glutathione Metabolism; Cytochrome P450 Metabolism	Other Amino Acid Metabolism; Xenobiotics Metabolism
468	INC280	GSTO1	0.119539	glutathione s transferase	Glutathione Metabolism; Cytochrome P450 Metabolism	Other Amino Acid Metabolism; Xenobiotics Metabolism
468	INC280	GSTP1	0.148014	glutathione s transferase	Glutathione Metabolism; Cytochrome P450 Metabolism	Other Amino Acid Metabolism; Xenobiotics Metabolism
468	INC280	GSTT1	0.00323507	glutathione s transferase	Glutathione Metabolism; Cytochrome P450 Metabolism	Other Amino Acid Metabolism; Xenobiotics Metabolism
468	INC280	GSTT2	-0.000800352	glutathione s transferase	Glutathione Metabolism; Cytochrome P450 Metabolism	Other Amino Acid Metabolism; Xenobiotics Metabolism
468	INC280	GSTZ1	-0.0146674	glutathione s transferase	Glutathione Metabolism; Cytochrome P450 Metabolism	Other Amino Acid Metabolism; Xenobiotics Metabolism
468	INC280	GYS1	-0.00590731	glycogen synthase	Starch and sucrose metabolism	Carbohydrate Metabolism
468	INC280	GYS2	-0.0275304	glycogen synthase	Starch and sucrose metabolism	Carbohydrate Metabolism
468	INC280	H6PD	-0.0180315	glucose-6-phosphate dehydrogenase	Pentose Phosphate Pathway; Glutathione Metabolism	Carbohydrate Metabolism; Other Amino Acid Metabolism
468	INC280	HDC	0.0280965	histidine decarboxylase	Histidine Metabolism	Amino Acid Metabolism
468	INC280	HK1	-0.0630049	hexokinase	Galactose Metabolism; Starch and sucrose metabolism; Glycolysis / Gluconeogenesis	Carbohydrate Metabolism
468	INC280	HK2	0.0463621	hexokinase	Galactose Metabolism; Starch and sucrose metabolism; Glycolysis / Gluconeogenesis	Carbohydrate Metabolism
468	INC280	HK3	-0.00208525	hexokinase	Galactose Metabolism; Starch and sucrose metabolism; Glycolysis / Gluconeogenesis	Carbohydrate Metabolism
468	INC280	HMGCR	0.0215512	3-hydroxy-methylglutaryl coenzyme A	Steroid Biosynthesis	Lipid Metabolism
468	INC280	HMGCS1	-0.0323343	HMG CoA synthase	Butanoate Metabolism; Valine, Leucine, and Isoleucine Degradation; Ketone Body Metabolism	Carbohydrate Metabolism; Amino Acid Metabolism; Lipid Metabolism
468	INC280	HMGCS2	0.0106955	HMG CoA synthase	Butanoate Metabolism; Valine, Leucine, and Isoleucine Degradation; Ketone Body Metabolism	Carbohydrate Metabolism; Amino Acid Metabolism; Lipid Metabolism
468	INC280	HMOX1	0.0263722	heme oxygenase	Porphyrin Metabolism	Cofactor and Vitamin Metabolism
468	INC280	HMOX2	-0.0581989	heme oxygenase	Porphyrin Metabolism	Cofactor and Vitamin Metabolism
468	INC280	HSD17B4	-0.0872978	acyl-CoA dehydrogenase	Fatty Acid Metabolism	Lipid Metabolism
468	INC280	HSD3B1	0.116362	beta hydroxysteroid dehydrogenase/isomerase	C21-Steroid Hormone Metabolism; Androgen and Estrogen Metabolism	Lipid Metabolism
468	INC280	HSD3B2	-0.0933661	beta hydroxysteroid dehydrogenase/isomerase	C21-Steroid Hormone Metabolism; Androgen and Estrogen Metabolism	Lipid Metabolism
468	INC280	IMPDH1	0.15579	inosine monophosphate dehydrogenase	Purine Metabolism; Drug Metabolism (non-P450)	Nucleotide Metabolism; Xenobiotics Metabolism
468	INC280	IMPDH2	-0.0516373	inosine monophosphate dehydrogenase	Purine Metabolism; Drug Metabolism (non-P450)	Nucleotide Metabolism; Xenobiotics Metabolism
468	INC280	ISYNA1	0.018194	myo-inositol-1-phosphate (MIP) synthase	Inositol Phosphate Metabolism; Streptomycin Biosynthesis	Carbohydrate Metabolism; Secondary Metabolite Metabolism
468	INC280	JMJD7-PLA2G4B	0.150621	phospholipase a2	Arachidonic Acid Metabolism; Ether Lipid Metabolism; Glycerophospholipid Metabolism; Alpha-Linolenic Acid Metabolism; Linoleic Acid Metabolism	Lipid Metabolism
468	INC280	KMO	-0.00401803	kynurenine hydroxylase	Tryptophan Metabolism	Amino Acid Metabolism
468	INC280	LALBA	0.0769705	galactosyltransferase	Galactose Metabolism	Carbohydrate Metabolism
468	INC280	LPCAT1	-0.00787871	acetyl-CoA : lyso PAF acetyltransferase	Ether Lipid Metabolism	Lipid Metabolism
468	INC280	LPCAT2	-0.0361467	acetyl-CoA : lyso PAF acetyltransferase	Ether Lipid Metabolism	Lipid Metabolism
468	INC280	LPL	-0.121205	lipoprotein lipase	Glycerolipid Metabolism	Lipid Metabolism
468	INC280	LTC4S	0.00877283	LTC4 synthase	Arachidonic Acid Metabolism	Lipid Metabolism
468	INC280	MAN1A1	0.0381428	alpha-mannosidase	N-Glycan Degradation; Glycan Structure Degradation	Glycan Metabolism
468	INC280	MAN1B1	0.000791363	alpha-mannosidase	N-Glycan Degradation; Glycan Structure Degradation	Glycan Metabolism
468	INC280	MAN2A1	-0.0986245	alpha-mannosidase	N-Glycan Degradation; Glycan Structure Degradation	Glycan Metabolism
468	INC280	MAN2B1	-0.0599394	alpha-mannosidase	N-Glycan Degradation; Glycan Structure Degradation	Glycan Metabolism
468	INC280	MAN2B2	-0.00150949	alpha-mannosidase	N-Glycan Degradation; Glycan Structure Degradation	Glycan Metabolism
468	INC280	MAN2C1	-0.078684	alpha-mannosidase	N-Glycan Degradation; Glycan Structure Degradation	Glycan Metabolism
468	INC280	MAT1A	0.0577698	methionine adenosyl transferase	Selenoamino Acid Metabolism; Methionine Metabolism	Other Amino Acid Metabolism; Amino Acid Metabolism
468	INC280	MAT2B	0.181167	methionine adenosyl transferase	Selenoamino Acid Metabolism; Methionine Metabolism	Other Amino Acid Metabolism; Amino Acid Metabolism
468	INC280	MDH1	0.041488	malate dehydrogenase	TCA Cycle; Pyruvate Metabolism; Glyoxylate and Dicarboxylate Metabolism; Carbon Fixation;	Carbohydrate Metabolism; Energy Metabolism
468	INC280	MDH2	-0.0616962	malate dehydrogenase	TCA Cycle; Pyruvate Metabolism; Glyoxylate and Dicarboxylate Metabolism; Carbon Fixation;	Carbohydrate Metabolism; Energy Metabolism
468	INC280	MGST1	-0.0259044	glutathione s transferase	Glutathione Metabolism; Cytochrome P450 Metabolism	Other Amino Acid Metabolism; Xenobiotics Metabolism
468	INC280	MGST2	-0.0674384	glutathione s transferase	Glutathione Metabolism; Cytochrome P450 Metabolism	Other Amino Acid Metabolism; Xenobiotics Metabolism
468	INC280	MGST3	-0.0391443	glutathione s transferase	Glutathione Metabolism; Cytochrome P450 Metabolism	Other Amino Acid Metabolism; Xenobiotics Metabolism
468	INC280	MTHFR	0.100362	methylenetetrahydrofolate reductase	Methane Metabolism; One Carbon Pool by Folate	Energy Metabolism; Cofactor and Vitamin Metabolism
468	INC280	NAT1	0.101583	N-acetyltransferase	Trinitrotoluene Degradation; Drug Metabolism (non-P450); Caffeine Metabolism	Xenobiotics Metabolism; Secondary Metabolite Metabolism
468	INC280	NAT2	0.0655291	N-acetyltransferase	Trinitrotoluene Degradation; Drug Metabolism (non-P450); Caffeine Metabolism	Xenobiotics Metabolism; Secondary Metabolite Metabolism
468	INC280	NMNAT2	0.0482809	NMN adenylyltransferase	Nicotinate and Nicotinamide Metabolism	Cofactor and Vitamin Metabolism
468	INC280	NMNAT3	0.0903392	NMN adenylyltransferase	Nicotinate and Nicotinamide Metabolism	Cofactor and Vitamin Metabolism
468	INC280	NOS1	-0.0101751	nitric oxide synthase	Arginine and Proline Metabolism	Amino Acid Metabolism
468	INC280	NOS2	-0.0219724	nitric oxide synthase	Arginine and Proline Metabolism	Amino Acid Metabolism
468	INC280	NT5C	0.140906	5'-nucleotidase	Nicotinate and Nicotinamide Metabolism; Pyrimidine Metabolism; Purine Metabolism	Cofactor and Vitamin Metabolism; Nucleotide Metabolism
468	INC280	NT5C1A	0.0366044	5'-nucleotidase	Nicotinate and Nicotinamide Metabolism; Pyrimidine Metabolism; Purine Metabolism	Cofactor and Vitamin Metabolism; Nucleotide Metabolism
468	INC280	NT5C2	-0.0311342	5'-nucleotidase	Nicotinate and Nicotinamide Metabolism; Pyrimidine Metabolism; Purine Metabolism	Cofactor and Vitamin Metabolism; Nucleotide Metabolism
468	INC280	NT5C3A	0.0617397	5'-nucleotidase	Nicotinate and Nicotinamide Metabolism; Pyrimidine Metabolism; Purine Metabolism	Cofactor and Vitamin Metabolism; Nucleotide Metabolism
468	INC280	NT5C3B	-0.0308456	5'-nucleotidase	Nicotinate and Nicotinamide Metabolism; Pyrimidine Metabolism; Purine Metabolism	Cofactor and Vitamin Metabolism; Nucleotide Metabolism
468	INC280	NT5DC1	0.0374843	5'-nucleotidase	Nicotinate and Nicotinamide Metabolism; Pyrimidine Metabolism; Purine Metabolism	Cofactor and Vitamin Metabolism; Nucleotide Metabolism
468	INC280	NT5DC2	0.00321483	5'-nucleotidase	Nicotinate and Nicotinamide Metabolism; Pyrimidine Metabolism; Purine Metabolism	Cofactor and Vitamin Metabolism; Nucleotide Metabolism
468	INC280	NT5DC3	0.0100711	5'-nucleotidase	Nicotinate and Nicotinamide Metabolism; Pyrimidine Metabolism; Purine Metabolism	Cofactor and Vitamin Metabolism; Nucleotide Metabolism
468	INC280	NT5DC4	0.0714571	5'-nucleotidase	Nicotinate and Nicotinamide Metabolism; Pyrimidine Metabolism; Purine Metabolism	Cofactor and Vitamin Metabolism; Nucleotide Metabolism
468	INC280	NT5E	0.0282919	5'-nucleotidase	Nicotinate and Nicotinamide Metabolism; Pyrimidine Metabolism; Purine Metabolism	Cofactor and Vitamin Metabolism; Nucleotide Metabolism
468	INC280	PAH	0.0309697	phenylalanine hydroxylase	Phenylalanine, Tyrosine, and Tryptophan Biosynthesis	Amino Acid Metabolism
468	INC280	PANK1	0.016941	pantothenate kinase	Pantothenate and CoA Biosynthesis	Cofactor and Vitamin Metabolism
468	INC280	PANK4	-0.0124963	pantothenate kinase	Pantothenate and CoA Biosynthesis	Cofactor and Vitamin Metabolism
468	INC280	PCK1	-0.0325175	phosphoenolpyruvate carboxykinase (GTP)	TCA Cycle; Pyruvate Metabolism	Carbohydrate Metabolism
468	INC280	PDHA1	0.0887786	pyruvate dehydrogenase complex	Pyruvate Metabolism	Carbohydrate Metabolism
468	INC280	PDHA2	-0.083825	pyruvate dehydrogenase complex	Pyruvate Metabolism	Carbohydrate Metabolism
468	INC280	PDHB	-0.104843	pyruvate dehydrogenase complex	Pyruvate Metabolism	Carbohydrate Metabolism
468	INC280	PDHX	0.0623439	pyruvate dehydrogenase complex	Pyruvate Metabolism	Carbohydrate Metabolism
468	INC280	PDK1	-0.0372408	pyruvate dehydrogenase complex regulation	Pyruvate Metabolism	Carbohydrate Metabolism
468	INC280	PDK2	0.0867933	pyruvate dehydrogenase complex regulation	Pyruvate Metabolism	Carbohydrate Metabolism
468	INC280	PDK3	0.0996593	pyruvate dehydrogenase complex regulation	Pyruvate Metabolism	Carbohydrate Metabolism
468	INC280	PDP1	-0.0953931	pyruvate dehydrogenase complex regulation	Pyruvate Metabolism	Carbohydrate Metabolism
468	INC280	PFKM	-0.0494567	Phosphofructokinase	Glycolysis / Gluconeogenesis; Fructose and Mannose Metabolism; Galactose Metabolism	Carbohydrate Metabolism
468	INC280	PIK3C3	0.000700225	PI kinase	Inositol Phosphate Metabolism	Carbohydrate Metabolism
468	INC280	PIP4K2A	-0.0710937	phosphatidylinositol phosphate kinase	Inositol Phosphate Metabolism	Carbohydrate Metabolism
468	INC280	PIP4K2B	-0.175539	phosphatidylinositol phosphate kinase	Inositol Phosphate Metabolism	Carbohydrate Metabolism
468	INC280	PIP4K2C	-0.00315272	phosphatidylinositol phosphate kinase	Inositol Phosphate Metabolism	Carbohydrate Metabolism
468	INC280	PIP5K1B	-0.0648873	phosphatidylinositol phosphate kinase	Inositol Phosphate Metabolism	Carbohydrate Metabolism
468	INC280	PIP5K1C	0.0502196	phosphatidylinositol phosphate kinase	Inositol Phosphate Metabolism	Carbohydrate Metabolism
468	INC280	PKM	0.0177033	pyruvate kinase	Glycolysis / Gluconeogenesis; Pyruvate Metabolism; Carbon Fixation; Purine Metabolism	Carbohydrate Metabolism; Energy Metabolism; Nucleotide Metabolism
468	INC280	PLA2G10	0.0576456	phospholipase a2	Arachidonic Acid Metabolism; Ether Lipid Metabolism; Glycerophospholipid Metabolism; Alpha-Linolenic Acid Metabolism; Linoleic Acid Metabolism	Lipid Metabolism
468	INC280	PLA2G12A	0.0349482	phospholipase a2	Arachidonic Acid Metabolism; Ether Lipid Metabolism; Glycerophospholipid Metabolism; Alpha-Linolenic Acid Metabolism; Linoleic Acid Metabolism	Lipid Metabolism
468	INC280	PLA2G2A	0.0658759	phospholipase a2	Arachidonic Acid Metabolism; Ether Lipid Metabolism; Glycerophospholipid Metabolism; Alpha-Linolenic Acid Metabolism; Linoleic Acid Metabolism	Lipid Metabolism
468	INC280	PLA2G2D	0.0704651	phospholipase a2	Arachidonic Acid Metabolism; Ether Lipid Metabolism; Glycerophospholipid Metabolism; Alpha-Linolenic Acid Metabolism; Linoleic Acid Metabolism	Lipid Metabolism
468	INC280	PLA2G2E	0.150686	phospholipase a2	Arachidonic Acid Metabolism; Ether Lipid Metabolism; Glycerophospholipid Metabolism; Alpha-Linolenic Acid Metabolism; Linoleic Acid Metabolism	Lipid Metabolism
468	INC280	PLA2G2F	-0.0103183	phospholipase a2	Arachidonic Acid Metabolism; Ether Lipid Metabolism; Glycerophospholipid Metabolism; Alpha-Linolenic Acid Metabolism; Linoleic Acid Metabolism	Lipid Metabolism
468	INC280	PLA2G3	-0.0569894	phospholipase a2	Arachidonic Acid Metabolism; Ether Lipid Metabolism; Glycerophospholipid Metabolism; Alpha-Linolenic Acid Metabolism; Linoleic Acid Metabolism	Lipid Metabolism
468	INC280	PLA2G4A	-0.0490229	phospholipase a2	Arachidonic Acid Metabolism; Ether Lipid Metabolism; Glycerophospholipid Metabolism; Alpha-Linolenic Acid Metabolism; Linoleic Acid Metabolism	Lipid Metabolism
468	INC280	PLA2G5	0.0176042	phospholipase a2	Arachidonic Acid Metabolism; Ether Lipid Metabolism; Glycerophospholipid Metabolism; Alpha-Linolenic Acid Metabolism; Linoleic Acid Metabolism	Lipid Metabolism
468	INC280	PLA2G6	0.0868964	phospholipase a2	Arachidonic Acid Metabolism; Ether Lipid Metabolism; Glycerophospholipid Metabolism; Alpha-Linolenic Acid Metabolism; Linoleic Acid Metabolism	Lipid Metabolism
468	INC280	PNPO	-0.021021	pyridoxamine 5'-phosphate oxidase	Vitamin B6 Metabolism	Cofactor and Vitamin Metabolism
468	INC280	PPAP2A	-0.153913	phosphatidate phosphohydrolase	Ether Lipid Metabolism; Glycerophospholipid Metabolism; Sphingolipid Metabolism; Glycerolipid Metabolism	Lipid Metabolism
468	INC280	PPAP2B	-0.0158915	phosphatidate phosphohydrolase	Ether Lipid Metabolism; Glycerophospholipid Metabolism; Sphingolipid Metabolism; Glycerolipid Metabolism	Lipid Metabolism
468	INC280	PPAP2C	-0.00825268	phosphatidate phosphohydrolase	Ether Lipid Metabolism; Glycerophospholipid Metabolism; Sphingolipid Metabolism; Glycerolipid Metabolism	Lipid Metabolism
468	INC280	PPAT	-0.0726704	phosphoribosyl pyrophosphate amidotransferase	Glutamate Metabolism; Purine Metabolism	Amino Acid Metabolism; Nucleotide Metabolism
468	INC280	PRPS1	-0.0178568	phosphoribosyl pyrophosphate synthase	Pentose Phosphate Pathway; Purine Metabolism	Carbohydrate Metabolism; Nucleotide Metabolism
468	INC280	PRPS2	-0.149866	phosphoribosyl pyrophosphate synthase	Pentose Phosphate Pathway; Purine Metabolism	Carbohydrate Metabolism; Nucleotide Metabolism
468	INC280	PTGS1	-0.00687348	cyclooxygenase	Arachidonic Acid Metabolism	Lipid Metabolism
468	INC280	PTGS2	-0.00222698	cyclooxygenase	Arachidonic Acid Metabolism	Lipid Metabolism
468	INC280	PTS	0.00666941	6-pyruvoyltetrahydropterin synthase	Folate Biosynthesis	Cofactor and Vitamin Metabolism
468	INC280	PYGB	0.026936	glycogen phosphorylase	Starch and sucrose metabolism	Carbohydrate Metabolism
468	INC280	PYGL	0.00779906	glycogen phosphorylase	Starch and sucrose metabolism	Carbohydrate Metabolism
468	INC280	RRM2	-0.0117225	ribonucleotide reductase	Purine Metabolism; Pyrimidine Metabolism; Glutathione Metabolism	Nucleotide Metabolism; Other Amino Acid Metabolism
468	INC280	RRM2B	-0.151525	ribonucleotide reductase	Purine Metabolism; Pyrimidine Metabolism; Glutathione Metabolism	Nucleotide Metabolism; Other Amino Acid Metabolism
468	INC280	SAT1	0.00545571	spermidine/spermine N-acetyltransferase	Urea Cycle and Metabolism of Amino Groups	Amino Acid Metabolism
468	INC280	SAT2	-0.0236887	spermidine/spermine N-acetyltransferase	Urea Cycle and Metabolism of Amino Groups	Amino Acid Metabolism
468	INC280	SCD	-0.0690233	stearoyl-CoA desaturase	Unsaturated Fatty Acid Biosynthesis	Lipid Metabolism
468	INC280	SCD5	0.113788	stearoyl-CoA desaturase	Unsaturated Fatty Acid Biosynthesis	Lipid Metabolism
468	INC280	SLC27A5	0.122235	microsomal bile acid CoA synthetase	Bile Acid Biosynthesis	Lipid Metabolism
468	INC280	SOAT1	-0.0517607	acylCoA : cholesterol acyltransfease	Bile Acid Biosynthesis	Lipid Metabolism
468	INC280	SOAT2	0.157031	acylCoA : cholesterol acyltransfease	Bile Acid Biosynthesis	Lipid Metabolism
468	INC280	SPTLC1	-0.192327	serine palmitoyltransferase	Sphingolipid Metabolism	Lipid Metabolism
468	INC280	SPTLC2	0.16864	serine palmitoyltransferase	Sphingolipid Metabolism	Lipid Metabolism
468	INC280	SPTSSA	0.0123221	serine palmitoyltransferase	Sphingolipid Metabolism	Lipid Metabolism
468	INC280	SPTSSB	-0.0763053	serine palmitoyltransferase	Sphingolipid Metabolism	Lipid Metabolism
468	INC280	SQLE	0.0426829	squalene epoxidase	Steroid Biosynthesis; Terpenoid Biosynthesis	Lipid Metabolism; Secondary Metabolite Metabolism
468	INC280	STS	-0.0133002	sulfatase	Androgen and Estrogen Metabolism	Lipid Metabolism
468	INC280	SUCLA2	-0.0262777	succinate-CoA ligase, ADP-forming	TCA Cycle; Propanoate Metabolism; C5-Branched Dibasic Acid Metabolism; Reductive Carboxylate Cycle (CO2 Fixation)	Carbohydrate Metabolism; Energy Metabolism
468	INC280	SULF1	0.0167354	sulfatase	Androgen and Estrogen Metabolism	Lipid Metabolism
468	INC280	SULF2	-0.0804064	sulfatase	Androgen and Estrogen Metabolism	Lipid Metabolism
468	INC280	TAT	-0.0645965	tyrosine aminotransferase	Tyrosine Metabolism; Phenylalanine Metabolism; Phenylalanine, Tyrosine, and Tryptophan Biosynthesis; Methionine Metabolism; Novobiocin Biosynthesis; Alkaloid Biosynthesis I	Amino Acid Metabolism; Secondary Metabolite Metabolism
468	INC280	TH	0.0893651	tyrosine hydroxylase	Tyrosine Metabolism	Amino Acid Metabolism
468	INC280	TK1	0.0714685	thymidine kinase	Pyrimidine Metabolism; Drug Metabolism (non-P450)	Nucleotide Metabolism; Xenobiotics Metabolism
468	INC280	TK2	0.0286234	thymidine kinase	Pyrimidine Metabolism; Drug Metabolism (non-P450)	Nucleotide Metabolism; Xenobiotics Metabolism
468	INC280	TKT	0.0776183	transketolase	Pentose Phosphate Pathway	Carbohydrate Metabolism
468	INC280	TPH1	0.129761	tryptophan hydroxylase	Tryptophan Metabolism	Amino Acid Metabolism
468	INC280	TPH2	0.10867	tryptophan hydroxylase	Tryptophan Metabolism	Amino Acid Metabolism
468	INC280	TYMP	-0.0180651	thymidine phosphorylase	Pyrimidine Metabolism; Purine Metabolism; Drug Metabolism (non-P450)	Nucleotide Metabolism; Xenobiotics Metabolism
468	INC280	TYMS	0.123924	thymidylate synthetase	One Carbon Pool by Folate; Pyrimidine Metabolism	Cofactor and Vitamin Metabolism; Nucleotide Metabolism
468	INC280	TYR	0.07641	tyrosinase	Tyrosine Metabolism; Riboflavin Metabolism; Alkaloid Biosynthesis I	Amino Acid Metabolism; Cofactor and Vitamin Metabolism; Secondary Metabolite Metabolism
468	INC280	UCK1	-0.0558056	uridine-cytidine nucleoside kinase	Pyrimidine Metabolism; Drug Metabolism (non-P450)	Nucleotide Metabolism; Xenobiotics Metabolism
468	INC280	UCK2	0.025913	uridine-cytidine nucleoside kinase	Pyrimidine Metabolism; Drug Metabolism (non-P450)	Nucleotide Metabolism; Xenobiotics Metabolism
468	INC280	UGT1A1	0.0309895	bilirubin uridine diphosphate glucuronosyltransferase	Starch and sucrose metabolism; Pentose and Glucuronate Interconversions; Porphyrin Metabolism; Retinol Metabolism; Androgen and Estrogen Metabolism; Cytochrome P450 Metabolism; Drug Metabolism (non-P450)	Carbohydrate Metabolism; Cofactor and Vitamin Metabolism; Lipid Metabolism; Xenobiotics Metabolism
468	INC280	UGT1A4	0.0772682	bilirubin uridine diphosphate glucuronosyltransferase	Starch and sucrose metabolism; Pentose and Glucuronate Interconversions; Porphyrin Metabolism; Retinol Metabolism; Androgen and Estrogen Metabolism; Cytochrome P450 Metabolism; Drug Metabolism (non-P450)	Carbohydrate Metabolism; Cofactor and Vitamin Metabolism; Lipid Metabolism; Xenobiotics Metabolism
468	INC280	UROS	0.0981822	uroporphyrinogen synthase	Porphyrin Metabolism	Cofactor and Vitamin Metabolism
HCC70	Erlotinib	AANAT	-0.0188676	arylalkylamine N-acetyltransferase	Tryptophan Metabolism	Amino Acid Metabolism
HCC70	Erlotinib	ACACA	0.0346736	acetyl CoA carboxylase	Propanoate Metabolism; Pyruvate Metabolism; Fatty Acid Biosynthesis; Tetracycline Biosynthesis	Carbohydrate Metabolism; Lipid Metabolism; Secondary Metabolite Metabolism
HCC70	Erlotinib	ACACB	-0.0768053	acetyl CoA carboxylase	Propanoate Metabolism; Pyruvate Metabolism; Fatty Acid Biosynthesis; Tetracycline Biosynthesis	Carbohydrate Metabolism; Lipid Metabolism; Secondary Metabolite Metabolism
HCC70	Erlotinib	ACADL	-0.0278777	acyl CoA dehydrogenase	Fatty Acid Metabolism	Lipid Metabolism
HCC70	Erlotinib	ACADM	-0.0414446	medium chain acyl CoA dehydrogenase	Fatty Acid Metabolism; Butanoate Metabolism; Valine, Leucine, and Isoleucine Degradation	Carbohydrate Metabolism; Lipid Metabolism
HCC70	Erlotinib	ACADS	-0.0244719	medium chain acyl CoA dehydrogenase	Fatty Acid Metabolism; Butanoate Metabolism; Valine, Leucine, and Isoleucine Degradation	Carbohydrate Metabolism; Lipid Metabolism
HCC70	Erlotinib	ACHE	0.131345	Acetylcholinesterase	Glycerophospholipid Metabolism	Lipid Metabolism
HCC70	Erlotinib	ACLY	0.0135282	Citrate Lyase	TCA Cycle	Carbohydrate Metabolism
HCC70	Erlotinib	ACO1	-0.0523769	aconitase	TCA Cycle; Glyoxylate and Dicarboxylate Metabolism; Reductive Carboxylate Cycle (CO2 Fixation)	Carbohydrate Metabolism; Energy Metabolism
HCC70	Erlotinib	ACO2	-0.066184	aconitase	TCA Cycle; Glyoxylate and Dicarboxylate Metabolism; Reductive Carboxylate Cycle (CO2 Fixation)	Lipid Metabolism
HCC70	Erlotinib	ACOX1	-0.0693628	acyl CoA oxidase	Fatty Acid Metabolism; Unsaturated Fatty Acid Biosynthesis; Alpha-Linolenic Acid Metabolism	Lipid Metabolism
HCC70	Erlotinib	ACOX2	0.00588175	acyl CoA oxidase	Fatty Acid Metabolism; Unsaturated Fatty Acid Biosynthesis; Alpha-Linolenic Acid Metabolism	Lipid Metabolism
HCC70	Erlotinib	ACOX3	-0.10274	acyl CoA oxidase	Fatty Acid Metabolism; Unsaturated Fatty Acid Biosynthesis; Alpha-Linolenic Acid Metabolism	Lipid Metabolism
HCC70	Erlotinib	ACSL1	-0.0109839	arachidonyl CoA synthetase	Fatty Acid Metabolism	Lipid Metabolism
HCC70	Erlotinib	ACSL3	0.0377439	arachidonyl CoA synthetase	Fatty Acid Metabolism	Lipid Metabolism
HCC70	Erlotinib	ACSL4	-0.0510687	arachidonyl CoA synthetase	Fatty Acid Metabolism	Lipid Metabolism
HCC70	Erlotinib	ACSL5	-0.108215	arachidonyl CoA synthetase	Fatty Acid Metabolism	Lipid Metabolism
HCC70	Erlotinib	ACSL6	-0.0169713	arachidonyl CoA synthetase	Fatty Acid Metabolism	Carbohydrate Metabolism; Amino Acid Metabolism; Lipid Metabolism; Cofactor and Vitamin Metabolism; Xenobiotics Metabolism
HCC70	Erlotinib	ADH1A	0.0934179	alcohol dehydrogenase	Glycolysis / Gluconeogenesis; Tyrosine Metabolism; Retinol Metabolism; Fatty Acid Metabolism; Bile Acid Biosynthesis; 1- and 2- Methylnaphthalene Degradation; Cytochrome P450 Metabolism; 3-Chloroacrylic Acid Degradation	Carbohydrate Metabolism; Amino Acid Metabolism; Lipid Metabolism; Cofactor and Vitamin Metabolism; Xenobiotics Metabolism
HCC70	Erlotinib	ADH1B	-0.0516119	alcohol dehydrogenase	Glycolysis / Gluconeogenesis; Tyrosine Metabolism; Retinol Metabolism; Fatty Acid Metabolism; Bile Acid Biosynthesis; 1- and 2- Methylnaphthalene Degradation; Cytochrome P450 Metabolism; 3-Chloroacrylic Acid Degradation	Carbohydrate Metabolism; Amino Acid Metabolism; Lipid Metabolism; Cofactor and Vitamin Metabolism; Xenobiotics Metabolism
HCC70	Erlotinib	ADH1C	-0.0202398	alcohol dehydrogenase	Glycolysis / Gluconeogenesis; Tyrosine Metabolism; Retinol Metabolism; Fatty Acid Metabolism; Bile Acid Biosynthesis; 1- and 2- Methylnaphthalene Degradation; Cytochrome P450 Metabolism; 3-Chloroacrylic Acid Degradation	Carbohydrate Metabolism; Amino Acid Metabolism; Lipid Metabolism; Cofactor and Vitamin Metabolism; Xenobiotics Metabolism
HCC70	Erlotinib	ADH4	0.0555362	alcohol dehydrogenase	Glycolysis / Gluconeogenesis; Tyrosine Metabolism; Retinol Metabolism; Fatty Acid Metabolism; Bile Acid Biosynthesis; 1- and 2- Methylnaphthalene Degradation; Cytochrome P450 Metabolism; 3-Chloroacrylic Acid Degradation	Carbohydrate Metabolism; Amino Acid Metabolism; Lipid Metabolism; Cofactor and Vitamin Metabolism; Xenobiotics Metabolism
HCC70	Erlotinib	ADH5	-0.0336279	alcohol dehydrogenase	Glycolysis / Gluconeogenesis; Tyrosine Metabolism; Retinol Metabolism; Fatty Acid Metabolism; Bile Acid Biosynthesis; 1- and 2- Methylnaphthalene Degradation; Cytochrome P450 Metabolism; 3-Chloroacrylic Acid Degradation	Carbohydrate Metabolism; Amino Acid Metabolism; Lipid Metabolism; Cofactor and Vitamin Metabolism; Xenobiotics Metabolism
HCC70	Erlotinib	ADH6	0.0189081	alcohol dehydrogenase	Glycolysis / Gluconeogenesis; Tyrosine Metabolism; Retinol Metabolism; Fatty Acid Metabolism; Bile Acid Biosynthesis; 1- and 2- Methylnaphthalene Degradation; Cytochrome P450 Metabolism; 3-Chloroacrylic Acid Degradation	Carbohydrate Metabolism; Amino Acid Metabolism; Lipid Metabolism; Cofactor and Vitamin Metabolism; Xenobiotics Metabolism
HCC70	Erlotinib	ADH7	-0.0664916	alcohol dehydrogenase	Glycolysis / Gluconeogenesis; Tyrosine Metabolism; Retinol Metabolism; Fatty Acid Metabolism; Bile Acid Biosynthesis; 1- and 2- Methylnaphthalene Degradation; Cytochrome P450 Metabolism; 3-Chloroacrylic Acid Degradation	Carbohydrate Metabolism; Amino Acid Metabolism; Lipid Metabolism; Cofactor and Vitamin Metabolism; Xenobiotics Metabolism
HCC70	Erlotinib	ADK	-0.0372077	adenosine kinase	Purine Metabolism	Nucleotide Metabolism
HCC70	Erlotinib	AKR1B1	-0.024653	aldose reductase/NADPH-dependent aldo-keto reductase	Galactose Metabolism; Pyruvate Metabolism; Fructose and Mannose Metabolism; Pentose and Glucuronate Interconversions; Glycerolipid Metabolism
HCC70	Erlotinib	ALAS2	0.0105131	5-aminolevulinate synthase	Glycine, Serine, and Threonine Metabolism; Porphyrin Metabolism	Amino Acid Metabolism; Cofactor and Vitamin Metabolism
HCC70	Erlotinib	ALDH1A1	-0.0477221	retinal dehydrogenase	Retinol Metabolism	Cofactor and Vitamin Metabolism
HCC70	Erlotinib	ALDH1A2	0.0451278	retinal dehydrogenase	Retinol Metabolism	Cofactor and Vitamin Metabolism
HCC70	Erlotinib	ALDH1A3	0.0320168	aldehyde dehydrogenase	Propanoate Metabolism; Butanoate Metabolism; Glycolysis / Gluconeogenesis; Ascorbate and Aldarate Metabolism; Pyruvate Metabolism; Beta-Alanine Metabolism; Urea Cycle and Metabolism of Amino Groups; Valine, Leucine, and Isoleucine Degradation; Lysine Degradation; Tryptophan Metabolism; Fatty Acid Metabolism; Bile Acid Biosynthesis; Glycerolipid Metabolism; 1,2-Dichloroethane Degradation; 3-Chloro…	Carbohydrate Metabolism; Other Amino Acid Metabolism; Amino Acid Metabolism; Lipid Metabolism; Xenobiotics Metabolism; Secondary Metabolite Metabolism
HCC70	Erlotinib	ALDH1B1	0.0527726	aldehyde dehydrogenase	Propanoate Metabolism; Butanoate Metabolism; Glycolysis / Gluconeogenesis; Ascorbate and Aldarate Metabolism; Pyruvate Metabolism; Beta-Alanine Metabolism; Urea Cycle and Metabolism of Amino Groups; Valine, Leucine, and Isoleucine Degradation; Lysine Degradation; Tryptophan Metabolism; Fatty Acid Metabolism; Bile Acid Biosynthesis; Glycerolipid Metabolism; 1,2-Dichloroethane Degradation; 3-Chloro…	Carbohydrate Metabolism; Other Amino Acid Metabolism; Amino Acid Metabolism; Lipid Metabolism; Xenobiotics Metabolism; Secondary Metabolite Metabolism
HCC70	Erlotinib	ALDH2	0.0228541	aldehyde dehydrogenase	Propanoate Metabolism; Butanoate Metabolism; Glycolysis / Gluconeogenesis; Ascorbate and Aldarate Metabolism; Pyruvate Metabolism; Beta-Alanine Metabolism; Urea Cycle and Metabolism of Amino Groups; Valine, Leucine, and Isoleucine Degradation; Lysine Degradation; Tryptophan Metabolism; Fatty Acid Metabolism; Bile Acid Biosynthesis; Glycerolipid Metabolism; 1,2-Dichloroethane Degradation; 3-Chloro…	Carbohydrate Metabolism; Other Amino Acid Metabolism; Amino Acid Metabolism; Lipid Metabolism; Xenobiotics Metabolism; Secondary Metabolite Metabolism
HCC70	Erlotinib	ALDH3A1	-0.0605565	aldehyde dehydrogenase	Propanoate Metabolism; Butanoate Metabolism; Glycolysis / Gluconeogenesis; Ascorbate and Aldarate Metabolism; Pyruvate Metabolism; Beta-Alanine Metabolism; Urea Cycle and Metabolism of Amino Groups; Valine, Leucine, and Isoleucine Degradation; Lysine Degradation; Tryptophan Metabolism; Fatty Acid Metabolism; Bile Acid Biosynthesis; Glycerolipid Metabolism; 1,2-Dichloroethane Degradation; 3-Chloro…	Carbohydrate Metabolism; Other Amino Acid Metabolism; Amino Acid Metabolism; Lipid Metabolism; Xenobiotics Metabolism; Secondary Metabolite Metabolism
HCC70	Erlotinib	ALDH3A2	-0.0231753	aldehyde dehydrogenase	Propanoate Metabolism; Butanoate Metabolism; Glycolysis / Gluconeogenesis; Ascorbate and Aldarate Metabolism; Pyruvate Metabolism; Beta-Alanine Metabolism; Urea Cycle and Metabolism of Amino Groups; Valine, Leucine, and Isoleucine Degradation; Lysine Degradation; Tryptophan Metabolism; Fatty Acid Metabolism; Bile Acid Biosynthesis; Glycerolipid Metabolism; 1,2-Dichloroethane Degradation; 3-Chloro…	Carbohydrate Metabolism; Other Amino Acid Metabolism; Amino Acid Metabolism; Lipid Metabolism; Xenobiotics Metabolism; Secondary Metabolite Metabolism
HCC70	Erlotinib	ALDH7A1	0.00654048	aldehyde dehydrogenase	Propanoate Metabolism; Butanoate Metabolism; Glycolysis / Gluconeogenesis; Ascorbate and Aldarate Metabolism; Pyruvate Metabolism; Beta-Alanine Metabolism; Urea Cycle and Metabolism of Amino Groups; Valine, Leucine, and Isoleucine Degradation; Lysine Degradation; Tryptophan Metabolism; Fatty Acid Metabolism; Bile Acid Biosynthesis; Glycerolipid Metabolism; 1,2-Dichloroethane Degradation; 3-Chloro…	Carbohydrate Metabolism; Other Amino Acid Metabolism; Amino Acid Metabolism; Lipid Metabolism; Xenobiotics Metabolism; Secondary Metabolite Metabolism
HCC70	Erlotinib	ALDH9A1	-0.0469457	aldehyde dehydrogenase	Propanoate Metabolism; Butanoate Metabolism; Glycolysis / Gluconeogenesis; Ascorbate and Aldarate Metabolism; Pyruvate Metabolism; Beta-Alanine Metabolism; Urea Cycle and Metabolism of Amino Groups; Valine, Leucine, and Isoleucine Degradation; Lysine Degradation; Tryptophan Metabolism; Fatty Acid Metabolism; Bile Acid Biosynthesis; Glycerolipid Metabolism; 1,2-Dichloroethane Degradation; 3-Chloro…	Carbohydrate Metabolism; Other Amino Acid Metabolism; Amino Acid Metabolism; Lipid Metabolism; Xenobiotics Metabolism; Secondary Metabolite Metabolism
HCC70	Erlotinib	ALOX5	-0.0996638	oxygen oxidoreductase	Arachidonic Acid Metabolism; Linoleic Acid Metabolism	Lipid Metabolism
HCC70	Erlotinib	AMD1	-0.0444462	S-adenosylmethionine decarboxylase	Urea Cycle and Metabolism of Amino Groups; Methionine Metabolism	Amino Acid Metabolism
HCC70	Erlotinib	APRT	-0.0168467	adenine phosphoribosyltransfease	Purine Metabolism	Nucleotide Metabolism
HCC70	Erlotinib	ASS1	0.028065	arginiosuccinic acid synthetase	Urea Cycle and Metabolism of Amino Groups; Urea Cycle and Metabolism of Amino Groups; Alanine and Aspartate Metabolsim	Amino Acid Metabolism
HCC70	Erlotinib	B4GALT1	0.00991489	galactosyltransferase	Galactose Metabolism	Carbohydrate Metabolism
HCC70	Erlotinib	B4GALT2	0.0128819	galactosyltransferase	Galactose Metabolism	Carbohydrate Metabolism
HCC70	Erlotinib	BCKDHA	0.0291897	branched-chain oxoacid dehydrogenase	Valine, Leucine, and Isoleucine Degradation	Amino Acid Metabolism
HCC70	Erlotinib	BCKDHB	-0.000513717	branched-chain oxoacid dehydrogenase	Valine, Leucine, and Isoleucine Degradation	Amino Acid Metabolism
HCC70	Erlotinib	BCKDK	0.0640551	branched-chain alpha-keto acid dehydrogenase complex	Glycolysis / Gluconeogenesis; TCA Cycle; Pyruvate Metabolism; Valine, Leucine, and Isoleucine Degradation; Glycine, Serine, and Threonine Metabolism; Alanine and Aspartate Metabolsim	Carbohydrate Metabolism; Amino Acid Metabolism
HCC70	Erlotinib	CAD	-0.023086	carbamyl phosphate synthase	Pyrimidine Metabolism; Glutamate Metabolism	Nucleotide Metabolism; Amino Acid Metabolism
HCC70	Erlotinib	CBS	-0.0331935	cystathione-beta-synthase	Selenoamino Acid Metabolism; Glycine, Serine, and Threonine Metabolism; Methionine Metabolism	Amino Acid Metabolism
HCC70	Erlotinib	CEL	0.0450552	carboxyl ester lipase	Glycerolipid Metabolism	Lipid Metabolism
HCC70	Erlotinib	CHAT	0.0231528	choline acetyl transfease	Glycerophospholipid Metabolism	Lipid Metabolism
HCC70	Erlotinib	CHKA	-0.0662971	choline kinase	Glycine, Serine, and Threonine Metabolism; Glycerophospholipid Metabolism	Amino Acid Metabolism; Lipid Metabolism
HCC70	Erlotinib	CHKB	-0.0539339	choline kinase	Glycine, Serine, and Threonine Metabolism; Glycerophospholipid Metabolism	Amino Acid Metabolism; Lipid Metabolism
HCC70	Erlotinib	COX4I1	-0.0444921	cytochrome c oxidase	Oxidative Phosphorylation	Energy Metabolism
HCC70	Erlotinib	COX5A	0.0175846	cytochrome c oxidase	Oxidative Phosphorylation	Energy Metabolism
HCC70	Erlotinib	COX6A1	0.0973841	cytochrome c oxidase	Oxidative Phosphorylation	Energy Metabolism
HCC70	Erlotinib	COX6A2	0.071351	cytochrome c oxidase	Oxidative Phosphorylation	Energy Metabolism
HCC70	Erlotinib	COX6B2	0.00549684	cytochrome c oxidase	Oxidative Phosphorylation	Energy Metabolism
HCC70	Erlotinib	COX8A	-0.0105152	cytochrome c oxidase	Oxidative Phosphorylation	Energy Metabolism
HCC70	Erlotinib	CYP2C8	0.0104683	aromatase	Tryptophan Metabolism; Retinol Metabolism; Fatty Acid Metabolism; Arachidonic Acid Metabolism; Androgen and Estrogen Metabolism; Linoleic Acid Metabolism; Gamma-Hexachlorocyclohexane Degradation; Cytochrome P450 Metabolism; Drug Metabolism (non-P450); Caffeine Metabolism	Amino Acid Metabolism; Cofactor and Vitamin Metabolism; Secondary Metabolite Metabolism; Lipid Metabolism; Xenobiotics Metabolism
HCC70	Erlotinib	CYP2C9	-0.0328942	aromatase	Tryptophan Metabolism; Retinol Metabolism; Fatty Acid Metabolism; Arachidonic Acid Metabolism; Androgen and Estrogen Metabolism; Linoleic Acid Metabolism; Gamma-Hexachlorocyclohexane Degradation; Cytochrome P450 Metabolism; Drug Metabolism (non-P450); Caffeine Metabolism	Amino Acid Metabolism; Cofactor and Vitamin Metabolism; Secondary Metabolite Metabolism; Lipid Metabolism; Xenobiotics Metabolism
HCC70	Erlotinib	CYP2F1	-0.0045281	aromatase	Tryptophan Metabolism; Retinol Metabolism; Fatty Acid Metabolism; Arachidonic Acid Metabolism; Androgen and Estrogen Metabolism; Linoleic Acid Metabolism; Gamma-Hexachlorocyclohexane Degradation; Cytochrome P450 Metabolism; Drug Metabolism (non-P450); Caffeine Metabolism	Amino Acid Metabolism; Cofactor and Vitamin Metabolism; Secondary Metabolite Metabolism; Lipid Metabolism; Xenobiotics Metabolism
HCC70	Erlotinib	DCK	-0.00924325	deoxycytidine kinase	Pyrimidine Metabolism; Purine Metabolism	Nucleotide Metabolism
HCC70	Erlotinib	DLAT	0.0424399	pyruvate dehydrogenase complex	Valine, Leucine, and Isoleucine Degradation; Glycine, Serine, and Threonine Metabolism; Alanine and Aspartate Metabolsim; Valine, Leucine, and Isoleucine Biosynthesis	Amino Acid Metabolism; Carbohydrate Metabolism
HCC70	Erlotinib	DPYD	-0.0476899	dihydropyrimidine dehydrogenase	Beta-Alanine Metabolism; Pyrimidine Metabolism; Drug Metabolism (non-P450)	Other Amino Acid Metabolism; Nucleotide Metabolism; Xenobiotics Metabolism
HCC70	Erlotinib	DTYMK	0.0382704	deoxythymidylate kinase	Pyrimidine Metabolism	Nucleotide Metabolism
HCC70	Erlotinib	EHHADH	-0.164226	acyl-CoA dehydrogenase	Fatty Acid Metabolism; Valine, Leucine, and Isoleucine Degradation	Lipid Metabolism; Amino Acid Metabolism
HCC70	Erlotinib	FADS2	-0.0673598	delta6 desaturase (D6)	Linoleic Acid Metabolism	Lipid Metabolism
HCC70	Erlotinib	FBP1	0.132442	fructose-1,6-bisphosphatase	Glycolysis / Gluconeogenesis; Pentose Phosphate Pathway; Fructose and Mannose Metabolism; Carbon Fixation	Carbohydrate Metabolism; Energy Metabolism
HCC70	Erlotinib	FBP2	0.0401589	fructose-1,6-bisphosphatase	Glycolysis / Gluconeogenesis; Pentose Phosphate Pathway; Fructose and Mannose Metabolism; Carbon Fixation	Carbohydrate Metabolism; Energy Metabolism
HCC70	Erlotinib	G6PC	-0.10535	glucose-6-phosphatase	Galactose Metabolism; Starch and sucrose metabolism; Glycolysis / Gluconeogenesis	Carbohydrate Metabolism; Secondary Metabolite Metabolism
HCC70	Erlotinib	G6PC2	-0.0652837	glucose-6-phosphatase	Galactose Metabolism; Starch and sucrose metabolism; Glycolysis / Gluconeogenesis	Carbohydrate Metabolism; Secondary Metabolite Metabolism
HCC70	Erlotinib	G6PC3	-0.052718	glucose-6-phosphatase	Galactose Metabolism; Starch and sucrose metabolism; Glycolysis / Gluconeogenesis	Carbohydrate Metabolism; Secondary Metabolite Metabolism
HCC70	Erlotinib	G6PD	0.00154988	glucose-6-phosphate dehydrogenase	Pentose Phosphate Pathway; Glutathione Metabolism	Carbohydrate Metabolism; Other Amino Acid Metabolism
HCC70	Erlotinib	GAD1	-0.0487896	glutamate decarboxylase	Butanoate Metabolism; Taurine and Hypotaurine Metabolism; Beta-Alanine Metabolism; Glutamate Metabolism; Alanine and Aspartate Metabolsim	Carbohydrate Metabolism; Other Amino Acid Metabolism; Amino Acid Metabolism
HCC70	Erlotinib	GAD2	0.0342378	glutamate decarboxylase	Butanoate Metabolism; Taurine and Hypotaurine Metabolism; Beta-Alanine Metabolism; Glutamate Metabolism; Alanine and Aspartate Metabolsim	Carbohydrate Metabolism; Other Amino Acid Metabolism; Amino Acid Metabolism
HCC70	Erlotinib	GATM	-0.0504341	arginine glycine transamidinase	Arginine and Proline Metabolism; Urea Cycle and Metabolism of Amino Groups; Glycine, Serine, and Threonine Metabolism	Amino Acid Metabolism
HCC70	Erlotinib	GCH1	0.0585723	GTP cyclohydrolase 1	Folate Biosynthesis	Cofactor and Vitamin Metabolism
HCC70	Erlotinib	GCK	-0.0209892	hexokinase	Galactose Metabolism; Starch and sucrose metabolism; Glycolysis / Gluconeogenesis	Carbohydrate Metabolism
HCC70	Erlotinib	GCLC	0.0773368	gamma-glutamylcysteine synthetase (gamma-GCShs)	Glutathione Metabolism; Glutamate Metabolism	Other Amino Acid Metabolism; Amino Acid Metabolism
HCC70	Erlotinib	GCLM	0.0139227	gamma-glutamylcysteine synthetase (gamma-GCShs)	Glutathione Metabolism; Glutamate Metabolism	Other Amino Acid Metabolism; Amino Acid Metabolism
HCC70	Erlotinib	GFPT1	0.0851344	glutamine-fructose-6phosphate amidotransferase	Aminosugars Metabolism; Glutamate Metabolism	Carbohydrate Metabolism; Amino Acid Metabolism
HCC70	Erlotinib	GFPT2	0.0108949	glutamine-fructose-6phosphate amidotransferase	Aminosugars Metabolism; Glutamate Metabolism	Carbohydrate Metabolism; Amino Acid Metabolism
HCC70	Erlotinib	GGT1	-0.103752	glutamine-fructose-6phosphate amidotransferase	Aminosugars Metabolism; Glutamate Metabolism	Carbohydrate Metabolism; Amino Acid Metabolism
HCC70	Erlotinib	GGT5	0.0609725	gamma glutamyl transferase	Cyanoamino Acid Metabolism; Selenoamino Acid Metabolism; Taurine and Hypotaurine Metabolism; Glutathione Metabolism; Arachidonic Acid Metabolism	Other Amino Acid Metabolism; Lipid Metabolism
HCC70	Erlotinib	GGT6	0.0759324	gamma glutamyl transferase	Cyanoamino Acid Metabolism; Selenoamino Acid Metabolism; Taurine and Hypotaurine Metabolism; Glutathione Metabolism; Arachidonic Acid Metabolism	Other Amino Acid Metabolism; Lipid Metabolism
HCC70	Erlotinib	GGT7	-0.199263	gamma glutamyl transferase	Cyanoamino Acid Metabolism; Selenoamino Acid Metabolism; Taurine and Hypotaurine Metabolism; Glutathione Metabolism; Arachidonic Acid Metabolism	Other Amino Acid Metabolism; Lipid Metabolism
HCC70	Erlotinib	GNE	0.00702334	gamma glutamyl transferase	Cyanoamino Acid Metabolism; Selenoamino Acid Metabolism; Taurine and Hypotaurine Metabolism; Glutathione Metabolism; Arachidonic Acid Metabolism	Other Amino Acid Metabolism; Lipid Metabolism
HCC70	Erlotinib	GPAM	-0.0421849	sn glycerol phosphate acyl transferase	Glycerolipid Metabolism	Lipid Metabolism
HCC70	Erlotinib	GPD1	-0.0178563	glycerol phosphate dehydrogease	Glycerophospholipid Metabolism	Lipid Metabolism
HCC70	Erlotinib	GPD2	-0.0236294	glycerol phosphate dehydrogease	Glycerophospholipid Metabolism	Lipid Metabolism
HCC70	Erlotinib	GSTA1	-0.00857472	glutathione s transferase	Glutathione Metabolism; Cytochrome P450 Metabolism	Other Amino Acid Metabolism; Xenobiotics Metabolism
HCC70	Erlotinib	GSTA2	0.00838837	glutathione s transferase	Glutathione Metabolism; Cytochrome P450 Metabolism	Other Amino Acid Metabolism; Xenobiotics Metabolism
HCC70	Erlotinib	GSTA3	0.0203369	glutathione s transferase	Glutathione Metabolism; Cytochrome P450 Metabolism	Other Amino Acid Metabolism; Xenobiotics Metabolism
HCC70	Erlotinib	GSTA4	0.0108944	glutathione s transferase	Glutathione Metabolism; Cytochrome P450 Metabolism	Other Amino Acid Metabolism; Xenobiotics Metabolism
HCC70	Erlotinib	GSTA5	-0.0272873	glutathione s transferase	Glutathione Metabolism; Cytochrome P450 Metabolism	Other Amino Acid Metabolism; Xenobiotics Metabolism
HCC70	Erlotinib	GSTK1	-0.0159074	glutathione s transferase	Glutathione Metabolism; Cytochrome P450 Metabolism	Other Amino Acid Metabolism; Xenobiotics Metabolism
HCC70	Erlotinib	GSTM2	-0.00357334	glutathione s transferase	Glutathione Metabolism; Cytochrome P450 Metabolism	Other Amino Acid Metabolism; Xenobiotics Metabolism
HCC70	Erlotinib	GSTM3	-0.0157846	glutathione s transferase	Glutathione Metabolism; Cytochrome P450 Metabolism	Other Amino Acid Metabolism; Xenobiotics Metabolism
HCC70	Erlotinib	GSTM4	-0.13766	glutathione s transferase	Glutathione Metabolism; Cytochrome P450 Metabolism	Other Amino Acid Metabolism; Xenobiotics Metabolism
HCC70	Erlotinib	GSTM5	-0.00938968	glutathione s transferase	Glutathione Metabolism; Cytochrome P450 Metabolism	Other Amino Acid Metabolism; Xenobiotics Metabolism
HCC70	Erlotinib	GSTO2	-0.0143495	glutathione s transferase	Glutathione Metabolism; Cytochrome P450 Metabolism	Other Amino Acid Metabolism; Xenobiotics Metabolism
HCC70	Erlotinib	GSTP1	-0.0140001	glutathione s transferase	Glutathione Metabolism; Cytochrome P450 Metabolism	Other Amino Acid Metabolism; Xenobiotics Metabolism
HCC70	Erlotinib	GSTT1	0.011109	glutathione s transferase	Glutathione Metabolism; Cytochrome P450 Metabolism	Other Amino Acid Metabolism; Xenobiotics Metabolism
HCC70	Erlotinib	GSTT2	0.106904	glutathione s transferase	Glutathione Metabolism; Cytochrome P450 Metabolism	Other Amino Acid Metabolism; Xenobiotics Metabolism
HCC70	Erlotinib	GSTZ1	-0.0175233	glutathione s transferase	Glutathione Metabolism; Cytochrome P450 Metabolism	Other Amino Acid Metabolism; Xenobiotics Metabolism
HCC70	Erlotinib	GYS1	-0.0275138	glycogen synthase	Starch and sucrose metabolism	Carbohydrate Metabolism
HCC70	Erlotinib	GYS2	-0.0485388	glycogen synthase	Starch and sucrose metabolism	Carbohydrate Metabolism
HCC70	Erlotinib	H6PD	0.0479759	glucose-6-phosphate dehydrogenase	Pentose Phosphate Pathway; Glutathione Metabolism	Carbohydrate Metabolism; Other Amino Acid Metabolism
HCC70	Erlotinib	HADH	0.0759756	acyl-CoA dehydrogenase	Fatty Acid Metabolism	Lipid Metabolism
HCC70	Erlotinib	HDC	-0.00625381	histidine decarboxylase	Histidine Metabolism	Amino Acid Metabolism
HCC70	Erlotinib	HK1	-0.0228761	hexokinase	Galactose Metabolism; Starch and sucrose metabolism; Glycolysis / Gluconeogenesis	Carbohydrate Metabolism
HCC70	Erlotinib	HK2	0.0229763	hexokinase	Galactose Metabolism; Starch and sucrose metabolism; Glycolysis / Gluconeogenesis	Carbohydrate Metabolism
HCC70	Erlotinib	HK3	-0.0400774	hexokinase	Galactose Metabolism; Starch and sucrose metabolism; Glycolysis / Gluconeogenesis	Carbohydrate Metabolism
HCC70	Erlotinib	HMGCR	0.135271	3-hydroxy-methylglutaryl coenzyme A	Steroid Biosynthesis	Lipid Metabolism
HCC70	Erlotinib	HMGCS1	-0.0207678	HMG CoA synthase	Butanoate Metabolism; Valine, Leucine, and Isoleucine Degradation; Ketone Body Metabolism	Carbohydrate Metabolism; Amino Acid Metabolism; Lipid Metabolism
HCC70	Erlotinib	HMGCS2	0.00714887	HMG CoA synthase	Butanoate Metabolism; Valine, Leucine, and Isoleucine Degradation; Ketone Body Metabolism	Carbohydrate Metabolism; Amino Acid Metabolism; Lipid Metabolism
HCC70	Erlotinib	HMOX1	0.0530868	heme oxygenase	Porphyrin Metabolism	Cofactor and Vitamin Metabolism
HCC70	Erlotinib	HMOX2	0.0316188	heme oxygenase	Porphyrin Metabolism	Cofactor and Vitamin Metabolism
HCC70	Erlotinib	HSD17B10	-0.0586715	acyl-CoA dehydrogenase	Fatty Acid Metabolism; Valine, Leucine, and Isoleucine Degradation	Lipid Metabolism; Amino Acid Metabolism
HCC70	Erlotinib	HSD17B4	0.0329981	acyl-CoA dehydrogenase	Fatty Acid Metabolism	Lipid Metabolism
HCC70	Erlotinib	HSD3B1	0.0112659	beta hydroxysteroid dehydrogenase/isomerase	C21-Steroid Hormone Metabolism; Androgen and Estrogen Metabolism	Lipid Metabolism
HCC70	Erlotinib	HSD3B2	0.0136511	beta hydroxysteroid dehydrogenase/isomerase	C21-Steroid Hormone Metabolism; Androgen and Estrogen Metabolism	Lipid Metabolism
HCC70	Erlotinib	IMPDH1	-0.132725	inosine monophosphate dehydrogenase	Purine Metabolism; Drug Metabolism (non-P450)	Nucleotide Metabolism; Xenobiotics Metabolism
HCC70	Erlotinib	IMPDH2	0.006798	inosine monophosphate dehydrogenase	Purine Metabolism; Drug Metabolism (non-P450)	Nucleotide Metabolism; Xenobiotics Metabolism
HCC70	Erlotinib	ISYNA1	0.0265625	myo-inositol-1-phosphate (MIP) synthase	Inositol Phosphate Metabolism; Streptomycin Biosynthesis	Carbohydrate Metabolism; Secondary Metabolite Metabolism
HCC70	Erlotinib	JMJD7-PLA2G4B	-0.00881388	phospholipase a2	Arachidonic Acid Metabolism; Ether Lipid Metabolism; Glycerophospholipid Metabolism; Alpha-Linolenic Acid Metabolism; Linoleic Acid Metabolism	Lipid Metabolism
HCC70	Erlotinib	KMO	0.0285116	kynurenine hydroxylase	Tryptophan Metabolism	Amino Acid Metabolism
HCC70	Erlotinib	LALBA	-0.0954992	galactosyltransferase	Galactose Metabolism	Carbohydrate Metabolism
HCC70	Erlotinib	LPCAT1	-0.166145	acetyl-CoA : lyso PAF acetyltransferase	Ether Lipid Metabolism	Lipid Metabolism
HCC70	Erlotinib	LPCAT2	-0.0133635	acetyl-CoA : lyso PAF acetyltransferase	Ether Lipid Metabolism	Lipid Metabolism
HCC70	Erlotinib	LPL	-0.0141716	lipoprotein lipase	Glycerolipid Metabolism	Lipid Metabolism
HCC70	Erlotinib	LTA4H	0.0619244	leukotriene a4 hydrolase	Arachidonic Acid Metabolism	Lipid Metabolism
HCC70	Erlotinib	LTC4S	-0.056877	LTC4 synthase	Arachidonic Acid Metabolism	Lipid Metabolism
HCC70	Erlotinib	MAN1B1	-0.0656507	alpha-mannosidase	N-Glycan Degradation; Glycan Structure Degradation	Glycan Metabolism
HCC70	Erlotinib	MAN2A1	-0.00918954	alpha-mannosidase	N-Glycan Degradation; Glycan Structure Degradation	Glycan Metabolism
HCC70	Erlotinib	MAN2A2	0.0577501	alpha-mannosidase	N-Glycan Degradation; Glycan Structure Degradation	Glycan Metabolism
HCC70	Erlotinib	MAN2B1	0.02101	alpha-mannosidase	N-Glycan Degradation; Glycan Structure Degradation	Glycan Metabolism
HCC70	Erlotinib	MAN2B2	-0.086257	alpha-mannosidase	N-Glycan Degradation; Glycan Structure Degradation	Glycan Metabolism
HCC70	Erlotinib	MAN2C1	-0.0223296	alpha-mannosidase	N-Glycan Degradation; Glycan Structure Degradation	Glycan Metabolism
HCC70	Erlotinib	MAT1A	-0.0593582	methionine adenosyl transferase	Selenoamino Acid Metabolism; Methionine Metabolism	Other Amino Acid Metabolism; Amino Acid Metabolism
HCC70	Erlotinib	MAT2B	-0.17	methionine adenosyl transferase	Selenoamino Acid Metabolism; Methionine Metabolism	Other Amino Acid Metabolism; Amino Acid Metabolism
HCC70	Erlotinib	MDH1	0.0687092	malate dehydrogenase	TCA Cycle; Pyruvate Metabolism; Glyoxylate and Dicarboxylate Metabolism; Carbon Fixation;	Carbohydrate Metabolism; Energy Metabolism
HCC70	Erlotinib	MDH2	-0.0544108	malate dehydrogenase	TCA Cycle; Pyruvate Metabolism; Glyoxylate and Dicarboxylate Metabolism; Carbon Fixation;	Carbohydrate Metabolism; Energy Metabolism
HCC70	Erlotinib	MGST1	-0.0588759	glutathione s transferase	Glutathione Metabolism; Cytochrome P450 Metabolism	Other Amino Acid Metabolism; Xenobiotics Metabolism
HCC70	Erlotinib	MGST2	-0.14253	glutathione s transferase	Glutathione Metabolism; Cytochrome P450 Metabolism	Other Amino Acid Metabolism; Xenobiotics Metabolism
HCC70	Erlotinib	MGST3	-0.0413886	glutathione s transferase	Glutathione Metabolism; Cytochrome P450 Metabolism	Other Amino Acid Metabolism; Xenobiotics Metabolism
HCC70	Erlotinib	MTHFR	-0.0433671	methylenetetrahydrofolate reductase	Methane Metabolism; One Carbon Pool by Folate	Energy Metabolism; Cofactor and Vitamin Metabolism
HCC70	Erlotinib	NAT1	0.0799152	N-acetyltransferase	Trinitrotoluene Degradation; Drug Metabolism (non-P450); Caffeine Metabolism	Xenobiotics Metabolism; Secondary Metabolite Metabolism
HCC70	Erlotinib	NAT2	0.000598244	N-acetyltransferase	Trinitrotoluene Degradation; Drug Metabolism (non-P450); Caffeine Metabolism	Xenobiotics Metabolism; Secondary Metabolite Metabolism
HCC70	Erlotinib	NMNAT1	-0.0668449	NMN adenylyltransferase	Nicotinate and Nicotinamide Metabolism	Cofactor and Vitamin Metabolism
HCC70	Erlotinib	NMNAT2	0.0667284	NMN adenylyltransferase	Nicotinate and Nicotinamide Metabolism	Cofactor and Vitamin Metabolism
HCC70	Erlotinib	NMNAT3	0.0486685	NMN adenylyltransferase	Nicotinate and Nicotinamide Metabolism	Cofactor and Vitamin Metabolism
HCC70	Erlotinib	NOS1	-0.0452404	nitric oxide synthase	Arginine and Proline Metabolism	Amino Acid Metabolism
HCC70	Erlotinib	NOS2	0.0286463	nitric oxide synthase	Arginine and Proline Metabolism	Amino Acid Metabolism
HCC70	Erlotinib	NOS3	-0.0265016	nitric oxide synthase	Arginine and Proline Metabolism	Amino Acid Metabolism
HCC70	Erlotinib	NT5C	0.0252918	5'-nucleotidase	Nicotinate and Nicotinamide Metabolism; Pyrimidine Metabolism; Purine Metabolism	Cofactor and Vitamin Metabolism; Nucleotide Metabolism
HCC70	Erlotinib	NT5C1A	0.0359669	5'-nucleotidase	Nicotinate and Nicotinamide Metabolism; Pyrimidine Metabolism; Purine Metabolism	Cofactor and Vitamin Metabolism; Nucleotide Metabolism
HCC70	Erlotinib	NT5C1B	-0.0283698	5'-nucleotidase	Nicotinate and Nicotinamide Metabolism; Pyrimidine Metabolism; Purine Metabolism	Cofactor and Vitamin Metabolism; Nucleotide Metabolism
HCC70	Erlotinib	NT5C2	-0.0525157	5'-nucleotidase	Nicotinate and Nicotinamide Metabolism; Pyrimidine Metabolism; Purine Metabolism	Cofactor and Vitamin Metabolism; Nucleotide Metabolism
HCC70	Erlotinib	NT5C3A	-0.0207501	5'-nucleotidase	Nicotinate and Nicotinamide Metabolism; Pyrimidine Metabolism; Purine Metabolism	Cofactor and Vitamin Metabolism; Nucleotide Metabolism
HCC70	Erlotinib	NT5C3B	-0.00692747	5'-nucleotidase	Nicotinate and Nicotinamide Metabolism; Pyrimidine Metabolism; Purine Metabolism	Cofactor and Vitamin Metabolism; Nucleotide Metabolism
HCC70	Erlotinib	NT5DC1	-0.0208797	5'-nucleotidase	Nicotinate and Nicotinamide Metabolism; Pyrimidine Metabolism; Purine Metabolism	Cofactor and Vitamin Metabolism; Nucleotide Metabolism
HCC70	Erlotinib	NT5DC2	-0.0821287	5'-nucleotidase	Nicotinate and Nicotinamide Metabolism; Pyrimidine Metabolism; Purine Metabolism	Cofactor and Vitamin Metabolism; Nucleotide Metabolism
HCC70	Erlotinib	NT5DC3	0.0724188	5'-nucleotidase	Nicotinate and Nicotinamide Metabolism; Pyrimidine Metabolism; Purine Metabolism	Cofactor and Vitamin Metabolism; Nucleotide Metabolism
HCC70	Erlotinib	NT5DC4	0.0158119	5'-nucleotidase	Nicotinate and Nicotinamide Metabolism; Pyrimidine Metabolism; Purine Metabolism	Cofactor and Vitamin Metabolism; Nucleotide Metabolism
HCC70	Erlotinib	NT5E	-0.00860567	5'-nucleotidase	Nicotinate and Nicotinamide Metabolism; Pyrimidine Metabolism; Purine Metabolism	Cofactor and Vitamin Metabolism; Nucleotide Metabolism
HCC70	Erlotinib	NT5M	0.00217985	5'-nucleotidase	Nicotinate and Nicotinamide Metabolism; Pyrimidine Metabolism; Purine Metabolism	Cofactor and Vitamin Metabolism; Nucleotide Metabolism
HCC70	Erlotinib	ODC1	0.0553463	ornithine decarboxylase	Glutathione Metabolism; Urea Cycle and Metabolism of Amino Groups	Other Amino Acid Metabolism; Amino Acid Metabolism
HCC70	Erlotinib	OGDH	0.109796	oxoglutarate dehydrogenase complex	Alanine and Aspartate Metabolism; TCA Cycle; Pyruvate Metabolism; Valine, Leucine, and Isoleucine Degradation; Glycine, Serine, and Threonine Metabolism; Lysine Degradation; Tryptophan Metabolism	Amino Acid Metabolism; Carbohydrate Metabolism
HCC70	Erlotinib	PAH	-0.0383681	phenylalanine hydroxylase	Phenylalanine, Tyrosine, and Tryptophan Biosynthesis	Amino Acid Metabolism
HCC70	Erlotinib	PANK1	0.0752452	pantothenate kinase	Pantothenate and CoA Biosynthesis	Cofactor and Vitamin Metabolism
HCC70	Erlotinib	PANK2	-0.0406879	pantothenate kinase	Pantothenate and CoA Biosynthesis	Cofactor and Vitamin Metabolism
HCC70	Erlotinib	PANK3	-0.0116116	pantothenate kinase	Pantothenate and CoA Biosynthesis	Cofactor and Vitamin Metabolism
HCC70	Erlotinib	PANK4	0.0171013	pantothenate kinase	Pantothenate and CoA Biosynthesis	Cofactor and Vitamin Metabolism
HCC70	Erlotinib	PCK1	0.0248358	phosphoenolpyruvate carboxykinase (GTP)	TCA Cycle; Pyruvate Metabolism	Carbohydrate Metabolism
HCC70	Erlotinib	PCYT1A	-0.0180788	choline-phosphate cytidylyltransferase	Aminophosphonate Metabolism; Glycerophospholipid Metabolism	Other Amino Acid Metabolism; Lipid Metabolism
HCC70	Erlotinib	PCYT1B	-0.0639264	choline-phosphate cytidylyltransferase	Aminophosphonate Metabolism; Glycerophospholipid Metabolism	Other Amino Acid Metabolism; Lipid Metabolism
HCC70	Erlotinib	PCYT2	0.0924534	phosphoethanolamine cytidylyltransferase	Aminophosphonate Metabolism; Glycerophospholipid Metabolism	Other Amino Acid Metabolism; Lipid Metabolism
HCC70	Erlotinib	PDHA1	-0.0110244	pyruvate dehydrogenase complex	Pyruvate Metabolism	Carbohydrate Metabolism
HCC70	Erlotinib	PDHA2	0.0111336	pyruvate dehydrogenase complex	Pyruvate Metabolism	Carbohydrate Metabolism
HCC70	Erlotinib	PDHB	-0.0126855	pyruvate dehydrogenase complex	Pyruvate Metabolism	Carbohydrate Metabolism
HCC70	Erlotinib	PDHX	0.0234348	pyruvate dehydrogenase complex	Pyruvate Metabolism	Carbohydrate Metabolism
HCC70	Erlotinib	PDK1	-0.0520491	pyruvate dehydrogenase complex regulation	Pyruvate Metabolism	Carbohydrate Metabolism
HCC70	Erlotinib	PDK2	0.00857529	pyruvate dehydrogenase complex regulation	Pyruvate Metabolism	Carbohydrate Metabolism
HCC70	Erlotinib	PDK3	-0.00290753	pyruvate dehydrogenase complex regulation	Pyruvate Metabolism	Carbohydrate Metabolism
HCC70	Erlotinib	PDK4	-0.0126141	pyruvate dehydrogenase complex regulation	Pyruvate Metabolism	Carbohydrate Metabolism
HCC70	Erlotinib	PDP1	0.0298221	pyruvate dehydrogenase complex regulation	Pyruvate Metabolism	Carbohydrate Metabolism
HCC70	Erlotinib	PDP2	0.00963919	pyruvate dehydrogenase complex regulation	Pyruvate Metabolism	Carbohydrate Metabolism
HCC70	Erlotinib	PDPR	0.0399677	pyruvate dehydrogenase complex regulation	Pyruvate Metabolism	Carbohydrate Metabolism
HCC70	Erlotinib	PFKL	-0.0320262	Phosphofructokinase	Glycolysis / Gluconeogenesis; Fructose and Mannose Metabolism; Galactose Metabolism	Carbohydrate Metabolism
HCC70	Erlotinib	PFKM	-0.0742089	Phosphofructokinase	Glycolysis / Gluconeogenesis; Fructose and Mannose Metabolism; Galactose Metabolism	Carbohydrate Metabolism
HCC70	Erlotinib	PFKP	-0.0812286	Phosphofructokinase	Glycolysis / Gluconeogenesis; Fructose and Mannose Metabolism; Galactose Metabolism	Carbohydrate Metabolism
HCC70	Erlotinib	PIK3C3	0.00728856	PI kinase	Inositol Phosphate Metabolism	Carbohydrate Metabolism
HCC70	Erlotinib	PIKFYVE	0.0822838	phosphatidylinositol phosphate kinase	Inositol Phosphate Metabolism	Carbohydrate Metabolism
HCC70	Erlotinib	PIP4K2A	-0.0548027	phosphatidylinositol phosphate kinase	Inositol Phosphate Metabolism	Carbohydrate Metabolism
HCC70	Erlotinib	PIP4K2B	-0.0440754	phosphatidylinositol phosphate kinase	Inositol Phosphate Metabolism	Carbohydrate Metabolism
HCC70	Erlotinib	PIP4K2C	0.023991	phosphatidylinositol phosphate kinase	Inositol Phosphate Metabolism	Carbohydrate Metabolism
HCC70	Erlotinib	PIP5K1A	-0.0690255	phosphatidylinositol phosphate kinase	Inositol Phosphate Metabolism	Carbohydrate Metabolism
HCC70	Erlotinib	PIP5K1B	0.0109584	phosphatidylinositol phosphate kinase	Inositol Phosphate Metabolism	Carbohydrate Metabolism
HCC70	Erlotinib	PIP5K1C	-0.00743243	phosphatidylinositol phosphate kinase	Inositol Phosphate Metabolism	Carbohydrate Metabolism
HCC70	Erlotinib	PKLR	-0.0198661	pyruvate kinase	Glycolysis / Gluconeogenesis; Pyruvate Metabolism; Carbon Fixation; Purine Metabolism	Carbohydrate Metabolism; Energy Metabolism; Nucleotide Metabolism
HCC70	Erlotinib	PKM	0.00127577	pyruvate kinase	Glycolysis / Gluconeogenesis; Pyruvate Metabolism; Carbon Fixation; Purine Metabolism	Carbohydrate Metabolism; Energy Metabolism; Nucleotide Metabolism
HCC70	Erlotinib	PLA2G10	-0.00164599	phospholipase a2	Arachidonic Acid Metabolism; Ether Lipid Metabolism; Glycerophospholipid Metabolism; Alpha-Linolenic Acid Metabolism; Linoleic Acid Metabolism	Lipid Metabolism
HCC70	Erlotinib	PLA2G12A	-0.0230439	phospholipase a2	Arachidonic Acid Metabolism; Ether Lipid Metabolism; Glycerophospholipid Metabolism; Alpha-Linolenic Acid Metabolism; Linoleic Acid Metabolism	Lipid Metabolism
HCC70	Erlotinib	PLA2G12B	-0.035566	phospholipase a2	Arachidonic Acid Metabolism; Ether Lipid Metabolism; Glycerophospholipid Metabolism; Alpha-Linolenic Acid Metabolism; Linoleic Acid Metabolism	Lipid Metabolism
HCC70	Erlotinib	PLA2G1B	-0.0317077	phospholipase a2	Arachidonic Acid Metabolism; Ether Lipid Metabolism; Glycerophospholipid Metabolism; Alpha-Linolenic Acid Metabolism; Linoleic Acid Metabolism	Lipid Metabolism
HCC70	Erlotinib	PLA2G2A	-0.0179884	phospholipase a2	Arachidonic Acid Metabolism; Ether Lipid Metabolism; Glycerophospholipid Metabolism; Alpha-Linolenic Acid Metabolism; Linoleic Acid Metabolism	Lipid Metabolism
HCC70	Erlotinib	PLA2G2D	0.0266626	phospholipase a2	Arachidonic Acid Metabolism; Ether Lipid Metabolism; Glycerophospholipid Metabolism; Alpha-Linolenic Acid Metabolism; Linoleic Acid Metabolism	Lipid Metabolism
HCC70	Erlotinib	PLA2G2E	-0.0284976	phospholipase a2	Arachidonic Acid Metabolism; Ether Lipid Metabolism; Glycerophospholipid Metabolism; Alpha-Linolenic Acid Metabolism; Linoleic Acid Metabolism	Lipid Metabolism
HCC70	Erlotinib	PLA2G2F	-0.0377852	phospholipase a2	Arachidonic Acid Metabolism; Ether Lipid Metabolism; Glycerophospholipid Metabolism; Alpha-Linolenic Acid Metabolism; Linoleic Acid Metabolism	Lipid Metabolism
HCC70	Erlotinib	PLA2G3	-0.0355604	phospholipase a2	Arachidonic Acid Metabolism; Ether Lipid Metabolism; Glycerophospholipid Metabolism; Alpha-Linolenic Acid Metabolism; Linoleic Acid Metabolism	Lipid Metabolism
HCC70	Erlotinib	PLA2G4A	0.0308687	phospholipase a2	Arachidonic Acid Metabolism; Ether Lipid Metabolism; Glycerophospholipid Metabolism; Alpha-Linolenic Acid Metabolism; Linoleic Acid Metabolism	Lipid Metabolism
HCC70	Erlotinib	PLA2G4B	0.0280493	phospholipase a2	Arachidonic Acid Metabolism; Ether Lipid Metabolism; Glycerophospholipid Metabolism; Alpha-Linolenic Acid Metabolism; Linoleic Acid Metabolism	Lipid Metabolism
HCC70	Erlotinib	PLA2G5	-0.0152907	phospholipase a2	Arachidonic Acid Metabolism; Ether Lipid Metabolism; Glycerophospholipid Metabolism; Alpha-Linolenic Acid Metabolism; Linoleic Acid Metabolism	Lipid Metabolism
HCC70	Erlotinib	PLA2G6	0.0737387	phospholipase a2	Arachidonic Acid Metabolism; Ether Lipid Metabolism; Glycerophospholipid Metabolism; Alpha-Linolenic Acid Metabolism; Linoleic Acid Metabolism	Lipid Metabolism
HCC70	Erlotinib	PNPO	-0.0326368	pyridoxamine 5'-phosphate oxidase	Vitamin B6 Metabolism	Cofactor and Vitamin Metabolism
HCC70	Erlotinib	PPAP2A	0.0671582	phosphatidate phosphohydrolase	Ether Lipid Metabolism; Glycerophospholipid Metabolism; Sphingolipid Metabolism; Glycerolipid Metabolism	Lipid Metabolism
HCC70	Erlotinib	PPAP2B	0.0905966	phosphatidate phosphohydrolase	Ether Lipid Metabolism; Glycerophospholipid Metabolism; Sphingolipid Metabolism; Glycerolipid Metabolism	Lipid Metabolism
HCC70	Erlotinib	PPAP2C	0.0140695	phosphatidate phosphohydrolase	Ether Lipid Metabolism; Glycerophospholipid Metabolism; Sphingolipid Metabolism; Glycerolipid Metabolism	Lipid Metabolism
HCC70	Erlotinib	PPAT	-0.0496969	phosphoribosyl pyrophosphate amidotransferase	Glutamate Metabolism; Purine Metabolism	Amino Acid Metabolism; Nucleotide Metabolism
HCC70	Erlotinib	PRPS1	0.0123902	phosphoribosyl pyrophosphate synthase	Pentose Phosphate Pathway; Purine Metabolism	Carbohydrate Metabolism; Nucleotide Metabolism
HCC70	Erlotinib	PRPS2	-0.00615535	phosphoribosyl pyrophosphate synthase	Pentose Phosphate Pathway; Purine Metabolism	Carbohydrate Metabolism; Nucleotide Metabolism
HCC70	Erlotinib	PTGS1	0.0309792	cyclooxygenase	Arachidonic Acid Metabolism	Lipid Metabolism
HCC70	Erlotinib	PTGS2	-0.112376	cyclooxygenase	Arachidonic Acid Metabolism	Lipid Metabolism
HCC70	Erlotinib	PTS	0.15372	6-pyruvoyltetrahydropterin synthase	Folate Biosynthesis	Cofactor and Vitamin Metabolism
HCC70	Erlotinib	PYGB	-0.0327937	glycogen phosphorylase	Starch and sucrose metabolism	Carbohydrate Metabolism
HCC70	Erlotinib	PYGL	-0.0633254	glycogen phosphorylase	Starch and sucrose metabolism	Carbohydrate Metabolism
HCC70	Erlotinib	PYGM	0.0434154	glycogen phosphorylase	Starch and sucrose metabolism	Carbohydrate Metabolism
HCC70	Erlotinib	RRM1	0.00763757	ribonucleotide reductase	Purine Metabolism; Pyrimidine Metabolism; Glutathione Metabolism	Nucleotide Metabolism; Other Amino Acid Metabolism
HCC70	Erlotinib	RRM2	0.0832606	ribonucleotide reductase	Purine Metabolism; Pyrimidine Metabolism; Glutathione Metabolism	Nucleotide Metabolism; Other Amino Acid Metabolism
HCC70	Erlotinib	RRM2B	0.0274791	ribonucleotide reductase	Purine Metabolism; Pyrimidine Metabolism; Glutathione Metabolism	Nucleotide Metabolism; Other Amino Acid Metabolism
HCC70	Erlotinib	SAT1	0.119586	spermidine/spermine N-acetyltransferase	Urea Cycle and Metabolism of Amino Groups	Amino Acid Metabolism
HCC70	Erlotinib	SAT2	0.0609021	spermidine/spermine N-acetyltransferase	Urea Cycle and Metabolism of Amino Groups	Amino Acid Metabolism
HCC70	Erlotinib	SCD	0.0426996	stearoyl-CoA desaturase	Unsaturated Fatty Acid Biosynthesis	Lipid Metabolism
HCC70	Erlotinib	SCD5	0.0723574	stearoyl-CoA desaturase	Unsaturated Fatty Acid Biosynthesis	Lipid Metabolism
HCC70	Erlotinib	SLC27A5	0.109614	microsomal bile acid CoA synthetase	Bile Acid Biosynthesis	Lipid Metabolism
HCC70	Erlotinib	SOAT1	0.0376866	acylCoA : cholesterol acyltransfease	Bile Acid Biosynthesis	Lipid Metabolism
HCC70	Erlotinib	SPTLC1	0.0548796	serine palmitoyltransferase	Sphingolipid Metabolism	Lipid Metabolism
HCC70	Erlotinib	SPTLC2	-0.0191554	serine palmitoyltransferase	Sphingolipid Metabolism	Lipid Metabolism
HCC70	Erlotinib	SPTLC3	-0.0221905	serine palmitoyltransferase	Sphingolipid Metabolism	Lipid Metabolism
HCC70	Erlotinib	SPTSSA	-0.0501387	serine palmitoyltransferase	Sphingolipid Metabolism	Lipid Metabolism
HCC70	Erlotinib	SPTSSB	0.0381591	serine palmitoyltransferase	Sphingolipid Metabolism	Lipid Metabolism
HCC70	Erlotinib	SQLE	-0.00523368	squalene epoxidase	Steroid Biosynthesis; Terpenoid Biosynthesis	Lipid Metabolism; Secondary Metabolite Metabolism
HCC70	Erlotinib	SRM	0.042924	squalene epoxidase	Steroid Biosynthesis; Terpenoid Biosynthesis	Lipid Metabolism; Secondary Metabolite Metabolism
HCC70	Erlotinib	STS	0.109207	sulfatase	Androgen and Estrogen Metabolism	Lipid Metabolism
HCC70	Erlotinib	SUCLA2	-0.0326319	succinate-CoA ligase, ADP-forming	TCA Cycle; Propanoate Metabolism; C5-Branched Dibasic Acid Metabolism; Reductive Carboxylate Cycle (CO2 Fixation)	Carbohydrate Metabolism; Energy Metabolism
HCC70	Erlotinib	SULF2	0.0553294	sulfatase	Androgen and Estrogen Metabolism	Lipid Metabolism
HCC70	Erlotinib	TAT	0.00479648	tyrosine aminotransferase	Tyrosine Metabolism; Phenylalanine Metabolism; Phenylalanine, Tyrosine, and Tryptophan Biosynthesis; Methionine Metabolism; Novobiocin Biosynthesis; Alkaloid Biosynthesis I	Amino Acid Metabolism; Secondary Metabolite Metabolism
HCC70	Erlotinib	TDO2	-0.0364457	tryptophan 2,3-dioxygenase	Tryptophan Metabolism	Amino Acid Metabolism
HCC70	Erlotinib	TH	0.0219439	tyrosine hydroxylase	Tyrosine Metabolism	Amino Acid Metabolism
HCC70	Erlotinib	TK1	-0.0947892	thymidine kinase	Pyrimidine Metabolism; Drug Metabolism (non-P450)	Nucleotide Metabolism; Xenobiotics Metabolism
HCC70	Erlotinib	TK2	0.0355502	thymidine kinase	Pyrimidine Metabolism; Drug Metabolism (non-P450)	Nucleotide Metabolism; Xenobiotics Metabolism
HCC70	Erlotinib	TKT	0.0149705	transketolase	Pentose Phosphate Pathway	Carbohydrate Metabolism
HCC70	Erlotinib	TPH1	-0.034139	tryptophan hydroxylase	Tryptophan Metabolism	Amino Acid Metabolism
HCC70	Erlotinib	TPH2	-0.00469439	tryptophan hydroxylase	Tryptophan Metabolism	Amino Acid Metabolism
HCC70	Erlotinib	TYMP	0.00611835	thymidine phosphorylase	Pyrimidine Metabolism; Purine Metabolism; Drug Metabolism (non-P450)	Nucleotide Metabolism; Xenobiotics Metabolism
HCC70	Erlotinib	TYMS	0.130768	thymidylate synthetase	One Carbon Pool by Folate; Pyrimidine Metabolism	Cofactor and Vitamin Metabolism; Nucleotide Metabolism
HCC70	Erlotinib	TYR	0.0275901	tyrosinase	Tyrosine Metabolism; Riboflavin Metabolism; Alkaloid Biosynthesis I	Amino Acid Metabolism; Cofactor and Vitamin Metabolism; Secondary Metabolite Metabolism
HCC70	Erlotinib	UCK1	0.0283125	uridine-cytidine nucleoside kinase	Pyrimidine Metabolism; Drug Metabolism (non-P450)	Nucleotide Metabolism; Xenobiotics Metabolism
HCC70	Erlotinib	UCK2	-0.00392015	uridine-cytidine nucleoside kinase	Pyrimidine Metabolism; Drug Metabolism (non-P450)	Nucleotide Metabolism; Xenobiotics Metabolism
HCC70	Erlotinib	UGDH	0.0506564	uridine diphosphoglucose dehydrogenase	Starch and sucrose metabolism; Ascorbate and Aldarate Metabolism; Pentose and Glucuronate Interconversions; Nucleotide Sugars Metabolism	Carbohydrate Metabolism
HCC70	Erlotinib	UGT1A1	0.135728	bilirubin uridine diphosphate glucuronosyltransferase	Starch and sucrose metabolism; Pentose and Glucuronate Interconversions; Porphyrin Metabolism; Retinol Metabolism; Androgen and Estrogen Metabolism; Cytochrome P450 Metabolism; Drug Metabolism (non-P450)	Carbohydrate Metabolism; Cofactor and Vitamin Metabolism; Lipid Metabolism; Xenobiotics Metabolism
HCC70	Erlotinib	UGT1A4	0.00779704	bilirubin uridine diphosphate glucuronosyltransferase	Starch and sucrose metabolism; Pentose and Glucuronate Interconversions; Porphyrin Metabolism; Retinol Metabolism; Androgen and Estrogen Metabolism; Cytochrome P450 Metabolism; Drug Metabolism (non-P450)	Carbohydrate Metabolism; Cofactor and Vitamin Metabolism; Lipid Metabolism; Xenobiotics Metabolism
HCC70	Erlotinib	UROS	-0.0857633	uroporphyrinogen synthase	Porphyrin Metabolism	Cofactor and Vitamin Metabolism
HCC70	Erlotinib	XDH	0.0129574	xanthine oxidase	Purine Metabolism; Drug Metabolism (non-P450); Caffeine Metabolism	Nucleotide Metabolism; Secondary Metabolite Metabolism
HCC70	INC280	AANAT	0.00807297	arylalkylamine N-acetyltransferase	Tryptophan Metabolism	Amino Acid Metabolism
HCC70	INC280	ACACA	-0.025764	acetyl CoA carboxylase	Propanoate Metabolism; Pyruvate Metabolism; Fatty Acid Biosynthesis; Tetracycline Biosynthesis	Carbohydrate Metabolism; Lipid Metabolism; Secondary Metabolite Metabolism
HCC70	INC280	ACACB	0.0118181	acetyl CoA carboxylase	Propanoate Metabolism; Pyruvate Metabolism; Fatty Acid Biosynthesis; Tetracycline Biosynthesis	Carbohydrate Metabolism; Lipid Metabolism; Secondary Metabolite Metabolism
HCC70	INC280	ACADL	-0.0399974	acyl CoA dehydrogenase	Fatty Acid Metabolism	Lipid Metabolism
HCC70	INC280	ACADS	-0.0149449	medium chain acyl CoA dehydrogenase	Fatty Acid Metabolism; Butanoate Metabolism; Valine, Leucine, and Isoleucine Degradation	Carbohydrate Metabolism; Lipid Metabolism
HCC70	INC280	ACHE	-0.0436185	Acetylcholinesterase	Glycerophospholipid Metabolism	Lipid Metabolism
HCC70	INC280	ACLY	-0.00519151	Citrate Lyase	TCA Cycle	Carbohydrate Metabolism
HCC70	INC280	ACO1	-0.0574351	aconitase	TCA Cycle; Glyoxylate and Dicarboxylate Metabolism; Reductive Carboxylate Cycle (CO2 Fixation)	Carbohydrate Metabolism; Energy Metabolism
HCC70	INC280	ACO2	-0.142709	aconitase	TCA Cycle; Glyoxylate and Dicarboxylate Metabolism; Reductive Carboxylate Cycle (CO2 Fixation)	Lipid Metabolism
HCC70	INC280	ACOX2	-0.0794998	acyl CoA oxidase	Fatty Acid Metabolism; Unsaturated Fatty Acid Biosynthesis; Alpha-Linolenic Acid Metabolism	Lipid Metabolism
HCC70	INC280	ACOX3	-0.0363053	acyl CoA oxidase	Fatty Acid Metabolism; Unsaturated Fatty Acid Biosynthesis; Alpha-Linolenic Acid Metabolism	Lipid Metabolism
HCC70	INC280	ACSL1	0.000789633	arachidonyl CoA synthetase	Fatty Acid Metabolism	Lipid Metabolism
HCC70	INC280	ACSL3	-0.144014	arachidonyl CoA synthetase	Fatty Acid Metabolism	Lipid Metabolism
HCC70	INC280	ACSL4	-0.0838611	arachidonyl CoA synthetase	Fatty Acid Metabolism	Lipid Metabolism
HCC70	INC280	ACSL5	-0.175721	arachidonyl CoA synthetase	Fatty Acid Metabolism	Lipid Metabolism
HCC70	INC280	ACSL6	-0.109071	arachidonyl CoA synthetase	Fatty Acid Metabolism	Carbohydrate Metabolism; Amino Acid Metabolism; Lipid Metabolism; Cofactor and Vitamin Metabolism; Xenobiotics Metabolism
HCC70	INC280	ADH1C	-0.0381646	alcohol dehydrogenase	Glycolysis / Gluconeogenesis; Tyrosine Metabolism; Retinol Metabolism; Fatty Acid Metabolism; Bile Acid Biosynthesis; 1- and 2- Methylnaphthalene Degradation; Cytochrome P450 Metabolism; 3-Chloroacrylic Acid Degradation	Carbohydrate Metabolism; Amino Acid Metabolism; Lipid Metabolism; Cofactor and Vitamin Metabolism; Xenobiotics Metabolism
HCC70	INC280	ADH4	7.21281e-05	alcohol dehydrogenase	Glycolysis / Gluconeogenesis; Tyrosine Metabolism; Retinol Metabolism; Fatty Acid Metabolism; Bile Acid Biosynthesis; 1- and 2- Methylnaphthalene Degradation; Cytochrome P450 Metabolism; 3-Chloroacrylic Acid Degradation	Carbohydrate Metabolism; Amino Acid Metabolism; Lipid Metabolism; Cofactor and Vitamin Metabolism; Xenobiotics Metabolism
HCC70	INC280	ADH5	-0.0735566	alcohol dehydrogenase	Glycolysis / Gluconeogenesis; Tyrosine Metabolism; Retinol Metabolism; Fatty Acid Metabolism; Bile Acid Biosynthesis; 1- and 2- Methylnaphthalene Degradation; Cytochrome P450 Metabolism; 3-Chloroacrylic Acid Degradation	Carbohydrate Metabolism; Amino Acid Metabolism; Lipid Metabolism; Cofactor and Vitamin Metabolism; Xenobiotics Metabolism
HCC70	INC280	ADH7	-0.0805516	alcohol dehydrogenase	Glycolysis / Gluconeogenesis; Tyrosine Metabolism; Retinol Metabolism; Fatty Acid Metabolism; Bile Acid Biosynthesis; 1- and 2- Methylnaphthalene Degradation; Cytochrome P450 Metabolism; 3-Chloroacrylic Acid Degradation	Carbohydrate Metabolism; Amino Acid Metabolism; Lipid Metabolism; Cofactor and Vitamin Metabolism; Xenobiotics Metabolism
HCC70	INC280	ADK	-0.0358161	adenosine kinase	Purine Metabolism	Nucleotide Metabolism
HCC70	INC280	AKR1B1	-0.110258	aldose reductase/NADPH-dependent aldo-keto reductase	Galactose Metabolism; Pyruvate Metabolism; Fructose and Mannose Metabolism; Pentose and Glucuronate Interconversions; Glycerolipid Metabolism
HCC70	INC280	ALAS2	0.0238613	5-aminolevulinate synthase	Glycine, Serine, and Threonine Metabolism; Porphyrin Metabolism	Amino Acid Metabolism; Cofactor and Vitamin Metabolism
HCC70	INC280	ALDH1A1	-0.0685261	retinal dehydrogenase	Retinol Metabolism	Cofactor and Vitamin Metabolism
HCC70	INC280	ALDH1A2	0.0690965	retinal dehydrogenase	Retinol Metabolism	Cofactor and Vitamin Metabolism
HCC70	INC280	ALDH1A3	-0.0875582	aldehyde dehydrogenase	Propanoate Metabolism; Butanoate Metabolism; Glycolysis / Gluconeogenesis; Ascorbate and Aldarate Metabolism; Pyruvate Metabolism; Beta-Alanine Metabolism; Urea Cycle and Metabolism of Amino Groups; Valine, Leucine, and Isoleucine Degradation; Lysine Degradation; Tryptophan Metabolism; Fatty Acid Metabolism; Bile Acid Biosynthesis; Glycerolipid Metabolism; 1,2-Dichloroethane Degradation; 3-Chloro…	Carbohydrate Metabolism; Other Amino Acid Metabolism; Amino Acid Metabolism; Lipid Metabolism; Xenobiotics Metabolism; Secondary Metabolite Metabolism
HCC70	INC280	ALDH1B1	0.0255991	aldehyde dehydrogenase	Propanoate Metabolism; Butanoate Metabolism; Glycolysis / Gluconeogenesis; Ascorbate and Aldarate Metabolism; Pyruvate Metabolism; Beta-Alanine Metabolism; Urea Cycle and Metabolism of Amino Groups; Valine, Leucine, and Isoleucine Degradation; Lysine Degradation; Tryptophan Metabolism; Fatty Acid Metabolism; Bile Acid Biosynthesis; Glycerolipid Metabolism; 1,2-Dichloroethane Degradation; 3-Chloro…	Carbohydrate Metabolism; Other Amino Acid Metabolism; Amino Acid Metabolism; Lipid Metabolism; Xenobiotics Metabolism; Secondary Metabolite Metabolism
HCC70	INC280	ALDH2	-0.0946045	aldehyde dehydrogenase	Propanoate Metabolism; Butanoate Metabolism; Glycolysis / Gluconeogenesis; Ascorbate and Aldarate Metabolism; Pyruvate Metabolism; Beta-Alanine Metabolism; Urea Cycle and Metabolism of Amino Groups; Valine, Leucine, and Isoleucine Degradation; Lysine Degradation; Tryptophan Metabolism; Fatty Acid Metabolism; Bile Acid Biosynthesis; Glycerolipid Metabolism; 1,2-Dichloroethane Degradation; 3-Chloro…	Carbohydrate Metabolism; Other Amino Acid Metabolism; Amino Acid Metabolism; Lipid Metabolism; Xenobiotics Metabolism; Secondary Metabolite Metabolism
HCC70	INC280	ALDH3A1	0.00251872	aldehyde dehydrogenase	Propanoate Metabolism; Butanoate Metabolism; Glycolysis / Gluconeogenesis; Ascorbate and Aldarate Metabolism; Pyruvate Metabolism; Beta-Alanine Metabolism; Urea Cycle and Metabolism of Amino Groups; Valine, Leucine, and Isoleucine Degradation; Lysine Degradation; Tryptophan Metabolism; Fatty Acid Metabolism; Bile Acid Biosynthesis; Glycerolipid Metabolism; 1,2-Dichloroethane Degradation; 3-Chloro…	Carbohydrate Metabolism; Other Amino Acid Metabolism; Amino Acid Metabolism; Lipid Metabolism; Xenobiotics Metabolism; Secondary Metabolite Metabolism
HCC70	INC280	ALDH3A2	-0.0266333	aldehyde dehydrogenase	Propanoate Metabolism; Butanoate Metabolism; Glycolysis / Gluconeogenesis; Ascorbate and Aldarate Metabolism; Pyruvate Metabolism; Beta-Alanine Metabolism; Urea Cycle and Metabolism of Amino Groups; Valine, Leucine, and Isoleucine Degradation; Lysine Degradation; Tryptophan Metabolism; Fatty Acid Metabolism; Bile Acid Biosynthesis; Glycerolipid Metabolism; 1,2-Dichloroethane Degradation; 3-Chloro…	Carbohydrate Metabolism; Other Amino Acid Metabolism; Amino Acid Metabolism; Lipid Metabolism; Xenobiotics Metabolism; Secondary Metabolite Metabolism
HCC70	INC280	ALDH7A1	-0.0094754	aldehyde dehydrogenase	Propanoate Metabolism; Butanoate Metabolism; Glycolysis / Gluconeogenesis; Ascorbate and Aldarate Metabolism; Pyruvate Metabolism; Beta-Alanine Metabolism; Urea Cycle and Metabolism of Amino Groups; Valine, Leucine, and Isoleucine Degradation; Lysine Degradation; Tryptophan Metabolism; Fatty Acid Metabolism; Bile Acid Biosynthesis; Glycerolipid Metabolism; 1,2-Dichloroethane Degradation; 3-Chloro…	Carbohydrate Metabolism; Other Amino Acid Metabolism; Amino Acid Metabolism; Lipid Metabolism; Xenobiotics Metabolism; Secondary Metabolite Metabolism
HCC70	INC280	ALDH9A1	-0.0195718	aldehyde dehydrogenase	Propanoate Metabolism; Butanoate Metabolism; Glycolysis / Gluconeogenesis; Ascorbate and Aldarate Metabolism; Pyruvate Metabolism; Beta-Alanine Metabolism; Urea Cycle and Metabolism of Amino Groups; Valine, Leucine, and Isoleucine Degradation; Lysine Degradation; Tryptophan Metabolism; Fatty Acid Metabolism; Bile Acid Biosynthesis; Glycerolipid Metabolism; 1,2-Dichloroethane Degradation; 3-Chloro…	Carbohydrate Metabolism; Other Amino Acid Metabolism; Amino Acid Metabolism; Lipid Metabolism; Xenobiotics Metabolism; Secondary Metabolite Metabolism
HCC70	INC280	ALOX5	-0.1543	oxygen oxidoreductase	Arachidonic Acid Metabolism; Linoleic Acid Metabolism	Lipid Metabolism
HCC70	INC280	AMD1	-0.108427	S-adenosylmethionine decarboxylase	Urea Cycle and Metabolism of Amino Groups; Methionine Metabolism	Amino Acid Metabolism
HCC70	INC280	APRT	-0.105212	adenine phosphoribosyltransfease	Purine Metabolism	Nucleotide Metabolism
HCC70	INC280	ASS1	-0.0646251	arginiosuccinic acid synthetase	Urea Cycle and Metabolism of Amino Groups; Urea Cycle and Metabolism of Amino Groups; Alanine and Aspartate Metabolsim	Amino Acid Metabolism
HCC70	INC280	B4GALT1	-0.0691352	galactosyltransferase	Galactose Metabolism	Carbohydrate Metabolism
HCC70	INC280	B4GALT2	0.105598	galactosyltransferase	Galactose Metabolism	Carbohydrate Metabolism
HCC70	INC280	BCKDHA	-0.0142822	branched-chain oxoacid dehydrogenase	Valine, Leucine, and Isoleucine Degradation	Amino Acid Metabolism
HCC70	INC280	BCKDHB	-0.0941279	branched-chain oxoacid dehydrogenase	Valine, Leucine, and Isoleucine Degradation	Amino Acid Metabolism
HCC70	INC280	BCKDK	-0.0139788	branched-chain alpha-keto acid dehydrogenase complex	Glycolysis / Gluconeogenesis; TCA Cycle; Pyruvate Metabolism; Valine, Leucine, and Isoleucine Degradation; Glycine, Serine, and Threonine Metabolism; Alanine and Aspartate Metabolsim	Carbohydrate Metabolism; Amino Acid Metabolism
HCC70	INC280	CAD	-0.0593249	carbamyl phosphate synthase	Pyrimidine Metabolism; Glutamate Metabolism	Nucleotide Metabolism; Amino Acid Metabolism
HCC70	INC280	CHAT	-0.0510425	choline acetyl transfease	Glycerophospholipid Metabolism	Lipid Metabolism
HCC70	INC280	CHKA	-0.071019	choline kinase	Glycine, Serine, and Threonine Metabolism; Glycerophospholipid Metabolism	Amino Acid Metabolism; Lipid Metabolism
HCC70	INC280	CHKB	-0.199059	choline kinase	Glycine, Serine, and Threonine Metabolism; Glycerophospholipid Metabolism	Amino Acid Metabolism; Lipid Metabolism
HCC70	INC280	COX4I1	-0.0330813	cytochrome c oxidase	Oxidative Phosphorylation	Energy Metabolism
HCC70	INC280	COX5A	0.0466827	cytochrome c oxidase	Oxidative Phosphorylation	Energy Metabolism
HCC70	INC280	COX6A2	-0.0415859	cytochrome c oxidase	Oxidative Phosphorylation	Energy Metabolism
HCC70	INC280	COX8A	-0.116434	cytochrome c oxidase	Oxidative Phosphorylation	Energy Metabolism
HCC70	INC280	CYP1B1	-0.0780349	aromatase	Tryptophan Metabolism; Retinol Metabolism; Fatty Acid Metabolism; Arachidonic Acid Metabolism; Androgen and Estrogen Metabolism; Linoleic Acid Metabolism; Gamma-Hexachlorocyclohexane Degradation; Cytochrome P450 Metabolism; Drug Metabolism (non-P450); Caffeine Metabolism	Amino Acid Metabolism; Cofactor and Vitamin Metabolism; Secondary Metabolite Metabolism; Lipid Metabolism; Xenobiotics Metabolism
HCC70	INC280	CYP2C9	-0.12697	aromatase	Tryptophan Metabolism; Retinol Metabolism; Fatty Acid Metabolism; Arachidonic Acid Metabolism; Androgen and Estrogen Metabolism; Linoleic Acid Metabolism; Gamma-Hexachlorocyclohexane Degradation; Cytochrome P450 Metabolism; Drug Metabolism (non-P450); Caffeine Metabolism	Amino Acid Metabolism; Cofactor and Vitamin Metabolism; Secondary Metabolite Metabolism; Lipid Metabolism; Xenobiotics Metabolism
HCC70	INC280	CYP2F1	-0.035644	aromatase	Tryptophan Metabolism; Retinol Metabolism; Fatty Acid Metabolism; Arachidonic Acid Metabolism; Androgen and Estrogen Metabolism; Linoleic Acid Metabolism; Gamma-Hexachlorocyclohexane Degradation; Cytochrome P450 Metabolism; Drug Metabolism (non-P450); Caffeine Metabolism	Amino Acid Metabolism; Cofactor and Vitamin Metabolism; Secondary Metabolite Metabolism; Lipid Metabolism; Xenobiotics Metabolism
HCC70	INC280	DLAT	-0.0931889	pyruvate dehydrogenase complex	Valine, Leucine, and Isoleucine Degradation; Glycine, Serine, and Threonine Metabolism; Alanine and Aspartate Metabolsim; Valine, Leucine, and Isoleucine Biosynthesis	Amino Acid Metabolism; Carbohydrate Metabolism
HCC70	INC280	DPYD	-0.059747	dihydropyrimidine dehydrogenase	Beta-Alanine Metabolism; Pyrimidine Metabolism; Drug Metabolism (non-P450)	Other Amino Acid Metabolism; Nucleotide Metabolism; Xenobiotics Metabolism
HCC70	INC280	DTYMK	0.00876111	deoxythymidylate kinase	Pyrimidine Metabolism	Nucleotide Metabolism
HCC70	INC280	EHHADH	-0.0993798	acyl-CoA dehydrogenase	Fatty Acid Metabolism; Valine, Leucine, and Isoleucine Degradation	Lipid Metabolism; Amino Acid Metabolism
HCC70	INC280	FADS2	0.201876	delta6 desaturase (D6)	Linoleic Acid Metabolism	Lipid Metabolism
HCC70	INC280	FASN	-0.100457	fatty acid synthase	Fatty Acid Biosynthesis	Lipid Metabolism
HCC70	INC280	FBP1	-0.076747	fructose-1,6-bisphosphatase	Glycolysis / Gluconeogenesis; Pentose Phosphate Pathway; Fructose and Mannose Metabolism; Carbon Fixation	Carbohydrate Metabolism; Energy Metabolism
HCC70	INC280	FBP2	-0.0935785	fructose-1,6-bisphosphatase	Glycolysis / Gluconeogenesis; Pentose Phosphate Pathway; Fructose and Mannose Metabolism; Carbon Fixation	Carbohydrate Metabolism; Energy Metabolism
HCC70	INC280	G6PC	-0.171075	glucose-6-phosphatase	Galactose Metabolism; Starch and sucrose metabolism; Glycolysis / Gluconeogenesis	Carbohydrate Metabolism; Secondary Metabolite Metabolism
HCC70	INC280	G6PC2	-0.0992787	glucose-6-phosphatase	Galactose Metabolism; Starch and sucrose metabolism; Glycolysis / Gluconeogenesis	Carbohydrate Metabolism; Secondary Metabolite Metabolism
HCC70	INC280	G6PC3	0.0177078	glucose-6-phosphatase	Galactose Metabolism; Starch and sucrose metabolism; Glycolysis / Gluconeogenesis	Carbohydrate Metabolism; Secondary Metabolite Metabolism
HCC70	INC280	G6PD	0.00973784	glucose-6-phosphate dehydrogenase	Pentose Phosphate Pathway; Glutathione Metabolism	Carbohydrate Metabolism; Other Amino Acid Metabolism
HCC70	INC280	GAD1	-0.130881	glutamate decarboxylase	Butanoate Metabolism; Taurine and Hypotaurine Metabolism; Beta-Alanine Metabolism; Glutamate Metabolism; Alanine and Aspartate Metabolsim	Carbohydrate Metabolism; Other Amino Acid Metabolism; Amino Acid Metabolism
HCC70	INC280	GAD2	-0.061058	glutamate decarboxylase	Butanoate Metabolism; Taurine and Hypotaurine Metabolism; Beta-Alanine Metabolism; Glutamate Metabolism; Alanine and Aspartate Metabolsim	Carbohydrate Metabolism; Other Amino Acid Metabolism; Amino Acid Metabolism
HCC70	INC280	GATM	-0.0386929	arginine glycine transamidinase	Arginine and Proline Metabolism; Urea Cycle and Metabolism of Amino Groups; Glycine, Serine, and Threonine Metabolism	Amino Acid Metabolism
HCC70	INC280	GCH1	0.00886919	GTP cyclohydrolase 1	Folate Biosynthesis	Cofactor and Vitamin Metabolism
HCC70	INC280	GCK	-0.169491	hexokinase	Galactose Metabolism; Starch and sucrose metabolism; Glycolysis / Gluconeogenesis	Carbohydrate Metabolism
HCC70	INC280	GCLC	-0.0476916	gamma-glutamylcysteine synthetase (gamma-GCShs)	Glutathione Metabolism; Glutamate Metabolism	Other Amino Acid Metabolism; Amino Acid Metabolism
HCC70	INC280	GCLM	0.0403075	gamma-glutamylcysteine synthetase (gamma-GCShs)	Glutathione Metabolism; Glutamate Metabolism	Other Amino Acid Metabolism; Amino Acid Metabolism
HCC70	INC280	GFPT1	0.0243697	glutamine-fructose-6phosphate amidotransferase	Aminosugars Metabolism; Glutamate Metabolism	Carbohydrate Metabolism; Amino Acid Metabolism
HCC70	INC280	GFPT2	-0.0746222	glutamine-fructose-6phosphate amidotransferase	Aminosugars Metabolism; Glutamate Metabolism	Carbohydrate Metabolism; Amino Acid Metabolism
HCC70	INC280	GGT1	-0.0697843	glutamine-fructose-6phosphate amidotransferase	Aminosugars Metabolism; Glutamate Metabolism	Carbohydrate Metabolism; Amino Acid Metabolism
HCC70	INC280	GGT5	0.00626905	gamma glutamyl transferase	Cyanoamino Acid Metabolism; Selenoamino Acid Metabolism; Taurine and Hypotaurine Metabolism; Glutathione Metabolism; Arachidonic Acid Metabolism	Other Amino Acid Metabolism; Lipid Metabolism
HCC70	INC280	GGT6	0.00466533	gamma glutamyl transferase	Cyanoamino Acid Metabolism; Selenoamino Acid Metabolism; Taurine and Hypotaurine Metabolism; Glutathione Metabolism; Arachidonic Acid Metabolism	Other Amino Acid Metabolism; Lipid Metabolism
HCC70	INC280	GGT7	-0.173803	gamma glutamyl transferase	Cyanoamino Acid Metabolism; Selenoamino Acid Metabolism; Taurine and Hypotaurine Metabolism; Glutathione Metabolism; Arachidonic Acid Metabolism	Other Amino Acid Metabolism; Lipid Metabolism
HCC70	INC280	GNE	0.0254164	gamma glutamyl transferase	Cyanoamino Acid Metabolism; Selenoamino Acid Metabolism; Taurine and Hypotaurine Metabolism; Glutathione Metabolism; Arachidonic Acid Metabolism	Other Amino Acid Metabolism; Lipid Metabolism
HCC70	INC280	GPAM	-0.121071	sn glycerol phosphate acyl transferase	Glycerolipid Metabolism	Lipid Metabolism
HCC70	INC280	GPD1	-0.142086	glycerol phosphate dehydrogease	Glycerophospholipid Metabolism	Lipid Metabolism
HCC70	INC280	GPD2	0.0476402	glycerol phosphate dehydrogease	Glycerophospholipid Metabolism	Lipid Metabolism
HCC70	INC280	GSTA1	-0.0335787	glutathione s transferase	Glutathione Metabolism; Cytochrome P450 Metabolism	Other Amino Acid Metabolism; Xenobiotics Metabolism
HCC70	INC280	GSTA2	-0.0550669	glutathione s transferase	Glutathione Metabolism; Cytochrome P450 Metabolism	Other Amino Acid Metabolism; Xenobiotics Metabolism
HCC70	INC280	GSTA3	-0.0448516	glutathione s transferase	Glutathione Metabolism; Cytochrome P450 Metabolism	Other Amino Acid Metabolism; Xenobiotics Metabolism
HCC70	INC280	GSTA5	-0.0160515	glutathione s transferase	Glutathione Metabolism; Cytochrome P450 Metabolism	Other Amino Acid Metabolism; Xenobiotics Metabolism
HCC70	INC280	GSTK1	0.0386667	glutathione s transferase	Glutathione Metabolism; Cytochrome P450 Metabolism	Other Amino Acid Metabolism; Xenobiotics Metabolism
HCC70	INC280	GSTM2	-0.0251382	glutathione s transferase	Glutathione Metabolism; Cytochrome P450 Metabolism	Other Amino Acid Metabolism; Xenobiotics Metabolism
HCC70	INC280	GSTM3	-0.0280529	glutathione s transferase	Glutathione Metabolism; Cytochrome P450 Metabolism	Other Amino Acid Metabolism; Xenobiotics Metabolism
HCC70	INC280	GSTM4	-0.0453392	glutathione s transferase	Glutathione Metabolism; Cytochrome P450 Metabolism	Other Amino Acid Metabolism; Xenobiotics Metabolism
HCC70	INC280	GSTM5	-0.0300112	glutathione s transferase	Glutathione Metabolism; Cytochrome P450 Metabolism	Other Amino Acid Metabolism; Xenobiotics Metabolism
HCC70	INC280	GSTO2	0.03422	glutathione s transferase	Glutathione Metabolism; Cytochrome P450 Metabolism	Other Amino Acid Metabolism; Xenobiotics Metabolism
HCC70	INC280	GSTP1	-0.106951	glutathione s transferase	Glutathione Metabolism; Cytochrome P450 Metabolism	Other Amino Acid Metabolism; Xenobiotics Metabolism
HCC70	INC280	GSTT1	0.00344353	glutathione s transferase	Glutathione Metabolism; Cytochrome P450 Metabolism	Other Amino Acid Metabolism; Xenobiotics Metabolism
HCC70	INC280	GSTT2	0.107514	glutathione s transferase	Glutathione Metabolism; Cytochrome P450 Metabolism	Other Amino Acid Metabolism; Xenobiotics Metabolism
HCC70	INC280	GSTZ1	-0.128961	glutathione s transferase	Glutathione Metabolism; Cytochrome P450 Metabolism	Other Amino Acid Metabolism; Xenobiotics Metabolism
HCC70	INC280	GYS1	-0.0539762	glycogen synthase	Starch and sucrose metabolism	Carbohydrate Metabolism
HCC70	INC280	GYS2	0.076302	glycogen synthase	Starch and sucrose metabolism	Carbohydrate Metabolism
HCC70	INC280	H6PD	0.0376283	glucose-6-phosphate dehydrogenase	Pentose Phosphate Pathway; Glutathione Metabolism	Carbohydrate Metabolism; Other Amino Acid Metabolism
HCC70	INC280	HADH	0.117379	acyl-CoA dehydrogenase	Fatty Acid Metabolism	Lipid Metabolism
HCC70	INC280	HDC	0.0184877	histidine decarboxylase	Histidine Metabolism	Amino Acid Metabolism
HCC70	INC280	HK1	-0.157796	hexokinase	Galactose Metabolism; Starch and sucrose metabolism; Glycolysis / Gluconeogenesis	Carbohydrate Metabolism
HCC70	INC280	HK2	-0.10187	hexokinase	Galactose Metabolism; Starch and sucrose metabolism; Glycolysis / Gluconeogenesis	Carbohydrate Metabolism
HCC70	INC280	HK3	-0.0965818	hexokinase	Galactose Metabolism; Starch and sucrose metabolism; Glycolysis / Gluconeogenesis	Carbohydrate Metabolism
HCC70	INC280	HMGCR	-0.0728174	3-hydroxy-methylglutaryl coenzyme A	Steroid Biosynthesis	Lipid Metabolism
HCC70	INC280	HMGCS1	-0.172876	HMG CoA synthase	Butanoate Metabolism; Valine, Leucine, and Isoleucine Degradation; Ketone Body Metabolism	Carbohydrate Metabolism; Amino Acid Metabolism; Lipid Metabolism
HCC70	INC280	HMGCS2	0.0419896	HMG CoA synthase	Butanoate Metabolism; Valine, Leucine, and Isoleucine Degradation; Ketone Body Metabolism	Carbohydrate Metabolism; Amino Acid Metabolism; Lipid Metabolism
HCC70	INC280	HMOX1	-0.0168934	heme oxygenase	Porphyrin Metabolism	Cofactor and Vitamin Metabolism
HCC70	INC280	HMOX2	-0.104426	heme oxygenase	Porphyrin Metabolism	Cofactor and Vitamin Metabolism
HCC70	INC280	HSD17B10	-0.0909097	acyl-CoA dehydrogenase	Fatty Acid Metabolism; Valine, Leucine, and Isoleucine Degradation	Lipid Metabolism; Amino Acid Metabolism
HCC70	INC280	HSD17B4	0.0199119	acyl-CoA dehydrogenase	Fatty Acid Metabolism	Lipid Metabolism
HCC70	INC280	HSD3B1	-0.0135762	beta hydroxysteroid dehydrogenase/isomerase	C21-Steroid Hormone Metabolism; Androgen and Estrogen Metabolism	Lipid Metabolism
HCC70	INC280	HSD3B2	0.029616	beta hydroxysteroid dehydrogenase/isomerase	C21-Steroid Hormone Metabolism; Androgen and Estrogen Metabolism	Lipid Metabolism
HCC70	INC280	IMPDH2	-0.0149271	inosine monophosphate dehydrogenase	Purine Metabolism; Drug Metabolism (non-P450)	Nucleotide Metabolism; Xenobiotics Metabolism
HCC70	INC280	ISYNA1	0.0662527	myo-inositol-1-phosphate (MIP) synthase	Inositol Phosphate Metabolism; Streptomycin Biosynthesis	Carbohydrate Metabolism; Secondary Metabolite Metabolism
HCC70	INC280	JMJD7-PLA2G4B	0.00046234	phospholipase a2	Arachidonic Acid Metabolism; Ether Lipid Metabolism; Glycerophospholipid Metabolism; Alpha-Linolenic Acid Metabolism; Linoleic Acid Metabolism	Lipid Metabolism
HCC70	INC280	KMO	0.0980969	kynurenine hydroxylase	Tryptophan Metabolism	Amino Acid Metabolism
HCC70	INC280	LALBA	-0.0593578	galactosyltransferase	Galactose Metabolism	Carbohydrate Metabolism
HCC70	INC280	LPCAT1	-0.0451492	acetyl-CoA : lyso PAF acetyltransferase	Ether Lipid Metabolism	Lipid Metabolism
HCC70	INC280	LPCAT2	-0.0882783	acetyl-CoA : lyso PAF acetyltransferase	Ether Lipid Metabolism	Lipid Metabolism
HCC70	INC280	LPL	-0.00964118	lipoprotein lipase	Glycerolipid Metabolism	Lipid Metabolism
HCC70	INC280	LTA4H	-0.0698851	leukotriene a4 hydrolase	Arachidonic Acid Metabolism	Lipid Metabolism
HCC70	INC280	LTC4S	-0.0496824	LTC4 synthase	Arachidonic Acid Metabolism	Lipid Metabolism
HCC70	INC280	MAN1B1	-0.0117421	alpha-mannosidase	N-Glycan Degradation; Glycan Structure Degradation	Glycan Metabolism
HCC70	INC280	MAN2A1	-0.0750439	alpha-mannosidase	N-Glycan Degradation; Glycan Structure Degradation	Glycan Metabolism
HCC70	INC280	MAN2A2	0.0203405	alpha-mannosidase	N-Glycan Degradation; Glycan Structure Degradation	Glycan Metabolism
HCC70	INC280	MAN2B1	-0.0202999	alpha-mannosidase	N-Glycan Degradation; Glycan Structure Degradation	Glycan Metabolism
HCC70	INC280	MAN2B2	-0.116185	alpha-mannosidase	N-Glycan Degradation; Glycan Structure Degradation	Glycan Metabolism
HCC70	INC280	MAN2C1	-0.068855	alpha-mannosidase	N-Glycan Degradation; Glycan Structure Degradation	Glycan Metabolism
HCC70	INC280	MAT1A	0.0938152	methionine adenosyl transferase	Selenoamino Acid Metabolism; Methionine Metabolism	Other Amino Acid Metabolism; Amino Acid Metabolism
HCC70	INC280	MAT2B	-0.0931925	methionine adenosyl transferase	Selenoamino Acid Metabolism; Methionine Metabolism	Other Amino Acid Metabolism; Amino Acid Metabolism
HCC70	INC280	MDH1	-0.043488	malate dehydrogenase	TCA Cycle; Pyruvate Metabolism; Glyoxylate and Dicarboxylate Metabolism; Carbon Fixation;	Carbohydrate Metabolism; Energy Metabolism
HCC70	INC280	MDH2	-0.0322169	malate dehydrogenase	TCA Cycle; Pyruvate Metabolism; Glyoxylate and Dicarboxylate Metabolism; Carbon Fixation;	Carbohydrate Metabolism; Energy Metabolism
HCC70	INC280	MGST1	0.0231962	glutathione s transferase	Glutathione Metabolism; Cytochrome P450 Metabolism	Other Amino Acid Metabolism; Xenobiotics Metabolism
HCC70	INC280	MGST2	-0.066297	glutathione s transferase	Glutathione Metabolism; Cytochrome P450 Metabolism	Other Amino Acid Metabolism; Xenobiotics Metabolism
HCC70	INC280	MGST3	-0.119059	glutathione s transferase	Glutathione Metabolism; Cytochrome P450 Metabolism	Other Amino Acid Metabolism; Xenobiotics Metabolism
HCC70	INC280	MTHFR	-0.0903554	methylenetetrahydrofolate reductase	Methane Metabolism; One Carbon Pool by Folate	Energy Metabolism; Cofactor and Vitamin Metabolism
HCC70	INC280	NAT1	-0.0872607	N-acetyltransferase	Trinitrotoluene Degradation; Drug Metabolism (non-P450); Caffeine Metabolism	Xenobiotics Metabolism; Secondary Metabolite Metabolism
HCC70	INC280	NAT2	-0.00847697	N-acetyltransferase	Trinitrotoluene Degradation; Drug Metabolism (non-P450); Caffeine Metabolism	Xenobiotics Metabolism; Secondary Metabolite Metabolism
HCC70	INC280	NMNAT1	-0.258015	NMN adenylyltransferase	Nicotinate and Nicotinamide Metabolism	Cofactor and Vitamin Metabolism
HCC70	INC280	NMNAT2	-0.0773041	NMN adenylyltransferase	Nicotinate and Nicotinamide Metabolism	Cofactor and Vitamin Metabolism
HCC70	INC280	NMNAT3	-0.0148733	NMN adenylyltransferase	Nicotinate and Nicotinamide Metabolism	Cofactor and Vitamin Metabolism
HCC70	INC280	NOS1	-0.054377	nitric oxide synthase	Arginine and Proline Metabolism	Amino Acid Metabolism
HCC70	INC280	NOS2	-0.0319056	nitric oxide synthase	Arginine and Proline Metabolism	Amino Acid Metabolism
HCC70	INC280	NOS3	-0.0438436	nitric oxide synthase	Arginine and Proline Metabolism	Amino Acid Metabolism
HCC70	INC280	NT5C	-0.0619221	5'-nucleotidase	Nicotinate and Nicotinamide Metabolism; Pyrimidine Metabolism; Purine Metabolism	Cofactor and Vitamin Metabolism; Nucleotide Metabolism
HCC70	INC280	NT5C1A	-0.0304361	5'-nucleotidase	Nicotinate and Nicotinamide Metabolism; Pyrimidine Metabolism; Purine Metabolism	Cofactor and Vitamin Metabolism; Nucleotide Metabolism
HCC70	INC280	NT5C1B	0.0171493	5'-nucleotidase	Nicotinate and Nicotinamide Metabolism; Pyrimidine Metabolism; Purine Metabolism	Cofactor and Vitamin Metabolism; Nucleotide Metabolism
HCC70	INC280	NT5C2	-0.0428513	5'-nucleotidase	Nicotinate and Nicotinamide Metabolism; Pyrimidine Metabolism; Purine Metabolism	Cofactor and Vitamin Metabolism; Nucleotide Metabolism
HCC70	INC280	NT5C3A	0.00436929	5'-nucleotidase	Nicotinate and Nicotinamide Metabolism; Pyrimidine Metabolism; Purine Metabolism	Cofactor and Vitamin Metabolism; Nucleotide Metabolism
HCC70	INC280	NT5C3B	-0.207811	5'-nucleotidase	Nicotinate and Nicotinamide Metabolism; Pyrimidine Metabolism; Purine Metabolism	Cofactor and Vitamin Metabolism; Nucleotide Metabolism
HCC70	INC280	NT5DC1	-0.0674003	5'-nucleotidase	Nicotinate and Nicotinamide Metabolism; Pyrimidine Metabolism; Purine Metabolism	Cofactor and Vitamin Metabolism; Nucleotide Metabolism
HCC70	INC280	NT5DC2	-0.0977843	5'-nucleotidase	Nicotinate and Nicotinamide Metabolism; Pyrimidine Metabolism; Purine Metabolism	Cofactor and Vitamin Metabolism; Nucleotide Metabolism
HCC70	INC280	NT5DC3	0.0580039	5'-nucleotidase	Nicotinate and Nicotinamide Metabolism; Pyrimidine Metabolism; Purine Metabolism	Cofactor and Vitamin Metabolism; Nucleotide Metabolism
HCC70	INC280	NT5DC4	-0.0368071	5'-nucleotidase	Nicotinate and Nicotinamide Metabolism; Pyrimidine Metabolism; Purine Metabolism	Cofactor and Vitamin Metabolism; Nucleotide Metabolism
HCC70	INC280	NT5E	-0.0654243	5'-nucleotidase	Nicotinate and Nicotinamide Metabolism; Pyrimidine Metabolism; Purine Metabolism	Cofactor and Vitamin Metabolism; Nucleotide Metabolism
HCC70	INC280	NT5M	-0.0546236	5'-nucleotidase	Nicotinate and Nicotinamide Metabolism; Pyrimidine Metabolism; Purine Metabolism	Cofactor and Vitamin Metabolism; Nucleotide Metabolism
HCC70	INC280	ODC1	0.00586373	ornithine decarboxylase	Glutathione Metabolism; Urea Cycle and Metabolism of Amino Groups	Other Amino Acid Metabolism; Amino Acid Metabolism
HCC70	INC280	OGDH	-0.000365389	oxoglutarate dehydrogenase complex	Alanine and Aspartate Metabolism; TCA Cycle; Pyruvate Metabolism; Valine, Leucine, and Isoleucine Degradation; Glycine, Serine, and Threonine Metabolism; Lysine Degradation; Tryptophan Metabolism	Amino Acid Metabolism; Carbohydrate Metabolism
HCC70	INC280	PAH	-0.0634182	phenylalanine hydroxylase	Phenylalanine, Tyrosine, and Tryptophan Biosynthesis	Amino Acid Metabolism
HCC70	INC280	PANK1	0.0328855	pantothenate kinase	Pantothenate and CoA Biosynthesis	Cofactor and Vitamin Metabolism
HCC70	INC280	PANK2	-0.128188	pantothenate kinase	Pantothenate and CoA Biosynthesis	Cofactor and Vitamin Metabolism
HCC70	INC280	PANK3	-0.137013	pantothenate kinase	Pantothenate and CoA Biosynthesis	Cofactor and Vitamin Metabolism
HCC70	INC280	PANK4	-0.0137195	pantothenate kinase	Pantothenate and CoA Biosynthesis	Cofactor and Vitamin Metabolism
HCC70	INC280	PCK1	0.0934109	phosphoenolpyruvate carboxykinase (GTP)	TCA Cycle; Pyruvate Metabolism	Carbohydrate Metabolism
HCC70	INC280	PCYT1A	0.000739379	choline-phosphate cytidylyltransferase	Aminophosphonate Metabolism; Glycerophospholipid Metabolism	Other Amino Acid Metabolism; Lipid Metabolism
HCC70	INC280	PCYT1B	-0.133794	choline-phosphate cytidylyltransferase	Aminophosphonate Metabolism; Glycerophospholipid Metabolism	Other Amino Acid Metabolism; Lipid Metabolism
HCC70	INC280	PCYT2	0.0370566	phosphoethanolamine cytidylyltransferase	Aminophosphonate Metabolism; Glycerophospholipid Metabolism	Other Amino Acid Metabolism; Lipid Metabolism
HCC70	INC280	PDHA1	-0.0949061	pyruvate dehydrogenase complex	Pyruvate Metabolism	Carbohydrate Metabolism
HCC70	INC280	PDHA2	-0.102296	pyruvate dehydrogenase complex	Pyruvate Metabolism	Carbohydrate Metabolism
HCC70	INC280	PDHB	-0.089885	pyruvate dehydrogenase complex	Pyruvate Metabolism	Carbohydrate Metabolism
HCC70	INC280	PDHX	-0.0842516	pyruvate dehydrogenase complex	Pyruvate Metabolism	Carbohydrate Metabolism
HCC70	INC280	PDK1	-0.0565925	pyruvate dehydrogenase complex regulation	Pyruvate Metabolism	Carbohydrate Metabolism
HCC70	INC280	PDK2	-0.147376	pyruvate dehydrogenase complex regulation	Pyruvate Metabolism	Carbohydrate Metabolism
HCC70	INC280	PDK3	-0.0526579	pyruvate dehydrogenase complex regulation	Pyruvate Metabolism	Carbohydrate Metabolism
HCC70	INC280	PDK4	0.0198808	pyruvate dehydrogenase complex regulation	Pyruvate Metabolism	Carbohydrate Metabolism
HCC70	INC280	PDP1	-0.0972275	pyruvate dehydrogenase complex regulation	Pyruvate Metabolism	Carbohydrate Metabolism
HCC70	INC280	PDP2	-0.0680213	pyruvate dehydrogenase complex regulation	Pyruvate Metabolism	Carbohydrate Metabolism
HCC70	INC280	PDPR	0.0172848	pyruvate dehydrogenase complex regulation	Pyruvate Metabolism	Carbohydrate Metabolism
HCC70	INC280	PFKL	-0.0410051	Phosphofructokinase	Glycolysis / Gluconeogenesis; Fructose and Mannose Metabolism; Galactose Metabolism	Carbohydrate Metabolism
HCC70	INC280	PFKM	-0.0879319	Phosphofructokinase	Glycolysis / Gluconeogenesis; Fructose and Mannose Metabolism; Galactose Metabolism	Carbohydrate Metabolism
HCC70	INC280	PFKP	-0.120801	Phosphofructokinase	Glycolysis / Gluconeogenesis; Fructose and Mannose Metabolism; Galactose Metabolism	Carbohydrate Metabolism
HCC70	INC280	PIK3C3	-0.0975005	PI kinase	Inositol Phosphate Metabolism	Carbohydrate Metabolism
HCC70	INC280	PIKFYVE	0.000716981	phosphatidylinositol phosphate kinase	Inositol Phosphate Metabolism	Carbohydrate Metabolism
HCC70	INC280	PIP4K2A	-0.0178194	phosphatidylinositol phosphate kinase	Inositol Phosphate Metabolism	Carbohydrate Metabolism
HCC70	INC280	PIP4K2B	-0.0265037	phosphatidylinositol phosphate kinase	Inositol Phosphate Metabolism	Carbohydrate Metabolism
HCC70	INC280	PIP4K2C	0.00384972	phosphatidylinositol phosphate kinase	Inositol Phosphate Metabolism	Carbohydrate Metabolism
HCC70	INC280	PIP5K1A	0.0152693	phosphatidylinositol phosphate kinase	Inositol Phosphate Metabolism	Carbohydrate Metabolism
HCC70	INC280	PIP5K1B	-0.0250394	phosphatidylinositol phosphate kinase	Inositol Phosphate Metabolism	Carbohydrate Metabolism
HCC70	INC280	PIP5K1C	-0.117479	phosphatidylinositol phosphate kinase	Inositol Phosphate Metabolism	Carbohydrate Metabolism
HCC70	INC280	PKLR	-0.160366	pyruvate kinase	Glycolysis / Gluconeogenesis; Pyruvate Metabolism; Carbon Fixation; Purine Metabolism	Carbohydrate Metabolism; Energy Metabolism; Nucleotide Metabolism
HCC70	INC280	PKM	-0.0710503	pyruvate kinase	Glycolysis / Gluconeogenesis; Pyruvate Metabolism; Carbon Fixation; Purine Metabolism	Carbohydrate Metabolism; Energy Metabolism; Nucleotide Metabolism
HCC70	INC280	PLA2G10	-0.0802408	phospholipase a2	Arachidonic Acid Metabolism; Ether Lipid Metabolism; Glycerophospholipid Metabolism; Alpha-Linolenic Acid Metabolism; Linoleic Acid Metabolism	Lipid Metabolism
HCC70	INC280	PLA2G12A	-0.00591413	phospholipase a2	Arachidonic Acid Metabolism; Ether Lipid Metabolism; Glycerophospholipid Metabolism; Alpha-Linolenic Acid Metabolism; Linoleic Acid Metabolism	Lipid Metabolism
HCC70	INC280	PLA2G12B	-0.0626966	phospholipase a2	Arachidonic Acid Metabolism; Ether Lipid Metabolism; Glycerophospholipid Metabolism; Alpha-Linolenic Acid Metabolism; Linoleic Acid Metabolism	Lipid Metabolism
HCC70	INC280	PLA2G1B	0.0181172	phospholipase a2	Arachidonic Acid Metabolism; Ether Lipid Metabolism; Glycerophospholipid Metabolism; Alpha-Linolenic Acid Metabolism; Linoleic Acid Metabolism	Lipid Metabolism
HCC70	INC280	PLA2G2A	0.0119657	phospholipase a2	Arachidonic Acid Metabolism; Ether Lipid Metabolism; Glycerophospholipid Metabolism; Alpha-Linolenic Acid Metabolism; Linoleic Acid Metabolism	Lipid Metabolism
HCC70	INC280	PLA2G2D	-0.000670232	phospholipase a2	Arachidonic Acid Metabolism; Ether Lipid Metabolism; Glycerophospholipid Metabolism; Alpha-Linolenic Acid Metabolism; Linoleic Acid Metabolism	Lipid Metabolism
HCC70	INC280	PLA2G2E	0.0228435	phospholipase a2	Arachidonic Acid Metabolism; Ether Lipid Metabolism; Glycerophospholipid Metabolism; Alpha-Linolenic Acid Metabolism; Linoleic Acid Metabolism	Lipid Metabolism
HCC70	INC280	PLA2G2F	0.0111219	phospholipase a2	Arachidonic Acid Metabolism; Ether Lipid Metabolism; Glycerophospholipid Metabolism; Alpha-Linolenic Acid Metabolism; Linoleic Acid Metabolism	Lipid Metabolism
HCC70	INC280	PLA2G3	-0.107768	phospholipase a2	Arachidonic Acid Metabolism; Ether Lipid Metabolism; Glycerophospholipid Metabolism; Alpha-Linolenic Acid Metabolism; Linoleic Acid Metabolism	Lipid Metabolism
HCC70	INC280	PLA2G4A	-0.000525296	phospholipase a2	Arachidonic Acid Metabolism; Ether Lipid Metabolism; Glycerophospholipid Metabolism; Alpha-Linolenic Acid Metabolism; Linoleic Acid Metabolism	Lipid Metabolism
HCC70	INC280	PLA2G4B	-0.0470121	phospholipase a2	Arachidonic Acid Metabolism; Ether Lipid Metabolism; Glycerophospholipid Metabolism; Alpha-Linolenic Acid Metabolism; Linoleic Acid Metabolism	Lipid Metabolism
HCC70	INC280	PLA2G5	-0.163883	phospholipase a2	Arachidonic Acid Metabolism; Ether Lipid Metabolism; Glycerophospholipid Metabolism; Alpha-Linolenic Acid Metabolism; Linoleic Acid Metabolism	Lipid Metabolism
HCC70	INC280	PLA2G6	-0.0145499	phospholipase a2	Arachidonic Acid Metabolism; Ether Lipid Metabolism; Glycerophospholipid Metabolism; Alpha-Linolenic Acid Metabolism; Linoleic Acid Metabolism	Lipid Metabolism
HCC70	INC280	PNPO	-0.17512	pyridoxamine 5'-phosphate oxidase	Vitamin B6 Metabolism	Cofactor and Vitamin Metabolism
HCC70	INC280	PPAP2A	-0.00948281	phosphatidate phosphohydrolase	Ether Lipid Metabolism; Glycerophospholipid Metabolism; Sphingolipid Metabolism; Glycerolipid Metabolism	Lipid Metabolism
HCC70	INC280	PPAP2B	-0.0462743	phosphatidate phosphohydrolase	Ether Lipid Metabolism; Glycerophospholipid Metabolism; Sphingolipid Metabolism; Glycerolipid Metabolism	Lipid Metabolism
HCC70	INC280	PPAP2C	0.0515094	phosphatidate phosphohydrolase	Ether Lipid Metabolism; Glycerophospholipid Metabolism; Sphingolipid Metabolism; Glycerolipid Metabolism	Lipid Metabolism
HCC70	INC280	PPAT	-0.0445016	phosphoribosyl pyrophosphate amidotransferase	Glutamate Metabolism; Purine Metabolism	Amino Acid Metabolism; Nucleotide Metabolism
HCC70	INC280	PRPS1	-0.108436	phosphoribosyl pyrophosphate synthase	Pentose Phosphate Pathway; Purine Metabolism	Carbohydrate Metabolism; Nucleotide Metabolism
HCC70	INC280	PRPS2	-0.049903	phosphoribosyl pyrophosphate synthase	Pentose Phosphate Pathway; Purine Metabolism	Carbohydrate Metabolism; Nucleotide Metabolism
HCC70	INC280	PTGS1	-0.119955	cyclooxygenase	Arachidonic Acid Metabolism	Lipid Metabolism
HCC70	INC280	PTGS2	-0.122962	cyclooxygenase	Arachidonic Acid Metabolism	Lipid Metabolism
HCC70	INC280	PTS	0.206576	6-pyruvoyltetrahydropterin synthase	Folate Biosynthesis	Cofactor and Vitamin Metabolism
HCC70	INC280	PYGB	-0.00737412	glycogen phosphorylase	Starch and sucrose metabolism	Carbohydrate Metabolism
HCC70	INC280	PYGL	0.076262	glycogen phosphorylase	Starch and sucrose metabolism	Carbohydrate Metabolism
HCC70	INC280	PYGM	-0.0380928	glycogen phosphorylase	Starch and sucrose metabolism	Carbohydrate Metabolism
HCC70	INC280	RRM1	-0.202141	ribonucleotide reductase	Purine Metabolism; Pyrimidine Metabolism; Glutathione Metabolism	Nucleotide Metabolism; Other Amino Acid Metabolism
HCC70	INC280	RRM2	-0.148611	ribonucleotide reductase	Purine Metabolism; Pyrimidine Metabolism; Glutathione Metabolism	Nucleotide Metabolism; Other Amino Acid Metabolism
HCC70	INC280	RRM2B	-0.0373788	ribonucleotide reductase	Purine Metabolism; Pyrimidine Metabolism; Glutathione Metabolism	Nucleotide Metabolism; Other Amino Acid Metabolism
HCC70	INC280	SAT1	0.0820678	spermidine/spermine N-acetyltransferase	Urea Cycle and Metabolism of Amino Groups	Amino Acid Metabolism
HCC70	INC280	SAT2	-0.178125	spermidine/spermine N-acetyltransferase	Urea Cycle and Metabolism of Amino Groups	Amino Acid Metabolism
HCC70	INC280	SCD	-0.129317	stearoyl-CoA desaturase	Unsaturated Fatty Acid Biosynthesis	Lipid Metabolism
HCC70	INC280	SCD5	-0.0303358	stearoyl-CoA desaturase	Unsaturated Fatty Acid Biosynthesis	Lipid Metabolism
HCC70	INC280	SLC27A5	0.0540709	microsomal bile acid CoA synthetase	Bile Acid Biosynthesis	Lipid Metabolism
HCC70	INC280	SOAT1	0.0430866	acylCoA : cholesterol acyltransfease	Bile Acid Biosynthesis	Lipid Metabolism
HCC70	INC280	SPTLC1	-0.0783606	serine palmitoyltransferase	Sphingolipid Metabolism	Lipid Metabolism
HCC70	INC280	SPTLC2	-0.104073	serine palmitoyltransferase	Sphingolipid Metabolism	Lipid Metabolism
HCC70	INC280	SPTLC3	0.0340316	serine palmitoyltransferase	Sphingolipid Metabolism	Lipid Metabolism
HCC70	INC280	SPTSSA	-0.0431067	serine palmitoyltransferase	Sphingolipid Metabolism	Lipid Metabolism
HCC70	INC280	SPTSSB	0.00475683	serine palmitoyltransferase	Sphingolipid Metabolism	Lipid Metabolism
HCC70	INC280	SQLE	-0.00297428	squalene epoxidase	Steroid Biosynthesis; Terpenoid Biosynthesis	Lipid Metabolism; Secondary Metabolite Metabolism
HCC70	INC280	SRM	-0.0865199	squalene epoxidase	Steroid Biosynthesis; Terpenoid Biosynthesis	Lipid Metabolism; Secondary Metabolite Metabolism
HCC70	INC280	STS	0.0126695	sulfatase	Androgen and Estrogen Metabolism	Lipid Metabolism
HCC70	INC280	SUCLA2	-0.027349	succinate-CoA ligase, ADP-forming	TCA Cycle; Propanoate Metabolism; C5-Branched Dibasic Acid Metabolism; Reductive Carboxylate Cycle (CO2 Fixation)	Carbohydrate Metabolism; Energy Metabolism
HCC70	INC280	SULF1	-0.0173085	sulfatase	Androgen and Estrogen Metabolism	Lipid Metabolism
HCC70	INC280	SULF2	-0.0260441	sulfatase	Androgen and Estrogen Metabolism	Lipid Metabolism
HCC70	INC280	TAT	0.00733547	tyrosine aminotransferase	Tyrosine Metabolism; Phenylalanine Metabolism; Phenylalanine, Tyrosine, and Tryptophan Biosynthesis; Methionine Metabolism; Novobiocin Biosynthesis; Alkaloid Biosynthesis I	Amino Acid Metabolism; Secondary Metabolite Metabolism
HCC70	INC280	TDO2	-0.0193755	tryptophan 2,3-dioxygenase	Tryptophan Metabolism	Amino Acid Metabolism
HCC70	INC280	TH	-0.0552816	tyrosine hydroxylase	Tyrosine Metabolism	Amino Acid Metabolism
HCC70	INC280	TK1	-0.185785	thymidine kinase	Pyrimidine Metabolism; Drug Metabolism (non-P450)	Nucleotide Metabolism; Xenobiotics Metabolism
HCC70	INC280	TK2	0.07154	thymidine kinase	Pyrimidine Metabolism; Drug Metabolism (non-P450)	Nucleotide Metabolism; Xenobiotics Metabolism
HCC70	INC280	TKT	-0.0214646	transketolase	Pentose Phosphate Pathway	Carbohydrate Metabolism
HCC70	INC280	TPH1	-0.0821867	tryptophan hydroxylase	Tryptophan Metabolism	Amino Acid Metabolism
HCC70	INC280	TPH2	-0.0528622	tryptophan hydroxylase	Tryptophan Metabolism	Amino Acid Metabolism
HCC70	INC280	TYMP	-0.0229907	thymidine phosphorylase	Pyrimidine Metabolism; Purine Metabolism; Drug Metabolism (non-P450)	Nucleotide Metabolism; Xenobiotics Metabolism
HCC70	INC280	TYMS	-0.0731941	thymidylate synthetase	One Carbon Pool by Folate; Pyrimidine Metabolism	Cofactor and Vitamin Metabolism; Nucleotide Metabolism
HCC70	INC280	TYR	0.0257356	tyrosinase	Tyrosine Metabolism; Riboflavin Metabolism; Alkaloid Biosynthesis I	Amino Acid Metabolism; Cofactor and Vitamin Metabolism; Secondary Metabolite Metabolism
HCC70	INC280	UCK2	0.09103	uridine-cytidine nucleoside kinase	Pyrimidine Metabolism; Drug Metabolism (non-P450)	Nucleotide Metabolism; Xenobiotics Metabolism
HCC70	INC280	UGDH	-0.0258364	uridine diphosphoglucose dehydrogenase	Starch and sucrose metabolism; Ascorbate and Aldarate Metabolism; Pentose and Glucuronate Interconversions; Nucleotide Sugars Metabolism	Carbohydrate Metabolism
HCC70	INC280	UGT1A1	0.0507487	bilirubin uridine diphosphate glucuronosyltransferase	Starch and sucrose metabolism; Pentose and Glucuronate Interconversions; Porphyrin Metabolism; Retinol Metabolism; Androgen and Estrogen Metabolism; Cytochrome P450 Metabolism; Drug Metabolism (non-P450)	Carbohydrate Metabolism; Cofactor and Vitamin Metabolism; Lipid Metabolism; Xenobiotics Metabolism
HCC70	INC280	UGT1A4	-0.143297	bilirubin uridine diphosphate glucuronosyltransferase	Starch and sucrose metabolism; Pentose and Glucuronate Interconversions; Porphyrin Metabolism; Retinol Metabolism; Androgen and Estrogen Metabolism; Cytochrome P450 Metabolism; Drug Metabolism (non-P450)	Carbohydrate Metabolism; Cofactor and Vitamin Metabolism; Lipid Metabolism; Xenobiotics Metabolism
HCC70	INC280	UROS	-0.0576248	uroporphyrinogen synthase	Porphyrin Metabolism	Cofactor and Vitamin Metabolism
HCC70	INC280	XDH	-0.0742299	xanthine oxidase	Purine Metabolism; Drug Metabolism (non-P450); Caffeine Metabolism	Nucleotide Metabolism; Secondary Metabolite Metabolism
HS578T	Erlotinib	AANAT	0.137839	arylalkylamine N-acetyltransferase	Tryptophan Metabolism	Amino Acid Metabolism
HS578T	Erlotinib	ACACB	0.0838183	acetyl CoA carboxylase	Propanoate Metabolism; Pyruvate Metabolism; Fatty Acid Biosynthesis; Tetracycline Biosynthesis	Carbohydrate Metabolism; Lipid Metabolism; Secondary Metabolite Metabolism
HS578T	Erlotinib	ACADS	0.146147	medium chain acyl CoA dehydrogenase	Fatty Acid Metabolism; Butanoate Metabolism; Valine, Leucine, and Isoleucine Degradation	Carbohydrate Metabolism; Lipid Metabolism
HS578T	Erlotinib	ACHE	0.0300544	Acetylcholinesterase	Glycerophospholipid Metabolism	Lipid Metabolism
HS578T	Erlotinib	ACLY	0.00140802	Citrate Lyase	TCA Cycle	Carbohydrate Metabolism
HS578T	Erlotinib	ACO1	0.0129024	aconitase	TCA Cycle; Glyoxylate and Dicarboxylate Metabolism; Reductive Carboxylate Cycle (CO2 Fixation)	Carbohydrate Metabolism; Energy Metabolism
HS578T	Erlotinib	ACO2	0.0380891	aconitase	TCA Cycle; Glyoxylate and Dicarboxylate Metabolism; Reductive Carboxylate Cycle (CO2 Fixation)	Lipid Metabolism
HS578T	Erlotinib	ACOX1	0.00124172	acyl CoA oxidase	Fatty Acid Metabolism; Unsaturated Fatty Acid Biosynthesis; Alpha-Linolenic Acid Metabolism	Lipid Metabolism
HS578T	Erlotinib	ACOX2	0.087174	acyl CoA oxidase	Fatty Acid Metabolism; Unsaturated Fatty Acid Biosynthesis; Alpha-Linolenic Acid Metabolism	Lipid Metabolism
HS578T	Erlotinib	ACOX3	0.0782807	acyl CoA oxidase	Fatty Acid Metabolism; Unsaturated Fatty Acid Biosynthesis; Alpha-Linolenic Acid Metabolism	Lipid Metabolism
HS578T	Erlotinib	ACSL1	-0.00653586	arachidonyl CoA synthetase	Fatty Acid Metabolism	Lipid Metabolism
HS578T	Erlotinib	ACSL3	0.047195	arachidonyl CoA synthetase	Fatty Acid Metabolism	Lipid Metabolism
HS578T	Erlotinib	ACSL4	0.0241115	arachidonyl CoA synthetase	Fatty Acid Metabolism	Lipid Metabolism
HS578T	Erlotinib	ACSL5	0.0782832	arachidonyl CoA synthetase	Fatty Acid Metabolism	Lipid Metabolism
HS578T	Erlotinib	ACSL6	0.159337	arachidonyl CoA synthetase	Fatty Acid Metabolism	Carbohydrate Metabolism; Amino Acid Metabolism; Lipid Metabolism; Cofactor and Vitamin Metabolism; Xenobiotics Metabolism
HS578T	Erlotinib	ADH1A	0.187754	alcohol dehydrogenase	Glycolysis / Gluconeogenesis; Tyrosine Metabolism; Retinol Metabolism; Fatty Acid Metabolism; Bile Acid Biosynthesis; 1- and 2- Methylnaphthalene Degradation; Cytochrome P450 Metabolism; 3-Chloroacrylic Acid Degradation	Carbohydrate Metabolism; Amino Acid Metabolism; Lipid Metabolism; Cofactor and Vitamin Metabolism; Xenobiotics Metabolism
HS578T	Erlotinib	ADH1B	0.0492793	alcohol dehydrogenase	Glycolysis / Gluconeogenesis; Tyrosine Metabolism; Retinol Metabolism; Fatty Acid Metabolism; Bile Acid Biosynthesis; 1- and 2- Methylnaphthalene Degradation; Cytochrome P450 Metabolism; 3-Chloroacrylic Acid Degradation	Carbohydrate Metabolism; Amino Acid Metabolism; Lipid Metabolism; Cofactor and Vitamin Metabolism; Xenobiotics Metabolism
HS578T	Erlotinib	ADH1C	0.0514066	alcohol dehydrogenase	Glycolysis / Gluconeogenesis; Tyrosine Metabolism; Retinol Metabolism; Fatty Acid Metabolism; Bile Acid Biosynthesis; 1- and 2- Methylnaphthalene Degradation; Cytochrome P450 Metabolism; 3-Chloroacrylic Acid Degradation	Carbohydrate Metabolism; Amino Acid Metabolism; Lipid Metabolism; Cofactor and Vitamin Metabolism; Xenobiotics Metabolism
HS578T	Erlotinib	ADH4	-0.07978	alcohol dehydrogenase	Glycolysis / Gluconeogenesis; Tyrosine Metabolism; Retinol Metabolism; Fatty Acid Metabolism; Bile Acid Biosynthesis; 1- and 2- Methylnaphthalene Degradation; Cytochrome P450 Metabolism; 3-Chloroacrylic Acid Degradation	Carbohydrate Metabolism; Amino Acid Metabolism; Lipid Metabolism; Cofactor and Vitamin Metabolism; Xenobiotics Metabolism
HS578T	Erlotinib	ADH5	0.0820901	alcohol dehydrogenase	Glycolysis / Gluconeogenesis; Tyrosine Metabolism; Retinol Metabolism; Fatty Acid Metabolism; Bile Acid Biosynthesis; 1- and 2- Methylnaphthalene Degradation; Cytochrome P450 Metabolism; 3-Chloroacrylic Acid Degradation	Carbohydrate Metabolism; Amino Acid Metabolism; Lipid Metabolism; Cofactor and Vitamin Metabolism; Xenobiotics Metabolism
HS578T	Erlotinib	ADH6	0.0208296	alcohol dehydrogenase	Glycolysis / Gluconeogenesis; Tyrosine Metabolism; Retinol Metabolism; Fatty Acid Metabolism; Bile Acid Biosynthesis; 1- and 2- Methylnaphthalene Degradation; Cytochrome P450 Metabolism; 3-Chloroacrylic Acid Degradation	Carbohydrate Metabolism; Amino Acid Metabolism; Lipid Metabolism; Cofactor and Vitamin Metabolism; Xenobiotics Metabolism
HS578T	Erlotinib	ADH7	-0.122798	alcohol dehydrogenase	Glycolysis / Gluconeogenesis; Tyrosine Metabolism; Retinol Metabolism; Fatty Acid Metabolism; Bile Acid Biosynthesis; 1- and 2- Methylnaphthalene Degradation; Cytochrome P450 Metabolism; 3-Chloroacrylic Acid Degradation	Carbohydrate Metabolism; Amino Acid Metabolism; Lipid Metabolism; Cofactor and Vitamin Metabolism; Xenobiotics Metabolism
HS578T	Erlotinib	ADK	0.0119592	adenosine kinase	Purine Metabolism	Nucleotide Metabolism
HS578T	Erlotinib	AKR1B1	-0.0212737	aldose reductase/NADPH-dependent aldo-keto reductase	Galactose Metabolism; Pyruvate Metabolism; Fructose and Mannose Metabolism; Pentose and Glucuronate Interconversions; Glycerolipid Metabolism
HS578T	Erlotinib	ALAS1	0.00898451	5-aminolevulinate synthase	Glycine, Serine, and Threonine Metabolism; Porphyrin Metabolism	Amino Acid Metabolism; Cofactor and Vitamin Metabolism
HS578T	Erlotinib	ALAS2	0.0349126	5-aminolevulinate synthase	Glycine, Serine, and Threonine Metabolism; Porphyrin Metabolism	Amino Acid Metabolism; Cofactor and Vitamin Metabolism
HS578T	Erlotinib	ALDH1A1	0.00828441	retinal dehydrogenase	Retinol Metabolism	Cofactor and Vitamin Metabolism
HS578T	Erlotinib	ALDH1A2	-0.0121358	retinal dehydrogenase	Retinol Metabolism	Cofactor and Vitamin Metabolism
HS578T	Erlotinib	ALDH1A3	0.111544	aldehyde dehydrogenase	Propanoate Metabolism; Butanoate Metabolism; Glycolysis / Gluconeogenesis; Ascorbate and Aldarate Metabolism; Pyruvate Metabolism; Beta-Alanine Metabolism; Urea Cycle and Metabolism of Amino Groups; Valine, Leucine, and Isoleucine Degradation; Lysine Degradation; Tryptophan Metabolism; Fatty Acid Metabolism; Bile Acid Biosynthesis; Glycerolipid Metabolism; 1,2-Dichloroethane Degradation; 3-Chloro…	Carbohydrate Metabolism; Other Amino Acid Metabolism; Amino Acid Metabolism; Lipid Metabolism; Xenobiotics Metabolism; Secondary Metabolite Metabolism
HS578T	Erlotinib	ALDH1B1	-0.00523833	aldehyde dehydrogenase	Propanoate Metabolism; Butanoate Metabolism; Glycolysis / Gluconeogenesis; Ascorbate and Aldarate Metabolism; Pyruvate Metabolism; Beta-Alanine Metabolism; Urea Cycle and Metabolism of Amino Groups; Valine, Leucine, and Isoleucine Degradation; Lysine Degradation; Tryptophan Metabolism; Fatty Acid Metabolism; Bile Acid Biosynthesis; Glycerolipid Metabolism; 1,2-Dichloroethane Degradation; 3-Chloro…	Carbohydrate Metabolism; Other Amino Acid Metabolism; Amino Acid Metabolism; Lipid Metabolism; Xenobiotics Metabolism; Secondary Metabolite Metabolism
HS578T	Erlotinib	ALDH2	0.0397433	aldehyde dehydrogenase	Propanoate Metabolism; Butanoate Metabolism; Glycolysis / Gluconeogenesis; Ascorbate and Aldarate Metabolism; Pyruvate Metabolism; Beta-Alanine Metabolism; Urea Cycle and Metabolism of Amino Groups; Valine, Leucine, and Isoleucine Degradation; Lysine Degradation; Tryptophan Metabolism; Fatty Acid Metabolism; Bile Acid Biosynthesis; Glycerolipid Metabolism; 1,2-Dichloroethane Degradation; 3-Chloro…	Carbohydrate Metabolism; Other Amino Acid Metabolism; Amino Acid Metabolism; Lipid Metabolism; Xenobiotics Metabolism; Secondary Metabolite Metabolism
HS578T	Erlotinib	ALDH3A1	0.0485898	aldehyde dehydrogenase	Propanoate Metabolism; Butanoate Metabolism; Glycolysis / Gluconeogenesis; Ascorbate and Aldarate Metabolism; Pyruvate Metabolism; Beta-Alanine Metabolism; Urea Cycle and Metabolism of Amino Groups; Valine, Leucine, and Isoleucine Degradation; Lysine Degradation; Tryptophan Metabolism; Fatty Acid Metabolism; Bile Acid Biosynthesis; Glycerolipid Metabolism; 1,2-Dichloroethane Degradation; 3-Chloro…	Carbohydrate Metabolism; Other Amino Acid Metabolism; Amino Acid Metabolism; Lipid Metabolism; Xenobiotics Metabolism; Secondary Metabolite Metabolism
HS578T	Erlotinib	ALDH3A2	0.0643845	aldehyde dehydrogenase	Propanoate Metabolism; Butanoate Metabolism; Glycolysis / Gluconeogenesis; Ascorbate and Aldarate Metabolism; Pyruvate Metabolism; Beta-Alanine Metabolism; Urea Cycle and Metabolism of Amino Groups; Valine, Leucine, and Isoleucine Degradation; Lysine Degradation; Tryptophan Metabolism; Fatty Acid Metabolism; Bile Acid Biosynthesis; Glycerolipid Metabolism; 1,2-Dichloroethane Degradation; 3-Chloro…	Carbohydrate Metabolism; Other Amino Acid Metabolism; Amino Acid Metabolism; Lipid Metabolism; Xenobiotics Metabolism; Secondary Metabolite Metabolism
HS578T	Erlotinib	ALDH7A1	-0.0233469	aldehyde dehydrogenase	Propanoate Metabolism; Butanoate Metabolism; Glycolysis / Gluconeogenesis; Ascorbate and Aldarate Metabolism; Pyruvate Metabolism; Beta-Alanine Metabolism; Urea Cycle and Metabolism of Amino Groups; Valine, Leucine, and Isoleucine Degradation; Lysine Degradation; Tryptophan Metabolism; Fatty Acid Metabolism; Bile Acid Biosynthesis; Glycerolipid Metabolism; 1,2-Dichloroethane Degradation; 3-Chloro…	Carbohydrate Metabolism; Other Amino Acid Metabolism; Amino Acid Metabolism; Lipid Metabolism; Xenobiotics Metabolism; Secondary Metabolite Metabolism
HS578T	Erlotinib	ALDH9A1	0.0802642	aldehyde dehydrogenase	Propanoate Metabolism; Butanoate Metabolism; Glycolysis / Gluconeogenesis; Ascorbate and Aldarate Metabolism; Pyruvate Metabolism; Beta-Alanine Metabolism; Urea Cycle and Metabolism of Amino Groups; Valine, Leucine, and Isoleucine Degradation; Lysine Degradation; Tryptophan Metabolism; Fatty Acid Metabolism; Bile Acid Biosynthesis; Glycerolipid Metabolism; 1,2-Dichloroethane Degradation; 3-Chloro…	Carbohydrate Metabolism; Other Amino Acid Metabolism; Amino Acid Metabolism; Lipid Metabolism; Xenobiotics Metabolism; Secondary Metabolite Metabolism
HS578T	Erlotinib	ALOX5	-0.0413728	oxygen oxidoreductase	Arachidonic Acid Metabolism; Linoleic Acid Metabolism	Lipid Metabolism
HS578T	Erlotinib	AMD1	-0.00832027	S-adenosylmethionine decarboxylase	Urea Cycle and Metabolism of Amino Groups; Methionine Metabolism	Amino Acid Metabolism
HS578T	Erlotinib	APRT	-0.0222917	adenine phosphoribosyltransfease	Purine Metabolism	Nucleotide Metabolism
HS578T	Erlotinib	ASS1	0.0438342	arginiosuccinic acid synthetase	Urea Cycle and Metabolism of Amino Groups; Urea Cycle and Metabolism of Amino Groups; Alanine and Aspartate Metabolsim	Amino Acid Metabolism
HS578T	Erlotinib	B4GALT1	0.0527013	galactosyltransferase	Galactose Metabolism	Carbohydrate Metabolism
HS578T	Erlotinib	B4GALT2	-0.0409283	galactosyltransferase	Galactose Metabolism	Carbohydrate Metabolism
HS578T	Erlotinib	BCKDHA	0.046709	branched-chain oxoacid dehydrogenase	Valine, Leucine, and Isoleucine Degradation	Amino Acid Metabolism
HS578T	Erlotinib	BCKDHB	-0.0245641	branched-chain oxoacid dehydrogenase	Valine, Leucine, and Isoleucine Degradation	Amino Acid Metabolism
HS578T	Erlotinib	BCKDK	0.0153041	branched-chain alpha-keto acid dehydrogenase complex	Glycolysis / Gluconeogenesis; TCA Cycle; Pyruvate Metabolism; Valine, Leucine, and Isoleucine Degradation; Glycine, Serine, and Threonine Metabolism; Alanine and Aspartate Metabolsim	Carbohydrate Metabolism; Amino Acid Metabolism
HS578T	Erlotinib	CAD	0.0738736	carbamyl phosphate synthase	Pyrimidine Metabolism; Glutamate Metabolism	Nucleotide Metabolism; Amino Acid Metabolism
HS578T	Erlotinib	CBS	0.0442967	cystathione-beta-synthase	Selenoamino Acid Metabolism; Glycine, Serine, and Threonine Metabolism; Methionine Metabolism	Amino Acid Metabolism
HS578T	Erlotinib	CEL	0.105199	carboxyl ester lipase	Glycerolipid Metabolism	Lipid Metabolism
HS578T	Erlotinib	CHAT	0.0290327	choline acetyl transfease	Glycerophospholipid Metabolism	Lipid Metabolism
HS578T	Erlotinib	CHKA	0.0789974	choline kinase	Glycine, Serine, and Threonine Metabolism; Glycerophospholipid Metabolism	Amino Acid Metabolism; Lipid Metabolism
HS578T	Erlotinib	CHKB	0.0521308	choline kinase	Glycine, Serine, and Threonine Metabolism; Glycerophospholipid Metabolism	Amino Acid Metabolism; Lipid Metabolism
HS578T	Erlotinib	COX4I1	0.0647827	cytochrome c oxidase	Oxidative Phosphorylation	Energy Metabolism
HS578T	Erlotinib	COX4I2	-0.0267269	cytochrome c oxidase	Oxidative Phosphorylation	Energy Metabolism
HS578T	Erlotinib	COX5A	0.0970085	cytochrome c oxidase	Oxidative Phosphorylation	Energy Metabolism
HS578T	Erlotinib	COX5B	-0.00263025	cytochrome c oxidase	Oxidative Phosphorylation	Energy Metabolism
HS578T	Erlotinib	COX6A1	0.00860502	cytochrome c oxidase	Oxidative Phosphorylation	Energy Metabolism
HS578T	Erlotinib	COX6A2	-0.00781587	cytochrome c oxidase	Oxidative Phosphorylation	Energy Metabolism
HS578T	Erlotinib	COX6B1	0.112486	cytochrome c oxidase	Oxidative Phosphorylation	Energy Metabolism
HS578T	Erlotinib	COX6B2	0.0805774	cytochrome c oxidase	Oxidative Phosphorylation	Energy Metabolism
HS578T	Erlotinib	COX6C	0.0214489	cytochrome c oxidase	Oxidative Phosphorylation	Energy Metabolism
HS578T	Erlotinib	COX7A1	0.0337569	cytochrome c oxidase	Oxidative Phosphorylation	Energy Metabolism
HS578T	Erlotinib	COX7A2	-0.0114673	cytochrome c oxidase	Oxidative Phosphorylation	Energy Metabolism
HS578T	Erlotinib	COX7B	0.0578524	cytochrome c oxidase	Oxidative Phosphorylation	Energy Metabolism
HS578T	Erlotinib	COX7B2	0.0418661	cytochrome c oxidase	Oxidative Phosphorylation	Energy Metabolism
HS578T	Erlotinib	COX7C	0.105098	cytochrome c oxidase	Oxidative Phosphorylation	Energy Metabolism
HS578T	Erlotinib	COX8A	0.0172518	cytochrome c oxidase	Oxidative Phosphorylation	Energy Metabolism
HS578T	Erlotinib	COX8C	0.0444417	cytochrome c oxidase	Oxidative Phosphorylation	Energy Metabolism
HS578T	Erlotinib	CPOX	0.0567986	coproporphyrinogen oxidase	Porphyrin Metabolism	Cofactor and Vitamin Metabolism
HS578T	Erlotinib	CPS1	-0.00135474	carbamoyl phosphate synthetase 1	Nitrogen Metabolism; Arginine and Proline Metabolism; Urea Cycle and Metabolism of Amino Groups; Glutamate Metabolism	Energy Metabolism; Amino Acid Metabolism
HS578T	Erlotinib	CPT1A	-0.0460525	carnitine palmitoyltransferase 1a	Fatty Acid Metabolism	Lipid Metabolism
HS578T	Erlotinib	CSAD	-0.0372384	sulfoalanine decarboxylase	Taurine and Hypotaurine Metabolism	Other Amino Acid Metabolism
HS578T	Erlotinib	CTH	0.042018	cystathionine-gamma-lyase	Nitrogen Metabolism; Selenoamino Acid Metabolism; Cystein Metabolism; Glycine, Serine, and Threonine Metabolism; Methionine Metabolism	Energy Metabolism; Other Amino Acid Metabolism; Amino Acid Metabolism
HS578T	Erlotinib	CTPS1	-0.0428536	cytidine triphosphate synthetase	Pyrimidine Metabolism	Nucleotide Metabolism
HS578T	Erlotinib	CTPS2	0.0344245	cytidine triphosphate synthetase	Pyrimidine Metabolism	Nucleotide Metabolism
HS578T	Erlotinib	CYP11A1	0.0526799	P450scc	C21-Steroid Hormone Metabolism	Lipid Metabolism
HS578T	Erlotinib	CYP17A1	0.0597907	17-hydroxylase-17,20-lyase	C21-Steroid Hormone Metabolism	Lipid Metabolism
HS578T	Erlotinib	CYP19A1	-0.0542888	aromatase	Tryptophan Metabolism; Retinol Metabolism; Fatty Acid Metabolism; Arachidonic Acid Metabolism; Androgen and Estrogen Metabolism; Linoleic Acid Metabolism; Gamma-Hexachlorocyclohexane Degradation; Cytochrome P450 Metabolism; Drug Metabolism (non-P450); Caffeine Metabolism	Amino Acid Metabolism; Cofactor and Vitamin Metabolism; Secondary Metabolite Metabolism; Lipid Metabolism; Xenobiotics Metabolism
HS578T	Erlotinib	CYP1A1	-0.020049	aromatase	Tryptophan Metabolism; Retinol Metabolism; Fatty Acid Metabolism; Arachidonic Acid Metabolism; Androgen and Estrogen Metabolism; Linoleic Acid Metabolism; Gamma-Hexachlorocyclohexane Degradation; Cytochrome P450 Metabolism; Drug Metabolism (non-P450); Caffeine Metabolism	Amino Acid Metabolism; Cofactor and Vitamin Metabolism; Secondary Metabolite Metabolism; Lipid Metabolism; Xenobiotics Metabolism
HS578T	Erlotinib	CYP1A2	0.00252916	aromatase	Tryptophan Metabolism; Retinol Metabolism; Fatty Acid Metabolism; Arachidonic Acid Metabolism; Androgen and Estrogen Metabolism; Linoleic Acid Metabolism; Gamma-Hexachlorocyclohexane Degradation; Cytochrome P450 Metabolism; Drug Metabolism (non-P450); Caffeine Metabolism	Amino Acid Metabolism; Cofactor and Vitamin Metabolism; Secondary Metabolite Metabolism; Lipid Metabolism; Xenobiotics Metabolism
HS578T	Erlotinib	CYP1B1	0.0396342	aromatase	Tryptophan Metabolism; Retinol Metabolism; Fatty Acid Metabolism; Arachidonic Acid Metabolism; Androgen and Estrogen Metabolism; Linoleic Acid Metabolism; Gamma-Hexachlorocyclohexane Degradation; Cytochrome P450 Metabolism; Drug Metabolism (non-P450); Caffeine Metabolism	Amino Acid Metabolism; Cofactor and Vitamin Metabolism; Secondary Metabolite Metabolism; Lipid Metabolism; Xenobiotics Metabolism
HS578T	Erlotinib	CYP2A13	0.013611	aromatase	Tryptophan Metabolism; Retinol Metabolism; Fatty Acid Metabolism; Arachidonic Acid Metabolism; Androgen and Estrogen Metabolism; Linoleic Acid Metabolism; Gamma-Hexachlorocyclohexane Degradation; Cytochrome P450 Metabolism; Drug Metabolism (non-P450); Caffeine Metabolism	Amino Acid Metabolism; Cofactor and Vitamin Metabolism; Secondary Metabolite Metabolism; Lipid Metabolism; Xenobiotics Metabolism
HS578T	Erlotinib	CYP2A6	-0.0100026	aromatase	Tryptophan Metabolism; Retinol Metabolism; Fatty Acid Metabolism; Arachidonic Acid Metabolism; Androgen and Estrogen Metabolism; Linoleic Acid Metabolism; Gamma-Hexachlorocyclohexane Degradation; Cytochrome P450 Metabolism; Drug Metabolism (non-P450); Caffeine Metabolism	Amino Acid Metabolism; Cofactor and Vitamin Metabolism; Secondary Metabolite Metabolism; Lipid Metabolism; Xenobiotics Metabolism
HS578T	Erlotinib	CYP2A7	0.0550777	aromatase	Tryptophan Metabolism; Retinol Metabolism; Fatty Acid Metabolism; Arachidonic Acid Metabolism; Androgen and Estrogen Metabolism; Linoleic Acid Metabolism; Gamma-Hexachlorocyclohexane Degradation; Cytochrome P450 Metabolism; Drug Metabolism (non-P450); Caffeine Metabolism	Amino Acid Metabolism; Cofactor and Vitamin Metabolism; Secondary Metabolite Metabolism; Lipid Metabolism; Xenobiotics Metabolism
HS578T	Erlotinib	CYP2B6	0.0523983	aromatase	Tryptophan Metabolism; Retinol Metabolism; Fatty Acid Metabolism; Arachidonic Acid Metabolism; Androgen and Estrogen Metabolism; Linoleic Acid Metabolism; Gamma-Hexachlorocyclohexane Degradation; Cytochrome P450 Metabolism; Drug Metabolism (non-P450); Caffeine Metabolism	Amino Acid Metabolism; Cofactor and Vitamin Metabolism; Secondary Metabolite Metabolism; Lipid Metabolism; Xenobiotics Metabolism
HS578T	Erlotinib	CYP2C18	0.03712	aromatase	Tryptophan Metabolism; Retinol Metabolism; Fatty Acid Metabolism; Arachidonic Acid Metabolism; Androgen and Estrogen Metabolism; Linoleic Acid Metabolism; Gamma-Hexachlorocyclohexane Degradation; Cytochrome P450 Metabolism; Drug Metabolism (non-P450); Caffeine Metabolism	Amino Acid Metabolism; Cofactor and Vitamin Metabolism; Secondary Metabolite Metabolism; Lipid Metabolism; Xenobiotics Metabolism
HS578T	Erlotinib	CYP2C19	-0.0177011	aromatase	Tryptophan Metabolism; Retinol Metabolism; Fatty Acid Metabolism; Arachidonic Acid Metabolism; Androgen and Estrogen Metabolism; Linoleic Acid Metabolism; Gamma-Hexachlorocyclohexane Degradation; Cytochrome P450 Metabolism; Drug Metabolism (non-P450); Caffeine Metabolism	Amino Acid Metabolism; Cofactor and Vitamin Metabolism; Secondary Metabolite Metabolism; Lipid Metabolism; Xenobiotics Metabolism
HS578T	Erlotinib	CYP2C8	0.0139525	aromatase	Tryptophan Metabolism; Retinol Metabolism; Fatty Acid Metabolism; Arachidonic Acid Metabolism; Androgen and Estrogen Metabolism; Linoleic Acid Metabolism; Gamma-Hexachlorocyclohexane Degradation; Cytochrome P450 Metabolism; Drug Metabolism (non-P450); Caffeine Metabolism	Amino Acid Metabolism; Cofactor and Vitamin Metabolism; Secondary Metabolite Metabolism; Lipid Metabolism; Xenobiotics Metabolism
HS578T	Erlotinib	CYP2C9	0.0104474	aromatase	Tryptophan Metabolism; Retinol Metabolism; Fatty Acid Metabolism; Arachidonic Acid Metabolism; Androgen and Estrogen Metabolism; Linoleic Acid Metabolism; Gamma-Hexachlorocyclohexane Degradation; Cytochrome P450 Metabolism; Drug Metabolism (non-P450); Caffeine Metabolism	Amino Acid Metabolism; Cofactor and Vitamin Metabolism; Secondary Metabolite Metabolism; Lipid Metabolism; Xenobiotics Metabolism
HS578T	Erlotinib	CYP2D6	-0.024741	aromatase	Tryptophan Metabolism; Retinol Metabolism; Fatty Acid Metabolism; Arachidonic Acid Metabolism; Androgen and Estrogen Metabolism; Linoleic Acid Metabolism; Gamma-Hexachlorocyclohexane Degradation; Cytochrome P450 Metabolism; Drug Metabolism (non-P450); Caffeine Metabolism	Amino Acid Metabolism; Cofactor and Vitamin Metabolism; Secondary Metabolite Metabolism; Lipid Metabolism; Xenobiotics Metabolism
HS578T	Erlotinib	CYP2E1	0.0221049	aromatase	Tryptophan Metabolism; Retinol Metabolism; Fatty Acid Metabolism; Arachidonic Acid Metabolism; Androgen and Estrogen Metabolism; Linoleic Acid Metabolism; Gamma-Hexachlorocyclohexane Degradation; Cytochrome P450 Metabolism; Drug Metabolism (non-P450); Caffeine Metabolism	Amino Acid Metabolism; Cofactor and Vitamin Metabolism; Secondary Metabolite Metabolism; Lipid Metabolism; Xenobiotics Metabolism
HS578T	Erlotinib	CYP2F1	0.0357824	aromatase	Tryptophan Metabolism; Retinol Metabolism; Fatty Acid Metabolism; Arachidonic Acid Metabolism; Androgen and Estrogen Metabolism; Linoleic Acid Metabolism; Gamma-Hexachlorocyclohexane Degradation; Cytochrome P450 Metabolism; Drug Metabolism (non-P450); Caffeine Metabolism	Amino Acid Metabolism; Cofactor and Vitamin Metabolism; Secondary Metabolite Metabolism; Lipid Metabolism; Xenobiotics Metabolism
HS578T	Erlotinib	CYP2J2	0.0411874	aromatase	Tryptophan Metabolism; Retinol Metabolism; Fatty Acid Metabolism; Arachidonic Acid Metabolism; Androgen and Estrogen Metabolism; Linoleic Acid Metabolism; Gamma-Hexachlorocyclohexane Degradation; Cytochrome P450 Metabolism; Drug Metabolism (non-P450); Caffeine Metabolism	Amino Acid Metabolism; Cofactor and Vitamin Metabolism; Secondary Metabolite Metabolism; Lipid Metabolism; Xenobiotics Metabolism
HS578T	Erlotinib	CYP2S1	0.047556	aromatase	Tryptophan Metabolism; Retinol Metabolism; Fatty Acid Metabolism; Arachidonic Acid Metabolism; Androgen and Estrogen Metabolism; Linoleic Acid Metabolism; Gamma-Hexachlorocyclohexane Degradation; Cytochrome P450 Metabolism; Drug Metabolism (non-P450); Caffeine Metabolism	Amino Acid Metabolism; Cofactor and Vitamin Metabolism; Secondary Metabolite Metabolism; Lipid Metabolism; Xenobiotics Metabolism
HS578T	Erlotinib	CYP3A4	0.0902871	aromatase	Tryptophan Metabolism; Retinol Metabolism; Fatty Acid Metabolism; Arachidonic Acid Metabolism; Androgen and Estrogen Metabolism; Linoleic Acid Metabolism; Gamma-Hexachlorocyclohexane Degradation; Cytochrome P450 Metabolism; Drug Metabolism (non-P450); Caffeine Metabolism	Amino Acid Metabolism; Cofactor and Vitamin Metabolism; Secondary Metabolite Metabolism; Lipid Metabolism; Xenobiotics Metabolism
HS578T	Erlotinib	CYP3A43	0.0655011	aromatase	Tryptophan Metabolism; Retinol Metabolism; Fatty Acid Metabolism; Arachidonic Acid Metabolism; Androgen and Estrogen Metabolism; Linoleic Acid Metabolism; Gamma-Hexachlorocyclohexane Degradation; Cytochrome P450 Metabolism; Drug Metabolism (non-P450); Caffeine Metabolism	Amino Acid Metabolism; Cofactor and Vitamin Metabolism; Secondary Metabolite Metabolism; Lipid Metabolism; Xenobiotics Metabolism
HS578T	Erlotinib	CYP3A5	0.0756725	aromatase	Tryptophan Metabolism; Retinol Metabolism; Fatty Acid Metabolism; Arachidonic Acid Metabolism; Androgen and Estrogen Metabolism; Linoleic Acid Metabolism; Gamma-Hexachlorocyclohexane Degradation; Cytochrome P450 Metabolism; Drug Metabolism (non-P450); Caffeine Metabolism	Amino Acid Metabolism; Cofactor and Vitamin Metabolism; Secondary Metabolite Metabolism; Lipid Metabolism; Xenobiotics Metabolism
HS578T	Erlotinib	CYP4B1	0.0807967	aromatase	Tryptophan Metabolism; Retinol Metabolism; Fatty Acid Metabolism; Arachidonic Acid Metabolism; Androgen and Estrogen Metabolism; Linoleic Acid Metabolism; Gamma-Hexachlorocyclohexane Degradation; Cytochrome P450 Metabolism; Drug Metabolism (non-P450); Caffeine Metabolism	Amino Acid Metabolism; Cofactor and Vitamin Metabolism; Secondary Metabolite Metabolism; Lipid Metabolism; Xenobiotics Metabolism
HS578T	Erlotinib	CYP4X1	0.0876967	aromatase	Tryptophan Metabolism; Retinol Metabolism; Fatty Acid Metabolism; Arachidonic Acid Metabolism; Androgen and Estrogen Metabolism; Linoleic Acid Metabolism; Gamma-Hexachlorocyclohexane Degradation; Cytochrome P450 Metabolism; Drug Metabolism (non-P450); Caffeine Metabolism	Amino Acid Metabolism; Cofactor and Vitamin Metabolism; Secondary Metabolite Metabolism; Lipid Metabolism; Xenobiotics Metabolism
HS578T	Erlotinib	CYP4Z1	0.010244	aromatase	Tryptophan Metabolism; Retinol Metabolism; Fatty Acid Metabolism; Arachidonic Acid Metabolism; Androgen and Estrogen Metabolism; Linoleic Acid Metabolism; Gamma-Hexachlorocyclohexane Degradation; Cytochrome P450 Metabolism; Drug Metabolism (non-P450); Caffeine Metabolism	Amino Acid Metabolism; Cofactor and Vitamin Metabolism; Secondary Metabolite Metabolism; Lipid Metabolism; Xenobiotics Metabolism
HS578T	Erlotinib	CYP7A1	0.0326542	cholesterol 7alpha-hydroxylase	Bile Acid Biosynthesis	Lipid Metabolism
HS578T	Erlotinib	DBT	0.0943676	branched-chain oxoacid dehydrogenase	Valine, Leucine, and Isoleucine Degradation	Amino Acid Metabolism
HS578T	Erlotinib	DCK	0.0104131	deoxycytidine kinase	Pyrimidine Metabolism; Purine Metabolism	Nucleotide Metabolism
HS578T	Erlotinib	DDC	0.130084	aromatic amino acid decarboxylase	Tyrosine Metabolism; Histidine Metabolism; Phenylalanine Metabolism; Tryptophan Metabolism; Indole and Ipecac Alkaloid Biosynthesis; Alkaloid Biosynthesis I	Amino Acid Metabolism; Secondary Metabolite Metabolism
HS578T	Erlotinib	DHODH	0.063968	dihydroorotate dehydrogenase	Pyrimidine Metabolism	Nucleotide Metabolism
HS578T	Erlotinib	DLAT	0.0273507	pyruvate dehydrogenase complex	Valine, Leucine, and Isoleucine Degradation; Glycine, Serine, and Threonine Metabolism; Alanine and Aspartate Metabolsim; Valine, Leucine, and Isoleucine Biosynthesis	Amino Acid Metabolism; Carbohydrate Metabolism
HS578T	Erlotinib	DLD	-0.00850314	pyruvate dehydrogenase complex	Valine, Leucine, and Isoleucine Degradation; Glycine, Serine, and Threonine Metabolism; Alanine and Aspartate Metabolsim; Valine, Leucine, and Isoleucine Biosynthesis	Amino Acid Metabolism; Carbohydrate Metabolism
HS578T	Erlotinib	DPYD	-0.0121541	dihydropyrimidine dehydrogenase	Beta-Alanine Metabolism; Pyrimidine Metabolism; Drug Metabolism (non-P450)	Other Amino Acid Metabolism; Nucleotide Metabolism; Xenobiotics Metabolism
HS578T	Erlotinib	DTYMK	-0.0429541	deoxythymidylate kinase	Pyrimidine Metabolism	Nucleotide Metabolism
HS578T	Erlotinib	EHHADH	0.0063334	acyl-CoA dehydrogenase	Fatty Acid Metabolism; Valine, Leucine, and Isoleucine Degradation	Lipid Metabolism; Amino Acid Metabolism
HS578T	Erlotinib	FADS2	0.0235901	delta6 desaturase (D6)	Linoleic Acid Metabolism	Lipid Metabolism
HS578T	Erlotinib	FASN	0.0289462	fatty acid synthase	Fatty Acid Biosynthesis	Lipid Metabolism
HS578T	Erlotinib	FBP1	0.0597305	fructose-1,6-bisphosphatase	Glycolysis / Gluconeogenesis; Pentose Phosphate Pathway; Fructose and Mannose Metabolism; Carbon Fixation	Carbohydrate Metabolism; Energy Metabolism
HS578T	Erlotinib	FBP2	0.0431305	fructose-1,6-bisphosphatase	Glycolysis / Gluconeogenesis; Pentose Phosphate Pathway; Fructose and Mannose Metabolism; Carbon Fixation	Carbohydrate Metabolism; Energy Metabolism
HS578T	Erlotinib	G6PC	0.0314462	glucose-6-phosphatase	Galactose Metabolism; Starch and sucrose metabolism; Glycolysis / Gluconeogenesis	Carbohydrate Metabolism; Secondary Metabolite Metabolism
HS578T	Erlotinib	G6PC2	0.0553698	glucose-6-phosphatase	Galactose Metabolism; Starch and sucrose metabolism; Glycolysis / Gluconeogenesis	Carbohydrate Metabolism; Secondary Metabolite Metabolism
HS578T	Erlotinib	G6PC3	0.0910827	glucose-6-phosphatase	Galactose Metabolism; Starch and sucrose metabolism; Glycolysis / Gluconeogenesis	Carbohydrate Metabolism; Secondary Metabolite Metabolism
HS578T	Erlotinib	G6PD	0.0780692	glucose-6-phosphate dehydrogenase	Pentose Phosphate Pathway; Glutathione Metabolism	Carbohydrate Metabolism; Other Amino Acid Metabolism
HS578T	Erlotinib	GAD1	0.049469	glutamate decarboxylase	Butanoate Metabolism; Taurine and Hypotaurine Metabolism; Beta-Alanine Metabolism; Glutamate Metabolism; Alanine and Aspartate Metabolsim	Carbohydrate Metabolism; Other Amino Acid Metabolism; Amino Acid Metabolism
HS578T	Erlotinib	GAD2	0.0142991	glutamate decarboxylase	Butanoate Metabolism; Taurine and Hypotaurine Metabolism; Beta-Alanine Metabolism; Glutamate Metabolism; Alanine and Aspartate Metabolsim	Carbohydrate Metabolism; Other Amino Acid Metabolism; Amino Acid Metabolism
HS578T	Erlotinib	GATM	0.0274109	arginine glycine transamidinase	Arginine and Proline Metabolism; Urea Cycle and Metabolism of Amino Groups; Glycine, Serine, and Threonine Metabolism	Amino Acid Metabolism
HS578T	Erlotinib	GCH1	-0.00145801	GTP cyclohydrolase 1	Folate Biosynthesis	Cofactor and Vitamin Metabolism
HS578T	Erlotinib	GCK	-0.0423226	hexokinase	Galactose Metabolism; Starch and sucrose metabolism; Glycolysis / Gluconeogenesis	Carbohydrate Metabolism
HS578T	Erlotinib	GCLC	-0.024955	gamma-glutamylcysteine synthetase (gamma-GCShs)	Glutathione Metabolism; Glutamate Metabolism	Other Amino Acid Metabolism; Amino Acid Metabolism
HS578T	Erlotinib	GCLM	-0.00507684	gamma-glutamylcysteine synthetase (gamma-GCShs)	Glutathione Metabolism; Glutamate Metabolism	Other Amino Acid Metabolism; Amino Acid Metabolism
HS578T	Erlotinib	GFPT1	-0.0172556	glutamine-fructose-6phosphate amidotransferase	Aminosugars Metabolism; Glutamate Metabolism	Carbohydrate Metabolism; Amino Acid Metabolism
HS578T	Erlotinib	GFPT2	-0.0663977	glutamine-fructose-6phosphate amidotransferase	Aminosugars Metabolism; Glutamate Metabolism	Carbohydrate Metabolism; Amino Acid Metabolism
HS578T	Erlotinib	GGT1	0.0529012	glutamine-fructose-6phosphate amidotransferase	Aminosugars Metabolism; Glutamate Metabolism	Carbohydrate Metabolism; Amino Acid Metabolism
HS578T	Erlotinib	GGT5	0.101933	gamma glutamyl transferase	Cyanoamino Acid Metabolism; Selenoamino Acid Metabolism; Taurine and Hypotaurine Metabolism; Glutathione Metabolism; Arachidonic Acid Metabolism	Other Amino Acid Metabolism; Lipid Metabolism
HS578T	Erlotinib	GGT6	0.0470454	gamma glutamyl transferase	Cyanoamino Acid Metabolism; Selenoamino Acid Metabolism; Taurine and Hypotaurine Metabolism; Glutathione Metabolism; Arachidonic Acid Metabolism	Other Amino Acid Metabolism; Lipid Metabolism
HS578T	Erlotinib	GGT7	-0.0231931	gamma glutamyl transferase	Cyanoamino Acid Metabolism; Selenoamino Acid Metabolism; Taurine and Hypotaurine Metabolism; Glutathione Metabolism; Arachidonic Acid Metabolism	Other Amino Acid Metabolism; Lipid Metabolism
HS578T	Erlotinib	GNE	-0.0611559	gamma glutamyl transferase	Cyanoamino Acid Metabolism; Selenoamino Acid Metabolism; Taurine and Hypotaurine Metabolism; Glutathione Metabolism; Arachidonic Acid Metabolism	Other Amino Acid Metabolism; Lipid Metabolism
HS578T	Erlotinib	GPAM	0.0671928	sn glycerol phosphate acyl transferase	Glycerolipid Metabolism	Lipid Metabolism
HS578T	Erlotinib	GPAT2	0.124372	sn glycerol phosphate acyl transferase	Glycerolipid Metabolism	Lipid Metabolism
HS578T	Erlotinib	GPD1	0.0441617	glycerol phosphate dehydrogease	Glycerophospholipid Metabolism	Lipid Metabolism
HS578T	Erlotinib	GPD2	0.0445856	glycerol phosphate dehydrogease	Glycerophospholipid Metabolism	Lipid Metabolism
HS578T	Erlotinib	GSTA1	0.0479343	glutathione s transferase	Glutathione Metabolism; Cytochrome P450 Metabolism	Other Amino Acid Metabolism; Xenobiotics Metabolism
HS578T	Erlotinib	GSTA2	0.0605532	glutathione s transferase	Glutathione Metabolism; Cytochrome P450 Metabolism	Other Amino Acid Metabolism; Xenobiotics Metabolism
HS578T	Erlotinib	GSTA3	0.0688016	glutathione s transferase	Glutathione Metabolism; Cytochrome P450 Metabolism	Other Amino Acid Metabolism; Xenobiotics Metabolism
HS578T	Erlotinib	GSTA4	0.090552	glutathione s transferase	Glutathione Metabolism; Cytochrome P450 Metabolism	Other Amino Acid Metabolism; Xenobiotics Metabolism
HS578T	Erlotinib	GSTA5	0.120332	glutathione s transferase	Glutathione Metabolism; Cytochrome P450 Metabolism	Other Amino Acid Metabolism; Xenobiotics Metabolism
HS578T	Erlotinib	GSTK1	0.0826652	glutathione s transferase	Glutathione Metabolism; Cytochrome P450 Metabolism	Other Amino Acid Metabolism; Xenobiotics Metabolism
HS578T	Erlotinib	GSTM1	-0.0120591	glutathione s transferase	Glutathione Metabolism; Cytochrome P450 Metabolism	Other Amino Acid Metabolism; Xenobiotics Metabolism
HS578T	Erlotinib	GSTM2	0.0269899	glutathione s transferase	Glutathione Metabolism; Cytochrome P450 Metabolism	Other Amino Acid Metabolism; Xenobiotics Metabolism
HS578T	Erlotinib	GSTM3	0.0859354	glutathione s transferase	Glutathione Metabolism; Cytochrome P450 Metabolism	Other Amino Acid Metabolism; Xenobiotics Metabolism
HS578T	Erlotinib	GSTM4	-0.0204767	glutathione s transferase	Glutathione Metabolism; Cytochrome P450 Metabolism	Other Amino Acid Metabolism; Xenobiotics Metabolism
HS578T	Erlotinib	GSTM5	0.0601444	glutathione s transferase	Glutathione Metabolism; Cytochrome P450 Metabolism	Other Amino Acid Metabolism; Xenobiotics Metabolism
HS578T	Erlotinib	GSTO1	0.0727722	glutathione s transferase	Glutathione Metabolism; Cytochrome P450 Metabolism	Other Amino Acid Metabolism; Xenobiotics Metabolism
HS578T	Erlotinib	GSTO2	0.104743	glutathione s transferase	Glutathione Metabolism; Cytochrome P450 Metabolism	Other Amino Acid Metabolism; Xenobiotics Metabolism
HS578T	Erlotinib	GSTP1	0.0706612	glutathione s transferase	Glutathione Metabolism; Cytochrome P450 Metabolism	Other Amino Acid Metabolism; Xenobiotics Metabolism
HS578T	Erlotinib	GSTT1	-0.00116535	glutathione s transferase	Glutathione Metabolism; Cytochrome P450 Metabolism	Other Amino Acid Metabolism; Xenobiotics Metabolism
HS578T	Erlotinib	GSTT2	0.062679	glutathione s transferase	Glutathione Metabolism; Cytochrome P450 Metabolism	Other Amino Acid Metabolism; Xenobiotics Metabolism
HS578T	Erlotinib	GSTZ1	0.0208158	glutathione s transferase	Glutathione Metabolism; Cytochrome P450 Metabolism	Other Amino Acid Metabolism; Xenobiotics Metabolism
HS578T	Erlotinib	GYS1	0.0486994	glycogen synthase	Starch and sucrose metabolism	Carbohydrate Metabolism
HS578T	Erlotinib	GYS2	0.112863	glycogen synthase	Starch and sucrose metabolism	Carbohydrate Metabolism
HS578T	Erlotinib	H6PD	-0.00682306	glucose-6-phosphate dehydrogenase	Pentose Phosphate Pathway; Glutathione Metabolism	Carbohydrate Metabolism; Other Amino Acid Metabolism
HS578T	Erlotinib	HADH	0.0747656	acyl-CoA dehydrogenase	Fatty Acid Metabolism	Lipid Metabolism
HS578T	Erlotinib	HDC	0.0422074	histidine decarboxylase	Histidine Metabolism	Amino Acid Metabolism
HS578T	Erlotinib	HK1	0.0518023	hexokinase	Galactose Metabolism; Starch and sucrose metabolism; Glycolysis / Gluconeogenesis	Carbohydrate Metabolism
HS578T	Erlotinib	HK2	0.0524174	hexokinase	Galactose Metabolism; Starch and sucrose metabolism; Glycolysis / Gluconeogenesis	Carbohydrate Metabolism
HS578T	Erlotinib	HK3	0.0973331	hexokinase	Galactose Metabolism; Starch and sucrose metabolism; Glycolysis / Gluconeogenesis	Carbohydrate Metabolism
HS578T	Erlotinib	HMGCR	0.119216	3-hydroxy-methylglutaryl coenzyme A	Steroid Biosynthesis	Lipid Metabolism
HS578T	Erlotinib	HMGCS1	0.0306371	HMG CoA synthase	Butanoate Metabolism; Valine, Leucine, and Isoleucine Degradation; Ketone Body Metabolism	Carbohydrate Metabolism; Amino Acid Metabolism; Lipid Metabolism
HS578T	Erlotinib	HMGCS2	0.135143	HMG CoA synthase	Butanoate Metabolism; Valine, Leucine, and Isoleucine Degradation; Ketone Body Metabolism	Carbohydrate Metabolism; Amino Acid Metabolism; Lipid Metabolism
HS578T	Erlotinib	HMOX1	0.0307722	heme oxygenase	Porphyrin Metabolism	Cofactor and Vitamin Metabolism
HS578T	Erlotinib	HMOX2	0.0436727	heme oxygenase	Porphyrin Metabolism	Cofactor and Vitamin Metabolism
HS578T	Erlotinib	HSD17B10	0.12048	acyl-CoA dehydrogenase	Fatty Acid Metabolism; Valine, Leucine, and Isoleucine Degradation	Lipid Metabolism; Amino Acid Metabolism
HS578T	Erlotinib	HSD17B4	0.110998	acyl-CoA dehydrogenase	Fatty Acid Metabolism	Lipid Metabolism
HS578T	Erlotinib	HSD3B1	0.0373173	beta hydroxysteroid dehydrogenase/isomerase	C21-Steroid Hormone Metabolism; Androgen and Estrogen Metabolism	Lipid Metabolism
HS578T	Erlotinib	HSD3B2	-0.0135707	beta hydroxysteroid dehydrogenase/isomerase	C21-Steroid Hormone Metabolism; Androgen and Estrogen Metabolism	Lipid Metabolism
HS578T	Erlotinib	IMPDH1	-0.118868	inosine monophosphate dehydrogenase	Purine Metabolism; Drug Metabolism (non-P450)	Nucleotide Metabolism; Xenobiotics Metabolism
HS578T	Erlotinib	IMPDH2	-0.0320842	inosine monophosphate dehydrogenase	Purine Metabolism; Drug Metabolism (non-P450)	Nucleotide Metabolism; Xenobiotics Metabolism
HS578T	Erlotinib	ISYNA1	-0.0665921	myo-inositol-1-phosphate (MIP) synthase	Inositol Phosphate Metabolism; Streptomycin Biosynthesis	Carbohydrate Metabolism; Secondary Metabolite Metabolism
HS578T	Erlotinib	JMJD7-PLA2G4B	0.00869937	phospholipase a2	Arachidonic Acid Metabolism; Ether Lipid Metabolism; Glycerophospholipid Metabolism; Alpha-Linolenic Acid Metabolism; Linoleic Acid Metabolism	Lipid Metabolism
HS578T	Erlotinib	KMO	-0.0950691	kynurenine hydroxylase	Tryptophan Metabolism	Amino Acid Metabolism
HS578T	Erlotinib	LALBA	0.0884652	galactosyltransferase	Galactose Metabolism	Carbohydrate Metabolism
HS578T	Erlotinib	LPCAT1	0.0248249	acetyl-CoA : lyso PAF acetyltransferase	Ether Lipid Metabolism	Lipid Metabolism
HS578T	Erlotinib	LPCAT2	0.0346955	acetyl-CoA : lyso PAF acetyltransferase	Ether Lipid Metabolism	Lipid Metabolism
HS578T	Erlotinib	LPL	-0.0163538	lipoprotein lipase	Glycerolipid Metabolism	Lipid Metabolism
HS578T	Erlotinib	LTA4H	-0.0122122	leukotriene a4 hydrolase	Arachidonic Acid Metabolism	Lipid Metabolism
HS578T	Erlotinib	LTC4S	0.0622157	LTC4 synthase	Arachidonic Acid Metabolism	Lipid Metabolism
HS578T	Erlotinib	MAN1A1	0.0292015	alpha-mannosidase	N-Glycan Degradation; Glycan Structure Degradation	Glycan Metabolism
HS578T	Erlotinib	MAN1B1	0.0392571	alpha-mannosidase	N-Glycan Degradation; Glycan Structure Degradation	Glycan Metabolism
HS578T	Erlotinib	MAN2A1	0.0620195	alpha-mannosidase	N-Glycan Degradation; Glycan Structure Degradation	Glycan Metabolism
HS578T	Erlotinib	MAN2A2	0.109991	alpha-mannosidase	N-Glycan Degradation; Glycan Structure Degradation	Glycan Metabolism
HS578T	Erlotinib	MAN2B1	0.110258	alpha-mannosidase	N-Glycan Degradation; Glycan Structure Degradation	Glycan Metabolism
HS578T	Erlotinib	MAN2B2	0.0451517	alpha-mannosidase	N-Glycan Degradation; Glycan Structure Degradation	Glycan Metabolism
HS578T	Erlotinib	MAN2C1	0.0312851	alpha-mannosidase	N-Glycan Degradation; Glycan Structure Degradation	Glycan Metabolism
HS578T	Erlotinib	MAT1A	0.0824134	methionine adenosyl transferase	Selenoamino Acid Metabolism; Methionine Metabolism	Other Amino Acid Metabolism; Amino Acid Metabolism
HS578T	Erlotinib	MAT2B	0.0738853	methionine adenosyl transferase	Selenoamino Acid Metabolism; Methionine Metabolism	Other Amino Acid Metabolism; Amino Acid Metabolism
HS578T	Erlotinib	MDH1	0.0462278	malate dehydrogenase	TCA Cycle; Pyruvate Metabolism; Glyoxylate and Dicarboxylate Metabolism; Carbon Fixation;	Carbohydrate Metabolism; Energy Metabolism
HS578T	Erlotinib	MDH2	0.184771	malate dehydrogenase	TCA Cycle; Pyruvate Metabolism; Glyoxylate and Dicarboxylate Metabolism; Carbon Fixation;	Carbohydrate Metabolism; Energy Metabolism
HS578T	Erlotinib	MGST1	0.0231764	glutathione s transferase	Glutathione Metabolism; Cytochrome P450 Metabolism	Other Amino Acid Metabolism; Xenobiotics Metabolism
HS578T	Erlotinib	MGST2	-0.107546	glutathione s transferase	Glutathione Metabolism; Cytochrome P450 Metabolism	Other Amino Acid Metabolism; Xenobiotics Metabolism
HS578T	Erlotinib	MGST3	0.13899	glutathione s transferase	Glutathione Metabolism; Cytochrome P450 Metabolism	Other Amino Acid Metabolism; Xenobiotics Metabolism
HS578T	Erlotinib	MTHFR	0.0416693	methylenetetrahydrofolate reductase	Methane Metabolism; One Carbon Pool by Folate	Energy Metabolism; Cofactor and Vitamin Metabolism
HS578T	Erlotinib	NAT1	0.0314334	N-acetyltransferase	Trinitrotoluene Degradation; Drug Metabolism (non-P450); Caffeine Metabolism	Xenobiotics Metabolism; Secondary Metabolite Metabolism
HS578T	Erlotinib	NAT2	0.10386	N-acetyltransferase	Trinitrotoluene Degradation; Drug Metabolism (non-P450); Caffeine Metabolism	Xenobiotics Metabolism; Secondary Metabolite Metabolism
HS578T	Erlotinib	NMNAT1	0.0755199	NMN adenylyltransferase	Nicotinate and Nicotinamide Metabolism	Cofactor and Vitamin Metabolism
HS578T	Erlotinib	NMNAT2	0.0238095	NMN adenylyltransferase	Nicotinate and Nicotinamide Metabolism	Cofactor and Vitamin Metabolism
HS578T	Erlotinib	NMNAT3	0.168927	NMN adenylyltransferase	Nicotinate and Nicotinamide Metabolism	Cofactor and Vitamin Metabolism
HS578T	Erlotinib	NOS1	0.142718	nitric oxide synthase	Arginine and Proline Metabolism	Amino Acid Metabolism
HS578T	Erlotinib	NOS2	0.109127	nitric oxide synthase	Arginine and Proline Metabolism	Amino Acid Metabolism
HS578T	Erlotinib	NOS3	0.236146	nitric oxide synthase	Arginine and Proline Metabolism	Amino Acid Metabolism
HS578T	Erlotinib	NT5C	0.143718	5'-nucleotidase	Nicotinate and Nicotinamide Metabolism; Pyrimidine Metabolism; Purine Metabolism	Cofactor and Vitamin Metabolism; Nucleotide Metabolism
HS578T	Erlotinib	NT5C1A	0.0327575	5'-nucleotidase	Nicotinate and Nicotinamide Metabolism; Pyrimidine Metabolism; Purine Metabolism	Cofactor and Vitamin Metabolism; Nucleotide Metabolism
HS578T	Erlotinib	NT5C1B	0.10496	5'-nucleotidase	Nicotinate and Nicotinamide Metabolism; Pyrimidine Metabolism; Purine Metabolism	Cofactor and Vitamin Metabolism; Nucleotide Metabolism
HS578T	Erlotinib	NT5C2	-0.0446368	5'-nucleotidase	Nicotinate and Nicotinamide Metabolism; Pyrimidine Metabolism; Purine Metabolism	Cofactor and Vitamin Metabolism; Nucleotide Metabolism
HS578T	Erlotinib	NT5C3A	0.0246422	5'-nucleotidase	Nicotinate and Nicotinamide Metabolism; Pyrimidine Metabolism; Purine Metabolism	Cofactor and Vitamin Metabolism; Nucleotide Metabolism
HS578T	Erlotinib	NT5C3B	0.149928	5'-nucleotidase	Nicotinate and Nicotinamide Metabolism; Pyrimidine Metabolism; Purine Metabolism	Cofactor and Vitamin Metabolism; Nucleotide Metabolism
HS578T	Erlotinib	NT5DC1	0.051732	5'-nucleotidase	Nicotinate and Nicotinamide Metabolism; Pyrimidine Metabolism; Purine Metabolism	Cofactor and Vitamin Metabolism; Nucleotide Metabolism
HS578T	Erlotinib	NT5DC2	0.0665589	5'-nucleotidase	Nicotinate and Nicotinamide Metabolism; Pyrimidine Metabolism; Purine Metabolism	Cofactor and Vitamin Metabolism; Nucleotide Metabolism
HS578T	Erlotinib	NT5DC3	-0.0151167	5'-nucleotidase	Nicotinate and Nicotinamide Metabolism; Pyrimidine Metabolism; Purine Metabolism	Cofactor and Vitamin Metabolism; Nucleotide Metabolism
HS578T	Erlotinib	NT5DC4	0.0623232	5'-nucleotidase	Nicotinate and Nicotinamide Metabolism; Pyrimidine Metabolism; Purine Metabolism	Cofactor and Vitamin Metabolism; Nucleotide Metabolism
HS578T	Erlotinib	NT5E	0.0160773	5'-nucleotidase	Nicotinate and Nicotinamide Metabolism; Pyrimidine Metabolism; Purine Metabolism	Cofactor and Vitamin Metabolism; Nucleotide Metabolism
HS578T	Erlotinib	NT5M	0.110863	5'-nucleotidase	Nicotinate and Nicotinamide Metabolism; Pyrimidine Metabolism; Purine Metabolism	Cofactor and Vitamin Metabolism; Nucleotide Metabolism
HS578T	Erlotinib	ODC1	0.063135	ornithine decarboxylase	Glutathione Metabolism; Urea Cycle and Metabolism of Amino Groups	Other Amino Acid Metabolism; Amino Acid Metabolism
HS578T	Erlotinib	OGDH	0.0173245	oxoglutarate dehydrogenase complex	Alanine and Aspartate Metabolism; TCA Cycle; Pyruvate Metabolism; Valine, Leucine, and Isoleucine Degradation; Glycine, Serine, and Threonine Metabolism; Lysine Degradation; Tryptophan Metabolism	Amino Acid Metabolism; Carbohydrate Metabolism
HS578T	Erlotinib	PAH	0.0968573	phenylalanine hydroxylase	Phenylalanine, Tyrosine, and Tryptophan Biosynthesis	Amino Acid Metabolism
HS578T	Erlotinib	PANK1	0.0958527	pantothenate kinase	Pantothenate and CoA Biosynthesis	Cofactor and Vitamin Metabolism
HS578T	Erlotinib	PANK2	0.0013666	pantothenate kinase	Pantothenate and CoA Biosynthesis	Cofactor and Vitamin Metabolism
HS578T	Erlotinib	PANK3	0.0523503	pantothenate kinase	Pantothenate and CoA Biosynthesis	Cofactor and Vitamin Metabolism
HS578T	Erlotinib	PANK4	-0.0420235	pantothenate kinase	Pantothenate and CoA Biosynthesis	Cofactor and Vitamin Metabolism
HS578T	Erlotinib	PCK1	0.112867	phosphoenolpyruvate carboxykinase (GTP)	TCA Cycle; Pyruvate Metabolism	Carbohydrate Metabolism
HS578T	Erlotinib	PCYT1A	0.0471677	choline-phosphate cytidylyltransferase	Aminophosphonate Metabolism; Glycerophospholipid Metabolism	Other Amino Acid Metabolism; Lipid Metabolism
HS578T	Erlotinib	PCYT1B	-0.0380973	choline-phosphate cytidylyltransferase	Aminophosphonate Metabolism; Glycerophospholipid Metabolism	Other Amino Acid Metabolism; Lipid Metabolism
HS578T	Erlotinib	PCYT2	0.0360937	phosphoethanolamine cytidylyltransferase	Aminophosphonate Metabolism; Glycerophospholipid Metabolism	Other Amino Acid Metabolism; Lipid Metabolism
HS578T	Erlotinib	PDHA1	0.0844633	pyruvate dehydrogenase complex	Pyruvate Metabolism	Carbohydrate Metabolism
HS578T	Erlotinib	PDHA2	0.107681	pyruvate dehydrogenase complex	Pyruvate Metabolism	Carbohydrate Metabolism
HS578T	Erlotinib	PDHB	0.031845	pyruvate dehydrogenase complex	Pyruvate Metabolism	Carbohydrate Metabolism
HS578T	Erlotinib	PDHX	0.0885707	pyruvate dehydrogenase complex	Pyruvate Metabolism	Carbohydrate Metabolism
HS578T	Erlotinib	PDK1	-0.00437831	pyruvate dehydrogenase complex regulation	Pyruvate Metabolism	Carbohydrate Metabolism
HS578T	Erlotinib	PDK2	0.0796639	pyruvate dehydrogenase complex regulation	Pyruvate Metabolism	Carbohydrate Metabolism
HS578T	Erlotinib	PDK3	0.0718031	pyruvate dehydrogenase complex regulation	Pyruvate Metabolism	Carbohydrate Metabolism
HS578T	Erlotinib	PDK4	-0.174358	pyruvate dehydrogenase complex regulation	Pyruvate Metabolism	Carbohydrate Metabolism
HS578T	Erlotinib	PDP1	0.032478	pyruvate dehydrogenase complex regulation	Pyruvate Metabolism	Carbohydrate Metabolism
HS578T	Erlotinib	PDP2	0.0588781	pyruvate dehydrogenase complex regulation	Pyruvate Metabolism	Carbohydrate Metabolism
HS578T	Erlotinib	PDPR	-0.0681617	pyruvate dehydrogenase complex regulation	Pyruvate Metabolism	Carbohydrate Metabolism
HS578T	Erlotinib	PFKL	-0.0493388	Phosphofructokinase	Glycolysis / Gluconeogenesis; Fructose and Mannose Metabolism; Galactose Metabolism	Carbohydrate Metabolism
HS578T	Erlotinib	PFKM	0.0036657	Phosphofructokinase	Glycolysis / Gluconeogenesis; Fructose and Mannose Metabolism; Galactose Metabolism	Carbohydrate Metabolism
HS578T	Erlotinib	PFKP	0.113715	Phosphofructokinase	Glycolysis / Gluconeogenesis; Fructose and Mannose Metabolism; Galactose Metabolism	Carbohydrate Metabolism
HS578T	Erlotinib	PIK3C3	0.0910591	PI kinase	Inositol Phosphate Metabolism	Carbohydrate Metabolism
HS578T	Erlotinib	PIKFYVE	0.0469617	phosphatidylinositol phosphate kinase	Inositol Phosphate Metabolism	Carbohydrate Metabolism
HS578T	Erlotinib	PIP4K2A	0.0696587	phosphatidylinositol phosphate kinase	Inositol Phosphate Metabolism	Carbohydrate Metabolism
HS578T	Erlotinib	PIP4K2B	-0.0961394	phosphatidylinositol phosphate kinase	Inositol Phosphate Metabolism	Carbohydrate Metabolism
HS578T	Erlotinib	PIP4K2C	0.0343088	phosphatidylinositol phosphate kinase	Inositol Phosphate Metabolism	Carbohydrate Metabolism
HS578T	Erlotinib	PIP5K1A	0.074753	phosphatidylinositol phosphate kinase	Inositol Phosphate Metabolism	Carbohydrate Metabolism
HS578T	Erlotinib	PIP5K1B	0.165066	phosphatidylinositol phosphate kinase	Inositol Phosphate Metabolism	Carbohydrate Metabolism
HS578T	Erlotinib	PIP5K1C	0.127194	phosphatidylinositol phosphate kinase	Inositol Phosphate Metabolism	Carbohydrate Metabolism
HS578T	Erlotinib	PKM	0.0576638	pyruvate kinase	Glycolysis / Gluconeogenesis; Pyruvate Metabolism; Carbon Fixation; Purine Metabolism	Carbohydrate Metabolism; Energy Metabolism; Nucleotide Metabolism
HS578T	Erlotinib	PLA2G10	0.0252147	phospholipase a2	Arachidonic Acid Metabolism; Ether Lipid Metabolism; Glycerophospholipid Metabolism; Alpha-Linolenic Acid Metabolism; Linoleic Acid Metabolism	Lipid Metabolism
HS578T	Erlotinib	PLA2G12A	0.144942	phospholipase a2	Arachidonic Acid Metabolism; Ether Lipid Metabolism; Glycerophospholipid Metabolism; Alpha-Linolenic Acid Metabolism; Linoleic Acid Metabolism	Lipid Metabolism
HS578T	Erlotinib	PLA2G12B	0.0114886	phospholipase a2	Arachidonic Acid Metabolism; Ether Lipid Metabolism; Glycerophospholipid Metabolism; Alpha-Linolenic Acid Metabolism; Linoleic Acid Metabolism	Lipid Metabolism
HS578T	Erlotinib	PLA2G1B	0.062635	phospholipase a2	Arachidonic Acid Metabolism; Ether Lipid Metabolism; Glycerophospholipid Metabolism; Alpha-Linolenic Acid Metabolism; Linoleic Acid Metabolism	Lipid Metabolism
HS578T	Erlotinib	PLA2G2A	0.0584783	phospholipase a2	Arachidonic Acid Metabolism; Ether Lipid Metabolism; Glycerophospholipid Metabolism; Alpha-Linolenic Acid Metabolism; Linoleic Acid Metabolism	Lipid Metabolism
HS578T	Erlotinib	PLA2G2D	0.0200428	phospholipase a2	Arachidonic Acid Metabolism; Ether Lipid Metabolism; Glycerophospholipid Metabolism; Alpha-Linolenic Acid Metabolism; Linoleic Acid Metabolism	Lipid Metabolism
HS578T	Erlotinib	PLA2G2E	0.0908028	phospholipase a2	Arachidonic Acid Metabolism; Ether Lipid Metabolism; Glycerophospholipid Metabolism; Alpha-Linolenic Acid Metabolism; Linoleic Acid Metabolism	Lipid Metabolism
HS578T	Erlotinib	PLA2G2F	0.143077	phospholipase a2	Arachidonic Acid Metabolism; Ether Lipid Metabolism; Glycerophospholipid Metabolism; Alpha-Linolenic Acid Metabolism; Linoleic Acid Metabolism	Lipid Metabolism
HS578T	Erlotinib	PLA2G3	0.0622795	phospholipase a2	Arachidonic Acid Metabolism; Ether Lipid Metabolism; Glycerophospholipid Metabolism; Alpha-Linolenic Acid Metabolism; Linoleic Acid Metabolism	Lipid Metabolism
HS578T	Erlotinib	PLA2G4A	0.115031	phospholipase a2	Arachidonic Acid Metabolism; Ether Lipid Metabolism; Glycerophospholipid Metabolism; Alpha-Linolenic Acid Metabolism; Linoleic Acid Metabolism	Lipid Metabolism
HS578T	Erlotinib	PLA2G4B	0.0513558	phospholipase a2	Arachidonic Acid Metabolism; Ether Lipid Metabolism; Glycerophospholipid Metabolism; Alpha-Linolenic Acid Metabolism; Linoleic Acid Metabolism	Lipid Metabolism
HS578T	Erlotinib	PLA2G5	0.0446612	phospholipase a2	Arachidonic Acid Metabolism; Ether Lipid Metabolism; Glycerophospholipid Metabolism; Alpha-Linolenic Acid Metabolism; Linoleic Acid Metabolism	Lipid Metabolism
HS578T	Erlotinib	PLA2G6	-0.0341103	phospholipase a2	Arachidonic Acid Metabolism; Ether Lipid Metabolism; Glycerophospholipid Metabolism; Alpha-Linolenic Acid Metabolism; Linoleic Acid Metabolism	Lipid Metabolism
HS578T	Erlotinib	PNPO	0.00918477	pyridoxamine 5'-phosphate oxidase	Vitamin B6 Metabolism	Cofactor and Vitamin Metabolism
HS578T	Erlotinib	PPAP2A	0.180086	phosphatidate phosphohydrolase	Ether Lipid Metabolism; Glycerophospholipid Metabolism; Sphingolipid Metabolism; Glycerolipid Metabolism	Lipid Metabolism
HS578T	Erlotinib	PPAP2B	0.0508286	phosphatidate phosphohydrolase	Ether Lipid Metabolism; Glycerophospholipid Metabolism; Sphingolipid Metabolism; Glycerolipid Metabolism	Lipid Metabolism
HS578T	Erlotinib	PPAP2C	0.00113397	phosphatidate phosphohydrolase	Ether Lipid Metabolism; Glycerophospholipid Metabolism; Sphingolipid Metabolism; Glycerolipid Metabolism	Lipid Metabolism
HS578T	Erlotinib	PPAT	-0.0131016	phosphoribosyl pyrophosphate amidotransferase	Glutamate Metabolism; Purine Metabolism	Amino Acid Metabolism; Nucleotide Metabolism
HS578T	Erlotinib	PRPS1	0.0553799	phosphoribosyl pyrophosphate synthase	Pentose Phosphate Pathway; Purine Metabolism	Carbohydrate Metabolism; Nucleotide Metabolism
HS578T	Erlotinib	PRPS2	-6.72859e-05	phosphoribosyl pyrophosphate synthase	Pentose Phosphate Pathway; Purine Metabolism	Carbohydrate Metabolism; Nucleotide Metabolism
HS578T	Erlotinib	PTGS1	0.0375428	cyclooxygenase	Arachidonic Acid Metabolism	Lipid Metabolism
HS578T	Erlotinib	PTGS2	0.0740996	cyclooxygenase	Arachidonic Acid Metabolism	Lipid Metabolism
HS578T	Erlotinib	PTS	0.0371524	6-pyruvoyltetrahydropterin synthase	Folate Biosynthesis	Cofactor and Vitamin Metabolism
HS578T	Erlotinib	PYGB	0.0335583	glycogen phosphorylase	Starch and sucrose metabolism	Carbohydrate Metabolism
HS578T	Erlotinib	PYGL	-0.0110947	glycogen phosphorylase	Starch and sucrose metabolism	Carbohydrate Metabolism
HS578T	Erlotinib	PYGM	0.102679	glycogen phosphorylase	Starch and sucrose metabolism	Carbohydrate Metabolism
HS578T	Erlotinib	RRM1	0.100704	ribonucleotide reductase	Purine Metabolism; Pyrimidine Metabolism; Glutathione Metabolism	Nucleotide Metabolism; Other Amino Acid Metabolism
HS578T	Erlotinib	RRM2	-0.024101	ribonucleotide reductase	Purine Metabolism; Pyrimidine Metabolism; Glutathione Metabolism	Nucleotide Metabolism; Other Amino Acid Metabolism
HS578T	Erlotinib	RRM2B	-0.0314134	ribonucleotide reductase	Purine Metabolism; Pyrimidine Metabolism; Glutathione Metabolism	Nucleotide Metabolism; Other Amino Acid Metabolism
HS578T	Erlotinib	SAT1	0.027986	spermidine/spermine N-acetyltransferase	Urea Cycle and Metabolism of Amino Groups	Amino Acid Metabolism
HS578T	Erlotinib	SAT2	-0.0288609	spermidine/spermine N-acetyltransferase	Urea Cycle and Metabolism of Amino Groups	Amino Acid Metabolism
HS578T	Erlotinib	SCD	-0.0817979	stearoyl-CoA desaturase	Unsaturated Fatty Acid Biosynthesis	Lipid Metabolism
HS578T	Erlotinib	SCD5	0.0285842	stearoyl-CoA desaturase	Unsaturated Fatty Acid Biosynthesis	Lipid Metabolism
HS578T	Erlotinib	SLC27A5	-0.0516207	microsomal bile acid CoA synthetase	Bile Acid Biosynthesis	Lipid Metabolism
HS578T	Erlotinib	SOAT1	0.0395336	acylCoA : cholesterol acyltransfease	Bile Acid Biosynthesis	Lipid Metabolism
HS578T	Erlotinib	SOAT2	0.0500053	acylCoA : cholesterol acyltransfease	Bile Acid Biosynthesis	Lipid Metabolism
HS578T	Erlotinib	SPTLC1	0.0235274	serine palmitoyltransferase	Sphingolipid Metabolism	Lipid Metabolism
HS578T	Erlotinib	SPTLC3	-0.008536	serine palmitoyltransferase	Sphingolipid Metabolism	Lipid Metabolism
HS578T	Erlotinib	SPTSSA	0.0502075	serine palmitoyltransferase	Sphingolipid Metabolism	Lipid Metabolism
HS578T	Erlotinib	SPTSSB	0.104213	serine palmitoyltransferase	Sphingolipid Metabolism	Lipid Metabolism
HS578T	Erlotinib	SQLE	0.153724	squalene epoxidase	Steroid Biosynthesis; Terpenoid Biosynthesis	Lipid Metabolism; Secondary Metabolite Metabolism
HS578T	Erlotinib	SRM	-0.0264562	squalene epoxidase	Steroid Biosynthesis; Terpenoid Biosynthesis	Lipid Metabolism; Secondary Metabolite Metabolism
HS578T	Erlotinib	STS	0.131765	sulfatase	Androgen and Estrogen Metabolism	Lipid Metabolism
HS578T	Erlotinib	SUCLA2	0.0807153	succinate-CoA ligase, ADP-forming	TCA Cycle; Propanoate Metabolism; C5-Branched Dibasic Acid Metabolism; Reductive Carboxylate Cycle (CO2 Fixation)	Carbohydrate Metabolism; Energy Metabolism
HS578T	Erlotinib	SULF1	0.0303891	sulfatase	Androgen and Estrogen Metabolism	Lipid Metabolism
HS578T	Erlotinib	SULF2	0.0663479	sulfatase	Androgen and Estrogen Metabolism	Lipid Metabolism
HS578T	Erlotinib	TAT	0.0553639	tyrosine aminotransferase	Tyrosine Metabolism; Phenylalanine Metabolism; Phenylalanine, Tyrosine, and Tryptophan Biosynthesis; Methionine Metabolism; Novobiocin Biosynthesis; Alkaloid Biosynthesis I	Amino Acid Metabolism; Secondary Metabolite Metabolism
HS578T	Erlotinib	TDO2	0.150609	tryptophan 2,3-dioxygenase	Tryptophan Metabolism	Amino Acid Metabolism
HS578T	Erlotinib	TH	0.0633541	tyrosine hydroxylase	Tyrosine Metabolism	Amino Acid Metabolism
HS578T	Erlotinib	TK1	0.0563167	thymidine kinase	Pyrimidine Metabolism; Drug Metabolism (non-P450)	Nucleotide Metabolism; Xenobiotics Metabolism
HS578T	Erlotinib	TK2	0.0421152	thymidine kinase	Pyrimidine Metabolism; Drug Metabolism (non-P450)	Nucleotide Metabolism; Xenobiotics Metabolism
HS578T	Erlotinib	TKT	0.0774202	transketolase	Pentose Phosphate Pathway	Carbohydrate Metabolism
HS578T	Erlotinib	TPH1	0.0599014	tryptophan hydroxylase	Tryptophan Metabolism	Amino Acid Metabolism
HS578T	Erlotinib	TPH2	0.0785063	tryptophan hydroxylase	Tryptophan Metabolism	Amino Acid Metabolism
HS578T	Erlotinib	TYMP	0.134089	thymidine phosphorylase	Pyrimidine Metabolism; Purine Metabolism; Drug Metabolism (non-P450)	Nucleotide Metabolism; Xenobiotics Metabolism
HS578T	Erlotinib	TYMS	0.0413711	thymidylate synthetase	One Carbon Pool by Folate; Pyrimidine Metabolism	Cofactor and Vitamin Metabolism; Nucleotide Metabolism
HS578T	Erlotinib	TYR	0.159879	tyrosinase	Tyrosine Metabolism; Riboflavin Metabolism; Alkaloid Biosynthesis I	Amino Acid Metabolism; Cofactor and Vitamin Metabolism; Secondary Metabolite Metabolism
HS578T	Erlotinib	UCK1	0.0645167	uridine-cytidine nucleoside kinase	Pyrimidine Metabolism; Drug Metabolism (non-P450)	Nucleotide Metabolism; Xenobiotics Metabolism
HS578T	Erlotinib	UCK2	0.114311	uridine-cytidine nucleoside kinase	Pyrimidine Metabolism; Drug Metabolism (non-P450)	Nucleotide Metabolism; Xenobiotics Metabolism
HS578T	Erlotinib	UGT1A1	0.0591387	bilirubin uridine diphosphate glucuronosyltransferase	Starch and sucrose metabolism; Pentose and Glucuronate Interconversions; Porphyrin Metabolism; Retinol Metabolism; Androgen and Estrogen Metabolism; Cytochrome P450 Metabolism; Drug Metabolism (non-P450)	Carbohydrate Metabolism; Cofactor and Vitamin Metabolism; Lipid Metabolism; Xenobiotics Metabolism
HS578T	Erlotinib	UGT1A4	0.0421725	bilirubin uridine diphosphate glucuronosyltransferase	Starch and sucrose metabolism; Pentose and Glucuronate Interconversions; Porphyrin Metabolism; Retinol Metabolism; Androgen and Estrogen Metabolism; Cytochrome P450 Metabolism; Drug Metabolism (non-P450)	Carbohydrate Metabolism; Cofactor and Vitamin Metabolism; Lipid Metabolism; Xenobiotics Metabolism
HS578T	Erlotinib	UROS	0.091671	uroporphyrinogen synthase	Porphyrin Metabolism	Cofactor and Vitamin Metabolism
HS578T	Erlotinib	XDH	0.16404	xanthine oxidase	Purine Metabolism; Drug Metabolism (non-P450); Caffeine Metabolism	Nucleotide Metabolism; Secondary Metabolite Metabolism
HS578T	INC280	AANAT	0.10796	arylalkylamine N-acetyltransferase	Tryptophan Metabolism	Amino Acid Metabolism
HS578T	INC280	ACACB	0.0745856	acetyl CoA carboxylase	Propanoate Metabolism; Pyruvate Metabolism; Fatty Acid Biosynthesis; Tetracycline Biosynthesis	Carbohydrate Metabolism; Lipid Metabolism; Secondary Metabolite Metabolism
HS578T	INC280	ACADS	0.142707	medium chain acyl CoA dehydrogenase	Fatty Acid Metabolism; Butanoate Metabolism; Valine, Leucine, and Isoleucine Degradation	Carbohydrate Metabolism; Lipid Metabolism
HS578T	INC280	ACHE	-0.0814653	Acetylcholinesterase	Glycerophospholipid Metabolism	Lipid Metabolism
HS578T	INC280	ACO1	-0.0011022	aconitase	TCA Cycle; Glyoxylate and Dicarboxylate Metabolism; Reductive Carboxylate Cycle (CO2 Fixation)	Carbohydrate Metabolism; Energy Metabolism
HS578T	INC280	ACO2	0.156362	aconitase	TCA Cycle; Glyoxylate and Dicarboxylate Metabolism; Reductive Carboxylate Cycle (CO2 Fixation)	Lipid Metabolism
HS578T	INC280	ACOX1	0.032008	acyl CoA oxidase	Fatty Acid Metabolism; Unsaturated Fatty Acid Biosynthesis; Alpha-Linolenic Acid Metabolism	Lipid Metabolism
HS578T	INC280	ACOX2	0.0440803	acyl CoA oxidase	Fatty Acid Metabolism; Unsaturated Fatty Acid Biosynthesis; Alpha-Linolenic Acid Metabolism	Lipid Metabolism
HS578T	INC280	ACOX3	0.152495	acyl CoA oxidase	Fatty Acid Metabolism; Unsaturated Fatty Acid Biosynthesis; Alpha-Linolenic Acid Metabolism	Lipid Metabolism
HS578T	INC280	ACSL1	0.0912707	arachidonyl CoA synthetase	Fatty Acid Metabolism	Lipid Metabolism
HS578T	INC280	ACSL3	0.0480761	arachidonyl CoA synthetase	Fatty Acid Metabolism	Lipid Metabolism
HS578T	INC280	ACSL4	0.0781579	arachidonyl CoA synthetase	Fatty Acid Metabolism	Lipid Metabolism
HS578T	INC280	ACSL5	0.0243216	arachidonyl CoA synthetase	Fatty Acid Metabolism	Lipid Metabolism
HS578T	INC280	ACSL6	0.109935	arachidonyl CoA synthetase	Fatty Acid Metabolism	Carbohydrate Metabolism; Amino Acid Metabolism; Lipid Metabolism; Cofactor and Vitamin Metabolism; Xenobiotics Metabolism
HS578T	INC280	ADH1A	0.0408361	alcohol dehydrogenase	Glycolysis / Gluconeogenesis; Tyrosine Metabolism; Retinol Metabolism; Fatty Acid Metabolism; Bile Acid Biosynthesis; 1- and 2- Methylnaphthalene Degradation; Cytochrome P450 Metabolism; 3-Chloroacrylic Acid Degradation	Carbohydrate Metabolism; Amino Acid Metabolism; Lipid Metabolism; Cofactor and Vitamin Metabolism; Xenobiotics Metabolism
HS578T	INC280	ADH1B	0.0653292	alcohol dehydrogenase	Glycolysis / Gluconeogenesis; Tyrosine Metabolism; Retinol Metabolism; Fatty Acid Metabolism; Bile Acid Biosynthesis; 1- and 2- Methylnaphthalene Degradation; Cytochrome P450 Metabolism; 3-Chloroacrylic Acid Degradation	Carbohydrate Metabolism; Amino Acid Metabolism; Lipid Metabolism; Cofactor and Vitamin Metabolism; Xenobiotics Metabolism
HS578T	INC280	ADH1C	0.0756452	alcohol dehydrogenase	Glycolysis / Gluconeogenesis; Tyrosine Metabolism; Retinol Metabolism; Fatty Acid Metabolism; Bile Acid Biosynthesis; 1- and 2- Methylnaphthalene Degradation; Cytochrome P450 Metabolism; 3-Chloroacrylic Acid Degradation	Carbohydrate Metabolism; Amino Acid Metabolism; Lipid Metabolism; Cofactor and Vitamin Metabolism; Xenobiotics Metabolism
HS578T	INC280	ADH4	-0.0737933	alcohol dehydrogenase	Glycolysis / Gluconeogenesis; Tyrosine Metabolism; Retinol Metabolism; Fatty Acid Metabolism; Bile Acid Biosynthesis; 1- and 2- Methylnaphthalene Degradation; Cytochrome P450 Metabolism; 3-Chloroacrylic Acid Degradation	Carbohydrate Metabolism; Amino Acid Metabolism; Lipid Metabolism; Cofactor and Vitamin Metabolism; Xenobiotics Metabolism
HS578T	INC280	ADH5	0.0355388	alcohol dehydrogenase	Glycolysis / Gluconeogenesis; Tyrosine Metabolism; Retinol Metabolism; Fatty Acid Metabolism; Bile Acid Biosynthesis; 1- and 2- Methylnaphthalene Degradation; Cytochrome P450 Metabolism; 3-Chloroacrylic Acid Degradation	Carbohydrate Metabolism; Amino Acid Metabolism; Lipid Metabolism; Cofactor and Vitamin Metabolism; Xenobiotics Metabolism
HS578T	INC280	ADH6	0.0696582	alcohol dehydrogenase	Glycolysis / Gluconeogenesis; Tyrosine Metabolism; Retinol Metabolism; Fatty Acid Metabolism; Bile Acid Biosynthesis; 1- and 2- Methylnaphthalene Degradation; Cytochrome P450 Metabolism; 3-Chloroacrylic Acid Degradation	Carbohydrate Metabolism; Amino Acid Metabolism; Lipid Metabolism; Cofactor and Vitamin Metabolism; Xenobiotics Metabolism
HS578T	INC280	ADH7	-0.0498643	alcohol dehydrogenase	Glycolysis / Gluconeogenesis; Tyrosine Metabolism; Retinol Metabolism; Fatty Acid Metabolism; Bile Acid Biosynthesis; 1- and 2- Methylnaphthalene Degradation; Cytochrome P450 Metabolism; 3-Chloroacrylic Acid Degradation	Carbohydrate Metabolism; Amino Acid Metabolism; Lipid Metabolism; Cofactor and Vitamin Metabolism; Xenobiotics Metabolism
HS578T	INC280	ADK	0.00998565	adenosine kinase	Purine Metabolism	Nucleotide Metabolism
HS578T	INC280	AKR1B1	-0.0552509	aldose reductase/NADPH-dependent aldo-keto reductase	Galactose Metabolism; Pyruvate Metabolism; Fructose and Mannose Metabolism; Pentose and Glucuronate Interconversions; Glycerolipid Metabolism
HS578T	INC280	ALAS1	0.00466025	5-aminolevulinate synthase	Glycine, Serine, and Threonine Metabolism; Porphyrin Metabolism	Amino Acid Metabolism; Cofactor and Vitamin Metabolism
HS578T	INC280	ALAS2	0.14632	5-aminolevulinate synthase	Glycine, Serine, and Threonine Metabolism; Porphyrin Metabolism	Amino Acid Metabolism; Cofactor and Vitamin Metabolism
HS578T	INC280	ALDH1A1	-0.00311643	retinal dehydrogenase	Retinol Metabolism	Cofactor and Vitamin Metabolism
HS578T	INC280	ALDH1A2	-0.0237671	retinal dehydrogenase	Retinol Metabolism	Cofactor and Vitamin Metabolism
HS578T	INC280	ALDH1A3	0.0680287	aldehyde dehydrogenase	Propanoate Metabolism; Butanoate Metabolism; Glycolysis / Gluconeogenesis; Ascorbate and Aldarate Metabolism; Pyruvate Metabolism; Beta-Alanine Metabolism; Urea Cycle and Metabolism of Amino Groups; Valine, Leucine, and Isoleucine Degradation; Lysine Degradation; Tryptophan Metabolism; Fatty Acid Metabolism; Bile Acid Biosynthesis; Glycerolipid Metabolism; 1,2-Dichloroethane Degradation; 3-Chloro…	Carbohydrate Metabolism; Other Amino Acid Metabolism; Amino Acid Metabolism; Lipid Metabolism; Xenobiotics Metabolism; Secondary Metabolite Metabolism
HS578T	INC280	ALDH1B1	-0.0857084	aldehyde dehydrogenase	Propanoate Metabolism; Butanoate Metabolism; Glycolysis / Gluconeogenesis; Ascorbate and Aldarate Metabolism; Pyruvate Metabolism; Beta-Alanine Metabolism; Urea Cycle and Metabolism of Amino Groups; Valine, Leucine, and Isoleucine Degradation; Lysine Degradation; Tryptophan Metabolism; Fatty Acid Metabolism; Bile Acid Biosynthesis; Glycerolipid Metabolism; 1,2-Dichloroethane Degradation; 3-Chloro…	Carbohydrate Metabolism; Other Amino Acid Metabolism; Amino Acid Metabolism; Lipid Metabolism; Xenobiotics Metabolism; Secondary Metabolite Metabolism
HS578T	INC280	ALDH2	-0.0107544	aldehyde dehydrogenase	Propanoate Metabolism; Butanoate Metabolism; Glycolysis / Gluconeogenesis; Ascorbate and Aldarate Metabolism; Pyruvate Metabolism; Beta-Alanine Metabolism; Urea Cycle and Metabolism of Amino Groups; Valine, Leucine, and Isoleucine Degradation; Lysine Degradation; Tryptophan Metabolism; Fatty Acid Metabolism; Bile Acid Biosynthesis; Glycerolipid Metabolism; 1,2-Dichloroethane Degradation; 3-Chloro…	Carbohydrate Metabolism; Other Amino Acid Metabolism; Amino Acid Metabolism; Lipid Metabolism; Xenobiotics Metabolism; Secondary Metabolite Metabolism
HS578T	INC280	ALDH3A1	-0.00626772	aldehyde dehydrogenase	Propanoate Metabolism; Butanoate Metabolism; Glycolysis / Gluconeogenesis; Ascorbate and Aldarate Metabolism; Pyruvate Metabolism; Beta-Alanine Metabolism; Urea Cycle and Metabolism of Amino Groups; Valine, Leucine, and Isoleucine Degradation; Lysine Degradation; Tryptophan Metabolism; Fatty Acid Metabolism; Bile Acid Biosynthesis; Glycerolipid Metabolism; 1,2-Dichloroethane Degradation; 3-Chloro…	Carbohydrate Metabolism; Other Amino Acid Metabolism; Amino Acid Metabolism; Lipid Metabolism; Xenobiotics Metabolism; Secondary Metabolite Metabolism
HS578T	INC280	ALDH3A2	0.033651	aldehyde dehydrogenase	Propanoate Metabolism; Butanoate Metabolism; Glycolysis / Gluconeogenesis; Ascorbate and Aldarate Metabolism; Pyruvate Metabolism; Beta-Alanine Metabolism; Urea Cycle and Metabolism of Amino Groups; Valine, Leucine, and Isoleucine Degradation; Lysine Degradation; Tryptophan Metabolism; Fatty Acid Metabolism; Bile Acid Biosynthesis; Glycerolipid Metabolism; 1,2-Dichloroethane Degradation; 3-Chloro…	Carbohydrate Metabolism; Other Amino Acid Metabolism; Amino Acid Metabolism; Lipid Metabolism; Xenobiotics Metabolism; Secondary Metabolite Metabolism
HS578T	INC280	ALDH7A1	0.105304	aldehyde dehydrogenase	Propanoate Metabolism; Butanoate Metabolism; Glycolysis / Gluconeogenesis; Ascorbate and Aldarate Metabolism; Pyruvate Metabolism; Beta-Alanine Metabolism; Urea Cycle and Metabolism of Amino Groups; Valine, Leucine, and Isoleucine Degradation; Lysine Degradation; Tryptophan Metabolism; Fatty Acid Metabolism; Bile Acid Biosynthesis; Glycerolipid Metabolism; 1,2-Dichloroethane Degradation; 3-Chloro…	Carbohydrate Metabolism; Other Amino Acid Metabolism; Amino Acid Metabolism; Lipid Metabolism; Xenobiotics Metabolism; Secondary Metabolite Metabolism
HS578T	INC280	ALDH9A1	0.0722962	aldehyde dehydrogenase	Propanoate Metabolism; Butanoate Metabolism; Glycolysis / Gluconeogenesis; Ascorbate and Aldarate Metabolism; Pyruvate Metabolism; Beta-Alanine Metabolism; Urea Cycle and Metabolism of Amino Groups; Valine, Leucine, and Isoleucine Degradation; Lysine Degradation; Tryptophan Metabolism; Fatty Acid Metabolism; Bile Acid Biosynthesis; Glycerolipid Metabolism; 1,2-Dichloroethane Degradation; 3-Chloro…	Carbohydrate Metabolism; Other Amino Acid Metabolism; Amino Acid Metabolism; Lipid Metabolism; Xenobiotics Metabolism; Secondary Metabolite Metabolism
HS578T	INC280	ALOX5	-0.00282658	oxygen oxidoreductase	Arachidonic Acid Metabolism; Linoleic Acid Metabolism	Lipid Metabolism
HS578T	INC280	AMD1	0.0599282	S-adenosylmethionine decarboxylase	Urea Cycle and Metabolism of Amino Groups; Methionine Metabolism	Amino Acid Metabolism
HS578T	INC280	APRT	-0.0610918	adenine phosphoribosyltransfease	Purine Metabolism	Nucleotide Metabolism
HS578T	INC280	ASS1	-0.0262915	arginiosuccinic acid synthetase	Urea Cycle and Metabolism of Amino Groups; Urea Cycle and Metabolism of Amino Groups; Alanine and Aspartate Metabolsim	Amino Acid Metabolism
HS578T	INC280	B4GALT1	-0.0296027	galactosyltransferase	Galactose Metabolism	Carbohydrate Metabolism
HS578T	INC280	B4GALT2	-4.83017e-05	galactosyltransferase	Galactose Metabolism	Carbohydrate Metabolism
HS578T	INC280	BCKDHA	0.0589085	branched-chain oxoacid dehydrogenase	Valine, Leucine, and Isoleucine Degradation	Amino Acid Metabolism
HS578T	INC280	BCKDHB	0.0136053	branched-chain oxoacid dehydrogenase	Valine, Leucine, and Isoleucine Degradation	Amino Acid Metabolism
HS578T	INC280	BCKDK	0.0289994	branched-chain alpha-keto acid dehydrogenase complex	Glycolysis / Gluconeogenesis; TCA Cycle; Pyruvate Metabolism; Valine, Leucine, and Isoleucine Degradation; Glycine, Serine, and Threonine Metabolism; Alanine and Aspartate Metabolsim	Carbohydrate Metabolism; Amino Acid Metabolism
HS578T	INC280	CAD	0.0366069	carbamyl phosphate synthase	Pyrimidine Metabolism; Glutamate Metabolism	Nucleotide Metabolism; Amino Acid Metabolism
HS578T	INC280	CBS	0.0544487	cystathione-beta-synthase	Selenoamino Acid Metabolism; Glycine, Serine, and Threonine Metabolism; Methionine Metabolism	Amino Acid Metabolism
HS578T	INC280	CEL	0.0654717	carboxyl ester lipase	Glycerolipid Metabolism	Lipid Metabolism
HS578T	INC280	CHAT	-0.0289064	choline acetyl transfease	Glycerophospholipid Metabolism	Lipid Metabolism
HS578T	INC280	CHKA	0.0550599	choline kinase	Glycine, Serine, and Threonine Metabolism; Glycerophospholipid Metabolism	Amino Acid Metabolism; Lipid Metabolism
HS578T	INC280	CHKB	-0.00364395	choline kinase	Glycine, Serine, and Threonine Metabolism; Glycerophospholipid Metabolism	Amino Acid Metabolism; Lipid Metabolism
HS578T	INC280	COX4I1	0.0114336	cytochrome c oxidase	Oxidative Phosphorylation	Energy Metabolism
HS578T	INC280	COX4I2	-0.0163459	cytochrome c oxidase	Oxidative Phosphorylation	Energy Metabolism
HS578T	INC280	COX5A	0.0305598	cytochrome c oxidase	Oxidative Phosphorylation	Energy Metabolism
HS578T	INC280	COX5B	0.0312758	cytochrome c oxidase	Oxidative Phosphorylation	Energy Metabolism
HS578T	INC280	COX6A1	-0.0149896	cytochrome c oxidase	Oxidative Phosphorylation	Energy Metabolism
HS578T	INC280	COX6A2	0.00104218	cytochrome c oxidase	Oxidative Phosphorylation	Energy Metabolism
HS578T	INC280	COX6B1	0.0165783	cytochrome c oxidase	Oxidative Phosphorylation	Energy Metabolism
HS578T	INC280	COX6B2	0.00912595	cytochrome c oxidase	Oxidative Phosphorylation	Energy Metabolism
HS578T	INC280	COX6C	0.0133299	cytochrome c oxidase	Oxidative Phosphorylation	Energy Metabolism
HS578T	INC280	COX7A1	0.00895879	cytochrome c oxidase	Oxidative Phosphorylation	Energy Metabolism
HS578T	INC280	COX7A2	-0.0636435	cytochrome c oxidase	Oxidative Phosphorylation	Energy Metabolism
[truncated: 250 more rows]
