# Supplementary material for: Metabolic profiling of triple-negative breast cancer cells reveals metabolic vulnerabilities
Source: Cancer Metab. 2017 Aug 22;5:6. doi: 10.1186/s40170-017-0168-x (PMC5568171; doi:10.1186/s40170-017-0168-x)
Supplement: Supplementary file 8 — Top 10% scoring siRNAs in the siRNA screen for each condition. (XLSX 27 kb) [file 40170_2017_168_MOESM8_ESM.xlsx]

## Sheet: Sheet1
Table S5. Top 10% scoring siRNAs in the siRNA screen for each condition.
Line	Treatment	siRNA	Sensitivity Index Average	Gene Name	Entrez Gene ID	Gene Function	Pathway(s)	Category(s)
231	INC280	NOS3	0.0725037	NOS3	4846	nitric oxide synthase	Arginine and Proline Metabolism	Amino Acid Metabolism
231	INC280	TDO2	0.0671911	TDO2	6999	tryptophan 2,3-dioxygenase	Tryptophan Metabolism	Amino Acid Metabolism
231	INC280	BCKDHA	0.0714174	BCKDHA	593	branched-chain oxoacid dehydrogenase	Valine, Leucine, and Isoleucine Degradation	Amino Acid Metabolism
231	INC280	OGDH	0.0869456	OGDH	4967	oxoglutarate dehydrogenase complex	Alanine and Aspartate Metabolism; TCA Cycle; Pyruvate Metabolism; Valine, Leucine, and Isoleucine Degradation; Glycine, Serine, and Threonine Metabolism; Lysine Degradation; Tryptophan Metabolism	Amino Acid Metabolism; Carbohydrate Metabolism
231	INC280	CYP2C9	0.0754953	CYP2C9	1559	aromatase	Tryptophan Metabolism; Retinol Metabolism; Fatty Acid Metabolism; Arachidonic Acid Metabolism; Androgen and Estrogen Metabolism; Linoleic Acid Metabolism; Gamma-Hexachlorocyclohexane Degradation; Cytochrome P450 Metabolism; Drug Metabolism (non-P450); Caffeine Metabolism	Amino Acid Metabolism; Cofactor and Vitamin Metabolism; Secondary Metabolite Metabolism; Lipid Metabolism; Xenobiotics Metabolism
231	INC280	DDC	0.100421	DDC	1644	aromatic amino acid decarboxylase	Tyrosine Metabolism; Histidine Metabolism; Phenylalanine Metabolism; Tryptophan Metabolism; Indole and Ipecac Alkaloid Biosynthesis; Alkaloid Biosynthesis I	Amino Acid Metabolism; Secondary Metabolite Metabolism
231	INC280	LALBA	0.101794	LALBA	3906	galactosyltransferase	Galactose Metabolism	Carbohydrate Metabolism
231	INC280	PDHA1	0.075181	PDHA1	5160	pyruvate dehydrogenase complex	Pyruvate Metabolism	Carbohydrate Metabolism
231	INC280	BCKDK	0.111891	BCKDK	10295	branched-chain alpha-keto acid dehydrogenase complex	Glycolysis / Gluconeogenesis; TCA Cycle; Pyruvate Metabolism; Valine, Leucine, and Isoleucine Degradation; Glycine, Serine, and Threonine Metabolism; Alanine and Aspartate Metabolsim	Carbohydrate Metabolism; Amino Acid Metabolism
231	INC280	HMGCS1	0.084406	HMGCS1	3157	HMG CoA synthase	Butanoate Metabolism; Valine, Leucine, and Isoleucine Degradation; Ketone Body Metabolism	Carbohydrate Metabolism; Amino Acid Metabolism; Lipid Metabolism
231	INC280	UGT1A1	0.0684828	UGT1A1	54658	bilirubin uridine diphosphate glucuronosyltransferase	Starch and sucrose metabolism; Pentose and Glucuronate Interconversions; Porphyrin Metabolism; Retinol Metabolism; Androgen and Estrogen Metabolism; Cytochrome P450 Metabolism; Drug Metabolism (non-P450)	Carbohydrate Metabolism; Cofactor and Vitamin Metabolism; Lipid Metabolism; Xenobiotics Metabolism
231	INC280	ACO2	0.14326	ACO2	50	aconitase	TCA Cycle; Glyoxylate and Dicarboxylate Metabolism; Reductive Carboxylate Cycle (CO2 Fixation)	Carbohydrate Metabolism; Energy Metabolism
231	INC280	ACADM	0.302672	ACADM	34	medium chain acyl CoA dehydrogenase	Fatty Acid Metabolism; Butanoate Metabolism; Valine, Leucine, and Isoleucine Degradation	Carbohydrate Metabolism; Lipid Metabolism
231	INC280	ALDH1A3	0.208657	ALDH1A3	220	aldehyde dehydrogenase	Propanoate Metabolism; Butanoate Metabolism; Glycolysis / Gluconeogenesis; Ascorbate and Aldarate Metabolism; Pyruvate Metabolism; Beta-Alanine Metabolism; Urea Cycle and Metabolism of Amino Groups; Valine, Leucine, and Isoleucine Degradation; Lysine Degradation; Tryptophan Metabolism; Fatty Acid Metabolism; Bile Acid Biosynthesis; Glycerolipid Metabolism; 1,2-Dichloroethane Degradation; 3-Chloro…	Carbohydrate Metabolism; Other Amino Acid Metabolism; Amino Acid Metabolism; Lipid Metabolism; Xenobiotics Metabolism; Secondary Metabolite Metabolism
231	INC280	NMNAT3	0.156452	NMNAT3	349565	NMN adenylyltransferase	Nicotinate and Nicotinamide Metabolism	Cofactor and Vitamin Metabolism
231	INC280	PANK4	0.121776	PANK4	55229	pantothenate kinase	Pantothenate and CoA Biosynthesis	Cofactor and Vitamin Metabolism
231	INC280	NT5M	0.142149	NT5M	56953	5'-nucleotidase	Nicotinate and Nicotinamide Metabolism; Pyrimidine Metabolism; Purine Metabolism	Cofactor and Vitamin Metabolism; Nucleotide Metabolism
231	INC280	CO5B	0.166686	COX5B	1329	cytochrome c oxidase	Oxidative Phosphorylation	Energy Metabolism
231	INC280	MAN2A2	0.0703814	MAN2A2	4122	alpha-mannosidase	N-Glycan Degradation; Glycan Structure Degradation	Glycan Metabolism
231	INC280	SULF1	0.0731954	SULF1	23213	sulfatase	Androgen and Estrogen Metabolism	Lipid Metabolism
231	INC280	HADH	0.114761	HADH	3033	acyl-CoA dehydrogenase	Fatty Acid Metabolism	Lipid Metabolism
231	INC280	GPAT2	0.0861332	GPAT2	150763	sn glycerol phosphate acyl transferase	Glycerolipid Metabolism	Lipid Metabolism
231	INC280	SQLE	0.0868666	SQLE	6713	squalene epoxidase	Steroid Biosynthesis; Terpenoid Biosynthesis	Lipid Metabolism; Secondary Metabolite Metabolism
231	INC280	RRM2B	0.0700771	RRM2B	50484	ribonucleotide reductase	Purine Metabolism; Pyrimidine Metabolism; Glutathione Metabolism	Nucleotide Metabolism; Other Amino Acid Metabolism
231	INC280	UCK1	0.0853642	UCK1	83549	uridine-cytidine nucleoside kinase	Pyrimidine Metabolism; Drug Metabolism (non-P450)	Nucleotide Metabolism; Xenobiotics Metabolism
231	INC280	GCLM	0.124206	GCLM	2730	gamma-glutamylcysteine synthetase (gamma-GCShs)	Glutathione Metabolism; Glutamate Metabolism	Other Amino Acid Metabolism; Amino Acid Metabolism
231	INC280	MAT2B	0.123595	MAT2B	27430	methionine adenosyl transferase	Selenoamino Acid Metabolism; Methionine Metabolism	Other Amino Acid Metabolism; Amino Acid Metabolism
231	INC280	GSTZ1	0.0770274	GSTZ1	2954	glutathione s transferase	Glutathione Metabolism; Cytochrome P450 Metabolism	Other Amino Acid Metabolism; Xenobiotics Metabolism
231	INC280	NAT1	0.0695089	NAT1	9	N-acetyltransferase	Trinitrotoluene Degradation; Drug Metabolism (non-P450); Caffeine Metabolism	Xenobiotics Metabolism; Secondary Metabolite Metabolism
231	INC280	NAT2	0.0707658	NAT2	10	N-acetyltransferase	Trinitrotoluene Degradation; Drug Metabolism (non-P450); Caffeine Metabolism	Xenobiotics Metabolism; Secondary Metabolite Metabolism
468	INC280	TPH1	0.129761	TPH1	7166	tryptophan hydroxylase	Tryptophan Metabolism	Amino Acid Metabolism
468	INC280	TPH2	0.10867	TPH2	121278	tryptophan hydroxylase	Tryptophan Metabolism	Amino Acid Metabolism
468	INC280	CYP2A6	0.130458	CYP2A6	1548	aromatase	Tryptophan Metabolism; Retinol Metabolism; Fatty Acid Metabolism; Arachidonic Acid Metabolism; Androgen and Estrogen Metabolism; Linoleic Acid Metabolism; Gamma-Hexachlorocyclohexane Degradation; Cytochrome P450 Metabolism; Drug Metabolism (non-P450); Caffeine Metabolism	Amino Acid Metabolism; Cofactor and Vitamin Metabolism; Secondary Metabolite Metabolism; Lipid Metabolism; Xenobiotics Metabolism
468	INC280	CYP2C19	0.124865	CYP2C19	1557	aromatase	Tryptophan Metabolism; Retinol Metabolism; Fatty Acid Metabolism; Arachidonic Acid Metabolism; Androgen and Estrogen Metabolism; Linoleic Acid Metabolism; Gamma-Hexachlorocyclohexane Degradation; Cytochrome P450 Metabolism; Drug Metabolism (non-P450); Caffeine Metabolism	Amino Acid Metabolism; Cofactor and Vitamin Metabolism; Secondary Metabolite Metabolism; Lipid Metabolism; Xenobiotics Metabolism
468	INC280	CYP2F1	0.106243	CYP2F1	1572	aromatase	Tryptophan Metabolism; Retinol Metabolism; Fatty Acid Metabolism; Arachidonic Acid Metabolism; Androgen and Estrogen Metabolism; Linoleic Acid Metabolism; Gamma-Hexachlorocyclohexane Degradation; Cytochrome P450 Metabolism; Drug Metabolism (non-P450); Caffeine Metabolism	Amino Acid Metabolism; Cofactor and Vitamin Metabolism; Secondary Metabolite Metabolism; Lipid Metabolism; Xenobiotics Metabolism
468	INC280	CYP3A5	0.185378	CYP3A5	1577	aromatase	Tryptophan Metabolism; Retinol Metabolism; Fatty Acid Metabolism; Arachidonic Acid Metabolism; Androgen and Estrogen Metabolism; Linoleic Acid Metabolism; Gamma-Hexachlorocyclohexane Degradation; Cytochrome P450 Metabolism; Drug Metabolism (non-P450); Caffeine Metabolism	Amino Acid Metabolism; Cofactor and Vitamin Metabolism; Secondary Metabolite Metabolism; Lipid Metabolism; Xenobiotics Metabolism
468	INC280	DDC	0.126996	DDC	1644	aromatic amino acid decarboxylase	Tyrosine Metabolism; Histidine Metabolism; Phenylalanine Metabolism; Tryptophan Metabolism; Indole and Ipecac Alkaloid Biosynthesis; Alkaloid Biosynthesis I	Amino Acid Metabolism; Secondary Metabolite Metabolism
468	INC280	GAD1	0.184359	GAD1	2571	glutamate decarboxylase	Butanoate Metabolism; Taurine and Hypotaurine Metabolism; Beta-Alanine Metabolism; Glutamate Metabolism; Alanine and Aspartate Metabolsim	Carbohydrate Metabolism; Other Amino Acid Metabolism; Amino Acid Metabolism
468	INC280	ALDH1A1	0.194641	ALDH1A1	216	retinal dehydrogenase	Retinol Metabolism	Cofactor and Vitamin Metabolism
468	INC280	NT5C	0.140906	NT5C	30833	5'-nucleotidase	Nicotinate and Nicotinamide Metabolism; Pyrimidine Metabolism; Purine Metabolism	Cofactor and Vitamin Metabolism; Nucleotide Metabolism
468	INC280	TYMS	0.123924	TYMS	7298	thymidylate synthetase	One Carbon Pool by Folate; Pyrimidine Metabolism	Cofactor and Vitamin Metabolism; Nucleotide Metabolism
468	INC280	CO5A	0.12806	COX5A	9377	cytochrome c oxidase	Oxidative Phosphorylation	Energy Metabolism
468	INC280	CO7C	0.138928	COX7C	1350	cytochrome c oxidase	Oxidative Phosphorylation	Energy Metabolism
468	INC280	CO8A	0.111281	COX8A	1351	cytochrome c oxidase	Oxidative Phosphorylation	Energy Metabolism
468	INC280	JMJD7-PLA2G4B	0.150621	JMJD7-PLA2G4B	8681	phospholipase a2	Arachidonic Acid Metabolism; Ether Lipid Metabolism; Glycerophospholipid Metabolism; Alpha-Linolenic Acid Metabolism; Linoleic Acid Metabolism	Lipid Metabolism
468	INC280	PLA2G2E	0.150686	PLA2G2E	30814	phospholipase a2	Arachidonic Acid Metabolism; Ether Lipid Metabolism; Glycerophospholipid Metabolism; Alpha-Linolenic Acid Metabolism; Linoleic Acid Metabolism	Lipid Metabolism
468	INC280	SOAT2	0.157031	SOAT2	8435	acylCoA : cholesterol acyltransfease	Bile Acid Biosynthesis	Lipid Metabolism
468	INC280	CYP7A1	0.12639	CYP7A1	1581	cholesterol 7alpha-hydroxylase	Bile Acid Biosynthesis	Lipid Metabolism
468	INC280	SLC27A5	0.122235	SLC27A5	10998	microsomal bile acid CoA synthetase	Bile Acid Biosynthesis	Lipid Metabolism
468	INC280	HSD3B1	0.116362	HSD3B1	3283	beta hydroxysteroid dehydrogenase/isomerase	C21-Steroid Hormone Metabolism; Androgen and Estrogen Metabolism	Lipid Metabolism
468	INC280	SPTLC2	0.16864	SPTLC2	9517	serine palmitoyltransferase	Sphingolipid Metabolism	Lipid Metabolism
468	INC280	SCD5	0.113788	SCD5	79966	stearoyl-CoA desaturase	Unsaturated Fatty Acid Biosynthesis	Lipid Metabolism
468	INC280	EHHADH	0.117375	EHHADH	1962	acyl-CoA dehydrogenase	Fatty Acid Metabolism; Valine, Leucine, and Isoleucine Degradation	Lipid Metabolism; Amino Acid Metabolism
468	INC280	APRT	0.10815	APRT	353	adenine phosphoribosyltransfease	Purine Metabolism	Nucleotide Metabolism
468	INC280	IMPDH1	0.15579	IMPDH1	3614	inosine monophosphate dehydrogenase	Purine Metabolism; Drug Metabolism (non-P450)	Nucleotide Metabolism; Xenobiotics Metabolism
468	INC280	MAT2B	0.181167	MAT2B	27430	methionine adenosyl transferase	Selenoamino Acid Metabolism; Methionine Metabolism	Other Amino Acid Metabolism; Amino Acid Metabolism
468	INC280	GSTA1	0.121313	GSTA1	2938	glutathione s transferase	Glutathione Metabolism; Cytochrome P450 Metabolism	Other Amino Acid Metabolism; Xenobiotics Metabolism
468	INC280	GSTA3	0.133404	GSTA3	2940	glutathione s transferase	Glutathione Metabolism; Cytochrome P450 Metabolism	Other Amino Acid Metabolism; Xenobiotics Metabolism
468	INC280	GSTO1	0.119539	GSTO1	9446	glutathione s transferase	Glutathione Metabolism; Cytochrome P450 Metabolism	Other Amino Acid Metabolism; Xenobiotics Metabolism
468	INC280	GSTP1	0.148014	GSTP1	2950	glutathione s transferase	Glutathione Metabolism; Cytochrome P450 Metabolism	Other Amino Acid Metabolism; Xenobiotics Metabolism
HCC70	INC280	KMO	0.0980969	KMO	8564	kynurenine hydroxylase	Tryptophan Metabolism	Amino Acid Metabolism
HCC70	INC280	SAT1	0.0820678	SAT1	6303	spermidine/spermine N-acetyltransferase	Urea Cycle and Metabolism of Amino Groups	Amino Acid Metabolism
HCC70	INC280	B4GALT2	0.105598	B4GALT2	8704	galactosyltransferase	Galactose Metabolism	Carbohydrate Metabolism
HCC70	INC280	PYGL	0.076262	PYGL	5836	glycogen phosphorylase	Starch and sucrose metabolism	Carbohydrate Metabolism
HCC70	INC280	GYS2	0.076302	GYS2	2998	glycogen synthase	Starch and sucrose metabolism	Carbohydrate Metabolism
HCC70	INC280	PCK1	0.0934109	PCK1	5105	phosphoenolpyruvate carboxykinase (GTP)	TCA Cycle; Pyruvate Metabolism	Carbohydrate Metabolism
HCC70	INC280	HMGCS2	0.0419896	HMGCS2	3158	HMG CoA synthase	Butanoate Metabolism; Valine, Leucine, and Isoleucine Degradation; Ketone Body Metabolism	Carbohydrate Metabolism; Amino Acid Metabolism; Lipid Metabolism
HCC70	INC280	UGT1A1	0.0507487	UGT1A1	54658	bilirubin uridine diphosphate glucuronosyltransferase	Starch and sucrose metabolism; Pentose and Glucuronate Interconversions; Porphyrin Metabolism; Retinol Metabolism; Androgen and Estrogen Metabolism; Cytochrome P450 Metabolism; Drug Metabolism (non-P450)	Carbohydrate Metabolism; Cofactor and Vitamin Metabolism; Lipid Metabolism; Xenobiotics Metabolism
HCC70	INC280	H6PD	0.0376283	H6PD	9563	glucose-6-phosphate dehydrogenase	Pentose Phosphate Pathway; Glutathione Metabolism	Carbohydrate Metabolism; Other Amino Acid Metabolism
HCC70	INC280	ISYNA1	0.0662527	ISYNA1	51477	myo-inositol-1-phosphate (MIP) synthase	Inositol Phosphate Metabolism; Streptomycin Biosynthesis	Carbohydrate Metabolism; Secondary Metabolite Metabolism
HCC70	INC280	PTS	0.206576	PTS	5805	6-pyruvoyltetrahydropterin synthase	Folate Biosynthesis	Cofactor and Vitamin Metabolism
HCC70	INC280	PANK1	0.0328855	PANK1	53354	pantothenate kinase	Pantothenate and CoA Biosynthesis	Cofactor and Vitamin Metabolism
HCC70	INC280	ALDH1A2	0.0690965	ALDH1A2	8854	retinal dehydrogenase	Retinol Metabolism	Cofactor and Vitamin Metabolism
HCC70	INC280	NT5DC3	0.0580039	NT5DC3	51559	5'-nucleotidase	Nicotinate and Nicotinamide Metabolism; Pyrimidine Metabolism; Purine Metabolism	Cofactor and Vitamin Metabolism; Nucleotide Metabolism
HCC70	INC280	CO5A	0.0466827	COX5A	9377	cytochrome c oxidase	Oxidative Phosphorylation	Energy Metabolism
HCC70	INC280	SOAT1	0.0430866	SOAT1	6646	acylCoA : cholesterol acyltransfease	Bile Acid Biosynthesis	Lipid Metabolism
HCC70	INC280	SLC27A5	0.0540709	SLC27A5	10998	microsomal bile acid CoA synthetase	Bile Acid Biosynthesis	Lipid Metabolism
HCC70	INC280	PPAP2C	0.0515094	PPAP2C	8612	phosphatidate phosphohydrolase	Ether Lipid Metabolism; Glycerophospholipid Metabolism; Sphingolipid Metabolism; Glycerolipid Metabolism	Lipid Metabolism
HCC70	INC280	HADH	0.117379	HADH	3033	acyl-CoA dehydrogenase	Fatty Acid Metabolism	Lipid Metabolism
HCC70	INC280	GPD2	0.0476402	GPD2	2820	glycerol phosphate dehydrogease	Glycerophospholipid Metabolism	Lipid Metabolism
HCC70	INC280	FADS2	0.201876	FADS2	9415	delta6 desaturase (D6)	Linoleic Acid Metabolism	Lipid Metabolism
HCC70	INC280	SPTLC3	0.0340316	SPTLC3	55304	serine palmitoyltransferase	Sphingolipid Metabolism	Lipid Metabolism
HCC70	INC280	TK2	0.07154	TK2	7084	thymidine kinase	Pyrimidine Metabolism; Drug Metabolism (non-P450)	Nucleotide Metabolism; Xenobiotics Metabolism
HCC70	INC280	UCK2	0.09103	UCK2	7371	uridine-cytidine nucleoside kinase	Pyrimidine Metabolism; Drug Metabolism (non-P450)	Nucleotide Metabolism; Xenobiotics Metabolism
HCC70	INC280	GCLM	0.0403075	GCLM	2730	gamma-glutamylcysteine synthetase (gamma-GCShs)	Glutathione Metabolism; Glutamate Metabolism	Other Amino Acid Metabolism; Amino Acid Metabolism
HCC70	INC280	MAT1A	0.0938152	MAT1A	4143	methionine adenosyl transferase	Selenoamino Acid Metabolism; Methionine Metabolism	Other Amino Acid Metabolism; Amino Acid Metabolism
HCC70	INC280	PCYT2	0.0370566	PCYT2	5833	phosphoethanolamine cytidylyltransferase	Aminophosphonate Metabolism; Glycerophospholipid Metabolism	Other Amino Acid Metabolism; Lipid Metabolism
HCC70	INC280	GSTK1	0.0386667	GSTK1	373156	glutathione s transferase	Glutathione Metabolism; Cytochrome P450 Metabolism	Other Amino Acid Metabolism; Xenobiotics Metabolism
HCC70	INC280	GSTO2	0.03422	GSTO2	119391	glutathione s transferase	Glutathione Metabolism; Cytochrome P450 Metabolism	Other Amino Acid Metabolism; Xenobiotics Metabolism
HCC70	INC280	GSTT2	0.107514	GSTT2	2953	glutathione s transferase	Glutathione Metabolism; Cytochrome P450 Metabolism	Other Amino Acid Metabolism; Xenobiotics Metabolism
HS578T	INC280	GATM	0.12328	GATM	2628	arginine glycine transamidinase	Arginine and Proline Metabolism; Urea Cycle and Metabolism of Amino Groups; Glycine, Serine, and Threonine Metabolism	Amino Acid Metabolism
HS578T	INC280	TDO2	0.149997	TDO2	6999	tryptophan 2,3-dioxygenase	Tryptophan Metabolism	Amino Acid Metabolism
HS578T	INC280	TPH2	0.110844	TPH2	121278	tryptophan hydroxylase	Tryptophan Metabolism	Amino Acid Metabolism
HS578T	INC280	DBT	0.127636	DBT	1629	branched-chain oxoacid dehydrogenase	Valine, Leucine, and Isoleucine Degradation	Amino Acid Metabolism
HS578T	INC280	OGDH	0.125884	OGDH	4967	oxoglutarate dehydrogenase complex	Alanine and Aspartate Metabolism; TCA Cycle; Pyruvate Metabolism; Valine, Leucine, and Isoleucine Degradation; Glycine, Serine, and Threonine Metabolism; Lysine Degradation; Tryptophan Metabolism	Amino Acid Metabolism; Carbohydrate Metabolism
HS578T	INC280	ALAS2	0.14632	ALAS2	212	5-aminolevulinate synthase	Glycine, Serine, and Threonine Metabolism; Porphyrin Metabolism	Amino Acid Metabolism; Cofactor and Vitamin Metabolism
HS578T	INC280	LALBA	0.166112	LALBA	3906	galactosyltransferase	Galactose Metabolism	Carbohydrate Metabolism
HS578T	INC280	HK2	0.153039	HK2	3099	hexokinase	Galactose Metabolism; Starch and sucrose metabolism; Glycolysis / Gluconeogenesis	Carbohydrate Metabolism
HS578T	INC280	HK3	0.116001	HK3	3101	hexokinase	Galactose Metabolism; Starch and sucrose metabolism; Glycolysis / Gluconeogenesis	Carbohydrate Metabolism
HS578T	INC280	PIP5K1A	0.117621	PIP5K1A	8394	phosphatidylinositol phosphate kinase	Inositol Phosphate Metabolism	Carbohydrate Metabolism
HS578T	INC280	PIP5K1B	0.117796	PIP5K1B	8395	phosphatidylinositol phosphate kinase	Inositol Phosphate Metabolism	Carbohydrate Metabolism
HS578T	INC280	UGDH	0.1493	UGDH	7358	uridine diphosphoglucose dehydrogenase	Starch and sucrose metabolism; Ascorbate and Aldarate Metabolism; Pentose and Glucuronate Interconversions; Nucleotide Sugars Metabolism	Carbohydrate Metabolism
HS578T	INC280	PCK1	0.145554	PCK1	5105	phosphoenolpyruvate carboxykinase (GTP)	TCA Cycle; Pyruvate Metabolism	Carbohydrate Metabolism
HS578T	INC280	ACO2	0.156362	ACO2	50	aconitase	TCA Cycle; Glyoxylate and Dicarboxylate Metabolism; Reductive Carboxylate Cycle (CO2 Fixation)	Carbohydrate Metabolism; Energy Metabolism
HS578T	INC280	MDH2	0.127299	MDH2	4191	malate dehydrogenase	TCA Cycle; Pyruvate Metabolism; Glyoxylate and Dicarboxylate Metabolism; Carbon Fixation;	Carbohydrate Metabolism; Energy Metabolism
HS578T	INC280	ACADS	0.142707	ACADS	35	medium chain acyl CoA dehydrogenase	Fatty Acid Metabolism; Butanoate Metabolism; Valine, Leucine, and Isoleucine Degradation	Carbohydrate Metabolism; Lipid Metabolism
HS578T	INC280	HMO2	0.186656	HMOX2	3163	heme oxygenase	Porphyrin Metabolism	Cofactor and Vitamin Metabolism
HS578T	INC280	NT5DC1	0.133596	NT5DC1	221294	5'-nucleotidase	Nicotinate and Nicotinamide Metabolism; Pyrimidine Metabolism; Purine Metabolism	Cofactor and Vitamin Metabolism; Nucleotide Metabolism
HS578T	INC280	NT5M	0.125464	NT5M	56953	5'-nucleotidase	Nicotinate and Nicotinamide Metabolism; Pyrimidine Metabolism; Purine Metabolism	Cofactor and Vitamin Metabolism; Nucleotide Metabolism
HS578T	INC280	HADH	0.225917	HADH	3033	acyl-CoA dehydrogenase	Fatty Acid Metabolism	Lipid Metabolism
HS578T	INC280	ACSL6	0.109935	ACSL6	23305	arachidonyl CoA synthetase	Fatty Acid Metabolism	Lipid Metabolism
HS578T	INC280	SPTSSB	0.134703	SPTSSB	165679	serine palmitoyltransferase	Sphingolipid Metabolism	Lipid Metabolism
HS578T	INC280	SCD5	0.126976	SCD5	79966	stearoyl-CoA desaturase	Unsaturated Fatty Acid Biosynthesis	Lipid Metabolism
HS578T	INC280	SQLE	0.138369	SQLE	6713	squalene epoxidase	Steroid Biosynthesis; Terpenoid Biosynthesis	Lipid Metabolism; Secondary Metabolite Metabolism
HS578T	INC280	RRM1	0.138892	RRM1	6240	ribonucleotide reductase	Purine Metabolism; Pyrimidine Metabolism; Glutathione Metabolism	Nucleotide Metabolism; Other Amino Acid Metabolism
HS578T	INC280	GGT5	0.124183	GGT5	2687	gamma glutamyl transferase	Cyanoamino Acid Metabolism; Selenoamino Acid Metabolism; Taurine and Hypotaurine Metabolism; Glutathione Metabolism; Arachidonic Acid Metabolism	Other Amino Acid Metabolism; Lipid Metabolism
HS578T	INC280	GGT6	0.188785	GGT6	124975	gamma glutamyl transferase	Cyanoamino Acid Metabolism; Selenoamino Acid Metabolism; Taurine and Hypotaurine Metabolism; Glutathione Metabolism; Arachidonic Acid Metabolism	Other Amino Acid Metabolism; Lipid Metabolism
HS578T	INC280	GSTM4	0.111818	GSTM4	2948	glutathione s transferase	Glutathione Metabolism; Cytochrome P450 Metabolism	Other Amino Acid Metabolism; Xenobiotics Metabolism
HS578T	INC280	GSTO1	0.144514	GSTO1	9446	glutathione s transferase	Glutathione Metabolism; Cytochrome P450 Metabolism	Other Amino Acid Metabolism; Xenobiotics Metabolism
231	Erlotinib	BCKDHA	0.219551	BCKDHA	593	branched-chain oxoacid dehydrogenase	Valine, Leucine, and Isoleucine Degradation	Amino Acid Metabolism
231	Erlotinib	GYS2	0.121247	GYS2	2998	glycogen synthase	Starch and sucrose metabolism	Carbohydrate Metabolism
231	Erlotinib	PCK2	0.115293	PCK2	5106	phosphoenolpyruvate carboxykinase (GTP)	TCA Cycle; Pyruvate Metabolism	Carbohydrate Metabolism
231	Erlotinib	PFKFB1	0.127427	PFPFB1	5207	6-phosphofructo-2-kinase/fructose-2,6-bisphosphatase	Glucose Metabolism	Carbohydrate Metabolism
231	Erlotinib	PFKFB4	0.111388	PFPFB4	5210	6-phosphofructo-2-kinase/fructose-2,6-bisphosphatase	Glucose Metabolism	Carbohydrate Metabolism
231	Erlotinib	ADH1B	0.162527	ADH1B	125	alcohol dehydrogenase	Glycolysis / Gluconeogenesis; Tyrosine Metabolism; Retinol Metabolism; Fatty Acid Metabolism; Bile Acid Biosynthesis; 1- and 2- Methylnaphthalene Degradation; Cytochrome P450 Metabolism; 3-Chloroacrylic Acid Degradation	Carbohydrate Metabolism; Amino Acid Metabolism; Lipid Metabolism; Cofactor and Vitamin Metabolism; Xenobiotics Metabolism
231	Erlotinib	ACO1	0.162055	ACO1	48	aconitase	TCA Cycle; Glyoxylate and Dicarboxylate Metabolism; Reductive Carboxylate Cycle (CO2 Fixation)	Carbohydrate Metabolism; Energy Metabolism
231	Erlotinib	ACO2	0.106855	ACO2	50	aconitase	TCA Cycle; Glyoxylate and Dicarboxylate Metabolism; Reductive Carboxylate Cycle (CO2 Fixation)	Carbohydrate Metabolism; Energy Metabolism
231	Erlotinib	ACADM	0.257216	ACADM	34	medium chain acyl CoA dehydrogenase	Fatty Acid Metabolism; Butanoate Metabolism; Valine, Leucine, and Isoleucine Degradation	Carbohydrate Metabolism; Lipid Metabolism
231	Erlotinib	ALDH1A3	0.107915	ALDH1A3	220	aldehyde dehydrogenase	Propanoate Metabolism; Butanoate Metabolism; Glycolysis / Gluconeogenesis; Ascorbate and Aldarate Metabolism; Pyruvate Metabolism; Beta-Alanine Metabolism; Urea Cycle and Metabolism of Amino Groups; Valine, Leucine, and Isoleucine Degradation; Lysine Degradation; Tryptophan Metabolism; Fatty Acid Metabolism; Bile Acid Biosynthesis; Glycerolipid Metabolism; 1,2-Dichloroethane Degradation; 3-Chloro…	Carbohydrate Metabolism; Other Amino Acid Metabolism; Amino Acid Metabolism; Lipid Metabolism; Xenobiotics Metabolism; Secondary Metabolite Metabolism
231	Erlotinib	ALDH7A1	0.119463	ALDH7A1	501	aldehyde dehydrogenase	Propanoate Metabolism; Butanoate Metabolism; Glycolysis / Gluconeogenesis; Ascorbate and Aldarate Metabolism; Pyruvate Metabolism; Beta-Alanine Metabolism; Urea Cycle and Metabolism of Amino Groups; Valine, Leucine, and Isoleucine Degradation; Lysine Degradation; Tryptophan Metabolism; Fatty Acid Metabolism; Bile Acid Biosynthesis; Glycerolipid Metabolism; 1,2-Dichloroethane Degradation; 3-Chloro…	Carbohydrate Metabolism; Other Amino Acid Metabolism; Amino Acid Metabolism; Lipid Metabolism; Xenobiotics Metabolism; Secondary Metabolite Metabolism
231	Erlotinib	ALDH1A1	0.11295	ALDH1A1	216	retinal dehydrogenase	Retinol Metabolism	Cofactor and Vitamin Metabolism
231	Erlotinib	NMNAT2	0.111193	NMNAT2	23057	NMN adenylyltransferase	Nicotinate and Nicotinamide Metabolism	Cofactor and Vitamin Metabolism
231	Erlotinib	NMNAT3	0.0985673	NMNAT3	349565	NMN adenylyltransferase	Nicotinate and Nicotinamide Metabolism	Cofactor and Vitamin Metabolism
231	Erlotinib	PANK1	0.149485	PANK1	53354	pantothenate kinase	Pantothenate and CoA Biosynthesis	Cofactor and Vitamin Metabolism
231	Erlotinib	NT5C3A	0.121184	NT5C3A	51251	5'-nucleotidase	Nicotinate and Nicotinamide Metabolism; Pyrimidine Metabolism; Purine Metabolism	Cofactor and Vitamin Metabolism; Nucleotide Metabolism
231	Erlotinib	TYMS	0.135751	TYMS	7298	thymidylate synthetase	One Carbon Pool by Folate; Pyrimidine Metabolism	Cofactor and Vitamin Metabolism; Nucleotide Metabolism
231	Erlotinib	ACSL1	0.153899	ACSL1	2180	arachidonyl CoA synthetase	Fatty Acid Metabolism	Lipid Metabolism
231	Erlotinib	ACSL3	0.154848	ACSL3	2181	arachidonyl CoA synthetase	Fatty Acid Metabolism	Lipid Metabolism
231	Erlotinib	PLA2G2D	0.106989	PLA2G2D	26279	phospholipase a2	Arachidonic Acid Metabolism; Ether Lipid Metabolism; Glycerophospholipid Metabolism; Alpha-Linolenic Acid Metabolism; Linoleic Acid Metabolism	Lipid Metabolism
231	Erlotinib	HSD17B10	0.14641	HSD17B10	3028	acyl-CoA dehydrogenase	Fatty Acid Metabolism; Valine, Leucine, and Isoleucine Degradation	Lipid Metabolism; Amino Acid Metabolism
231	Erlotinib	APRT	0.120919	APRT	353	adenine phosphoribosyltransfease	Purine Metabolism	Nucleotide Metabolism
231	Erlotinib	TYMP	0.118248	TYMP	1890	thymidine phosphorylase	Pyrimidine Metabolism; Purine Metabolism; Drug Metabolism (non-P450)	Nucleotide Metabolism; Xenobiotics Metabolism
231	Erlotinib	GGT5	0.128675	GGT5	2687	gamma glutamyl transferase	Cyanoamino Acid Metabolism; Selenoamino Acid Metabolism; Taurine and Hypotaurine Metabolism; Glutathione Metabolism; Arachidonic Acid Metabolism	Other Amino Acid Metabolism; Lipid Metabolism
231	Erlotinib	PCYT1A	0.135499	PCYT1A	5130	choline-phosphate cytidylyltransferase	Aminophosphonate Metabolism; Glycerophospholipid Metabolism	Other Amino Acid Metabolism; Lipid Metabolism
231	Erlotinib	DPYD	0.161471	DPYD	1806	dihydropyrimidine dehydrogenase	Beta-Alanine Metabolism; Pyrimidine Metabolism; Drug Metabolism (non-P450)	Other Amino Acid Metabolism; Nucleotide Metabolism; Xenobiotics Metabolism
231	Erlotinib	GSTM5	0.115924	GSTM5	2949	glutathione s transferase	Glutathione Metabolism; Cytochrome P450 Metabolism	Other Amino Acid Metabolism; Xenobiotics Metabolism
231	Erlotinib	GSTZ1	0.151635	GSTZ1	2954	glutathione s transferase	Glutathione Metabolism; Cytochrome P450 Metabolism	Other Amino Acid Metabolism; Xenobiotics Metabolism
231	Erlotinib	NAT1	0.13091	NAT1	9	N-acetyltransferase	Trinitrotoluene Degradation; Drug Metabolism (non-P450); Caffeine Metabolism	Xenobiotics Metabolism; Secondary Metabolite Metabolism
231	Erlotinib	NAT2	0.110084	NAT2	10	N-acetyltransferase	Trinitrotoluene Degradation; Drug Metabolism (non-P450); Caffeine Metabolism	Xenobiotics Metabolism; Secondary Metabolite Metabolism
468	Erlotinib	BCKDHB	0.107538	BCKDHB	594	branched-chain oxoacid dehydrogenase	Valine, Leucine, and Isoleucine Degradation	Amino Acid Metabolism
468	Erlotinib	TYR	0.136467	TYR	7299	tyrosinase	Tyrosine Metabolism; Riboflavin Metabolism; Alkaloid Biosynthesis I	Amino Acid Metabolism; Cofactor and Vitamin Metabolism; Secondary Metabolite Metabolism
468	Erlotinib	CYP2E1	0.166242	CYP2E1	1571	aromatase	Tryptophan Metabolism; Retinol Metabolism; Fatty Acid Metabolism; Arachidonic Acid Metabolism; Androgen and Estrogen Metabolism; Linoleic Acid Metabolism; Gamma-Hexachlorocyclohexane Degradation; Cytochrome P450 Metabolism; Drug Metabolism (non-P450); Caffeine Metabolism	Amino Acid Metabolism; Cofactor and Vitamin Metabolism; Secondary Metabolite Metabolism; Lipid Metabolism; Xenobiotics Metabolism
468	Erlotinib	CYP2J2	0.1201	CYP2J2	1573	aromatase	Tryptophan Metabolism; Retinol Metabolism; Fatty Acid Metabolism; Arachidonic Acid Metabolism; Androgen and Estrogen Metabolism; Linoleic Acid Metabolism; Gamma-Hexachlorocyclohexane Degradation; Cytochrome P450 Metabolism; Drug Metabolism (non-P450); Caffeine Metabolism	Amino Acid Metabolism; Cofactor and Vitamin Metabolism; Secondary Metabolite Metabolism; Lipid Metabolism; Xenobiotics Metabolism
468	Erlotinib	HK2	0.137431	HK2	3099	hexokinase	Galactose Metabolism; Starch and sucrose metabolism; Glycolysis / Gluconeogenesis	Carbohydrate Metabolism
468	Erlotinib	PDHA1	0.129615	PDHA1	5160	pyruvate dehydrogenase complex	Pyruvate Metabolism	Carbohydrate Metabolism
468	Erlotinib	PIP5K1C	0.11937	PIP5K1C	23396	phosphatidylinositol phosphate kinase	Inositol Phosphate Metabolism	Carbohydrate Metabolism
468	Erlotinib	PRPS1	0.110263	PRPS1	5631	phosphoribosyl pyrophosphate synthase	Pentose Phosphate Pathway; Purine Metabolism	Carbohydrate Metabolism; Nucleotide Metabolism
468	Erlotinib	GCH1	0.123624	GCH1	2643	GTP cyclohydrolase 1	Folate Biosynthesis	Cofactor and Vitamin Metabolism
468	Erlotinib	HMO2	0.163509	HMOX2	3163	heme oxygenase	Porphyrin Metabolism	Cofactor and Vitamin Metabolism
468	Erlotinib	NMNAT2	0.20374	NMNAT2	23057	NMN adenylyltransferase	Nicotinate and Nicotinamide Metabolism	Cofactor and Vitamin Metabolism
468	Erlotinib	NT5C3A	0.141986	NT5C3A	51251	5'-nucleotidase	Nicotinate and Nicotinamide Metabolism; Pyrimidine Metabolism; Purine Metabolism	Cofactor and Vitamin Metabolism; Nucleotide Metabolism
468	Erlotinib	NT5DC3	0.150046	NT5DC3	51559	5'-nucleotidase	Nicotinate and Nicotinamide Metabolism; Pyrimidine Metabolism; Purine Metabolism	Cofactor and Vitamin Metabolism; Nucleotide Metabolism
468	Erlotinib	NT5DC4	0.11722	NT5DC4	284958	5'-nucleotidase	Nicotinate and Nicotinamide Metabolism; Pyrimidine Metabolism; Purine Metabolism	Cofactor and Vitamin Metabolism; Nucleotide Metabolism
468	Erlotinib	CO5A	0.125581	COX5A	9377	cytochrome c oxidase	Oxidative Phosphorylation	Energy Metabolism
468	Erlotinib	CO7C	0.130609	COX7C	1350	cytochrome c oxidase	Oxidative Phosphorylation	Energy Metabolism
468	Erlotinib	ACSL4	0.11158	ACSL4	2182	arachidonyl CoA synthetase	Fatty Acid Metabolism	Lipid Metabolism
468	Erlotinib	FASN	0.206932	FASN	2194	fatty acid synthase	Fatty Acid Biosynthesis	Lipid Metabolism
468	Erlotinib	PLA2G2E	0.130017	PLA2G2E	30814	phospholipase a2	Arachidonic Acid Metabolism; Ether Lipid Metabolism; Glycerophospholipid Metabolism; Alpha-Linolenic Acid Metabolism; Linoleic Acid Metabolism	Lipid Metabolism
468	Erlotinib	PLA2G4A	0.157985	PLA2G4A	5321	phospholipase a2	Arachidonic Acid Metabolism; Ether Lipid Metabolism; Glycerophospholipid Metabolism; Alpha-Linolenic Acid Metabolism; Linoleic Acid Metabolism	Lipid Metabolism
468	Erlotinib	PLA2G4B	0.122187	PLA2G4B	100137049	phospholipase a2	Arachidonic Acid Metabolism; Ether Lipid Metabolism; Glycerophospholipid Metabolism; Alpha-Linolenic Acid Metabolism; Linoleic Acid Metabolism	Lipid Metabolism
468	Erlotinib	SOAT2	0.199532	SOAT1	6646	acylCoA : cholesterol acyltransfease	Bile Acid Biosynthesis	Lipid Metabolism
468	Erlotinib	SPTLC2	0.189461	SPTLC2	9517	serine palmitoyltransferase	Sphingolipid Metabolism	Lipid Metabolism
468	Erlotinib	RRM1	0.165893	RRM1	6240	ribonucleotide reductase	Purine Metabolism; Pyrimidine Metabolism; Glutathione Metabolism	Nucleotide Metabolism; Other Amino Acid Metabolism
468	Erlotinib	TK2	0.110596	TK2	7084	thymidine kinase	Pyrimidine Metabolism; Drug Metabolism (non-P450)	Nucleotide Metabolism; Xenobiotics Metabolism
468	Erlotinib	GSTA1	0.112382	GSTA1	2938	glutathione s transferase	Glutathione Metabolism; Cytochrome P450 Metabolism	Other Amino Acid Metabolism; Xenobiotics Metabolism
468	Erlotinib	GSTA4	0.121182	GSTA4	2941	glutathione s transferase	Glutathione Metabolism; Cytochrome P450 Metabolism	Other Amino Acid Metabolism; Xenobiotics Metabolism
468	Erlotinib	GSTO1	0.124706	GSTO1	9446	glutathione s transferase	Glutathione Metabolism; Cytochrome P450 Metabolism	Other Amino Acid Metabolism; Xenobiotics Metabolism
468	Erlotinib	GSTP1	0.119787	GSTP1	2950	glutathione s transferase	Glutathione Metabolism; Cytochrome P450 Metabolism	Other Amino Acid Metabolism; Xenobiotics Metabolism
468	Erlotinib	NAT1	0.129349	NAT1	9	N-acetyltransferase	Trinitrotoluene Degradation; Drug Metabolism (non-P450); Caffeine Metabolism	Xenobiotics Metabolism; Secondary Metabolite Metabolism
HCC70	Erlotinib	SAT1	0.119586	SAT1	6303	spermidine/spermine N-acetyltransferase	Urea Cycle and Metabolism of Amino Groups	Amino Acid Metabolism
HCC70	Erlotinib	OGDH	0.109796	OGDH	4967	oxoglutarate dehydrogenase complex	Alanine and Aspartate Metabolism; TCA Cycle; Pyruvate Metabolism; Valine, Leucine, and Isoleucine Degradation; Glycine, Serine, and Threonine Metabolism; Lysine Degradation; Tryptophan Metabolism	Amino Acid Metabolism; Carbohydrate Metabolism
HCC70	Erlotinib	PFKFB3	0.0989398	PFPFB3	5209	6-phosphofructo-2-kinase/fructose-2,6-bisphosphatase	Glucose Metabolism	Carbohydrate Metabolism
HCC70	Erlotinib	PIKFYVE	0.0822838	PIP5K3	200576	phosphatidylinositol phosphate kinase	Inositol Phosphate Metabolism	Carbohydrate Metabolism
HCC70	Erlotinib	GFPT1	0.0851344	GFPT1	2673	glutamine-fructose-6phosphate amidotransferase	Aminosugars Metabolism; Glutamate Metabolism	Carbohydrate Metabolism; Amino Acid Metabolism
HCC70	Erlotinib	ADH1A	0.0934179	ADH1A	124	alcohol dehydrogenase	Glycolysis / Gluconeogenesis; Tyrosine Metabolism; Retinol Metabolism; Fatty Acid Metabolism; Bile Acid Biosynthesis; 1- and 2- Methylnaphthalene Degradation; Cytochrome P450 Metabolism; 3-Chloroacrylic Acid Degradation	Carbohydrate Metabolism; Amino Acid Metabolism; Lipid Metabolism; Cofactor and Vitamin Metabolism; Xenobiotics Metabolism
HCC70	Erlotinib	UGT1A1	0.135728	UGT1A1	54658	bilirubin uridine diphosphate glucuronosyltransferase	Starch and sucrose metabolism; Pentose and Glucuronate Interconversions; Porphyrin Metabolism; Retinol Metabolism; Androgen and Estrogen Metabolism; Cytochrome P450 Metabolism; Drug Metabolism (non-P450)	Carbohydrate Metabolism; Cofactor and Vitamin Metabolism; Lipid Metabolism; Xenobiotics Metabolism
HCC70	Erlotinib	FBP1	0.132442	FBP1	2203	fructose-1,6-bisphosphatase	Glycolysis / Gluconeogenesis; Pentose Phosphate Pathway; Fructose and Mannose Metabolism; Carbon Fixation	Carbohydrate Metabolism; Energy Metabolism
HCC70	Erlotinib	MDH1	0.0687092	MDH1	4190	malate dehydrogenase	TCA Cycle; Pyruvate Metabolism; Glyoxylate and Dicarboxylate Metabolism; Carbon Fixation;	Carbohydrate Metabolism; Energy Metabolism
HCC70	Erlotinib	PANK1	0.0752452	PANK1	53354	pantothenate kinase	Pantothenate and CoA Biosynthesis	Cofactor and Vitamin Metabolism
HCC70	Erlotinib	PTS	0.15372	PTS	5805	6-pyruvoyltetrahydropterin synthase	Folate Biosynthesis	Cofactor and Vitamin Metabolism
HCC70	Erlotinib	NT5DC3	0.0724188	NT5DC3	51559	5'-nucleotidase	Nicotinate and Nicotinamide Metabolism; Pyrimidine Metabolism; Purine Metabolism	Cofactor and Vitamin Metabolism; Nucleotide Metabolism
HCC70	Erlotinib	TYMS	0.130768	TYMS	7298	thymidylate synthetase	One Carbon Pool by Folate; Pyrimidine Metabolism	Cofactor and Vitamin Metabolism; Nucleotide Metabolism
HCC70	Erlotinib	CO6A1	0.0973841	COX6A1	1337	cytochrome c oxidase	Oxidative Phosphorylation	Energy Metabolism
HCC70	Erlotinib	CO6A2	0.071351	COX6A2	1339	cytochrome c oxidase	Oxidative Phosphorylation	Energy Metabolism
HCC70	Erlotinib	ACHE	0.131345	ACHE	43	acetylcholinesterase	Glycerophospholipid Metabolism	Lipid Metabolism
HCC70	Erlotinib	HADH	0.0759756	HADH	3033	acyl-CoA dehydrogenase	Fatty Acid Metabolism	Lipid Metabolism
HCC70	Erlotinib	HMGCR	0.135271	HMGCR	3156	3-hydroxy-methylglutaryl coenzyme A	Steroid Biosynthesis	Lipid Metabolism
HCC70	Erlotinib	PLA2G6	0.0737387	PLA2G6	8398	phospholipase a2	Arachidonic Acid Metabolism; Ether Lipid Metabolism; Glycerophospholipid Metabolism; Alpha-Linolenic Acid Metabolism; Linoleic Acid Metabolism	Lipid Metabolism
HCC70	Erlotinib	PPAP2A	0.0671582	PPAP2A	8611	phosphatidate phosphohydrolase	Ether Lipid Metabolism; Glycerophospholipid Metabolism; Sphingolipid Metabolism; Glycerolipid Metabolism	Lipid Metabolism
HCC70	Erlotinib	PPAP2B	0.0905966	PPAP2B	8613	phosphatidate phosphohydrolase	Ether Lipid Metabolism; Glycerophospholipid Metabolism; Sphingolipid Metabolism; Glycerolipid Metabolism	Lipid Metabolism
HCC70	Erlotinib	SCD5	0.0723574	SCD5	79966	stearoyl-CoA desaturase	Unsaturated Fatty Acid Biosynthesis	Lipid Metabolism
HCC70	Erlotinib	SLC27A5	0.109614	SLC27A5	10998	microsomal bile acid CoA synthetase	Bile Acid Biosynthesis	Lipid Metabolism
HCC70	Erlotinib	STS	0.109207	STS	412	sulfatase	Androgen and Estrogen Metabolism	Lipid Metabolism
HCC70	Erlotinib	RRM2	0.0832606	RRM2	6241	ribonucleotide reductase	Purine Metabolism; Pyrimidine Metabolism; Glutathione Metabolism	Nucleotide Metabolism; Other Amino Acid Metabolism
HCC70	Erlotinib	GCLC	0.0773368	GCLC	2729	gamma-glutamylcysteine synthetase (gamma-GCShs)	Glutathione Metabolism; Glutamate Metabolism	Other Amino Acid Metabolism; Amino Acid Metabolism
HCC70	Erlotinib	GGT6	0.0759324	GGT6	124975	gamma glutamyl transferase	Cyanoamino Acid Metabolism; Selenoamino Acid Metabolism; Taurine and Hypotaurine Metabolism; Glutathione Metabolism; Arachidonic Acid Metabolism	Other Amino Acid Metabolism; Lipid Metabolism
HCC70	Erlotinib	PCYT2	0.0924534	PCYT2	5833	phosphoethanolamine cytidylyltransferase	Aminophosphonate Metabolism; Glycerophospholipid Metabolism	Other Amino Acid Metabolism; Lipid Metabolism
HCC70	Erlotinib	GSTT2	0.106904	GSTT2	2953	glutathione s transferase	Glutathione Metabolism; Cytochrome P450 Metabolism	Other Amino Acid Metabolism; Xenobiotics Metabolism
HCC70	Erlotinib	NAT1	0.0799152	NAT1	9	N-acetyltransferase	Trinitrotoluene Degradation; Drug Metabolism (non-P450); Caffeine Metabolism	Xenobiotics Metabolism; Secondary Metabolite Metabolism
HS578T	Erlotinib	AANAT	0.137839	AANAT	15	arylalkylamine N-acetyltransferase	Tryptophan Metabolism	Amino Acid Metabolism
HS578T	Erlotinib	NOS1	0.142718	NOS1	4842	nitric oxide synthase	Arginine and Proline Metabolism	Amino Acid Metabolism
HS578T	Erlotinib	NOS3	0.236146	NOS3	4846	nitric oxide synthase	Arginine and Proline Metabolism	Amino Acid Metabolism
HS578T	Erlotinib	TDO2	0.150609	TDO2	6999	tryptophan 2,3-dioxygenase	Tryptophan Metabolism	Amino Acid Metabolism
HS578T	Erlotinib	TYR	0.159879	TYR	7299	tyrosinase	Tyrosine Metabolism; Riboflavin Metabolism; Alkaloid Biosynthesis I	Amino Acid Metabolism; Cofactor and Vitamin Metabolism; Secondary Metabolite Metabolism
HS578T	Erlotinib	DDC	0.130084	DDC	1644	aromatic amino acid decarboxylase	Tyrosine Metabolism; Histidine Metabolism; Phenylalanine Metabolism; Tryptophan Metabolism; Indole and Ipecac Alkaloid Biosynthesis; Alkaloid Biosynthesis I	Amino Acid Metabolism; Secondary Metabolite Metabolism
HS578T	Erlotinib	PIP5K1B	0.165066	PIP5K1B	8395	phosphatidylinositol phosphate kinase	Inositol Phosphate Metabolism	Carbohydrate Metabolism
HS578T	Erlotinib	PIP5K1C	0.127194	PIP5K1C	23396	phosphatidylinositol phosphate kinase	Inositol Phosphate Metabolism	Carbohydrate Metabolism
HS578T	Erlotinib	HMGCS2	0.135143	HMGCS2	3158	HMG CoA synthase	Butanoate Metabolism; Valine, Leucine, and Isoleucine Degradation; Ketone Body Metabolism	Carbohydrate Metabolism; Amino Acid Metabolism; Lipid Metabolism
HS578T	Erlotinib	ADH1A	0.187754	ADH1A	124	alcohol dehydrogenase	Glycolysis / Gluconeogenesis; Tyrosine Metabolism; Retinol Metabolism; Fatty Acid Metabolism; Bile Acid Biosynthesis; 1- and 2- Methylnaphthalene Degradation; Cytochrome P450 Metabolism; 3-Chloroacrylic Acid Degradation	Carbohydrate Metabolism; Amino Acid Metabolism; Lipid Metabolism; Cofactor and Vitamin Metabolism; Xenobiotics Metabolism
HS578T	Erlotinib	MDH2	0.184771	MDH2	4191	malate dehydrogenase	TCA Cycle; Pyruvate Metabolism; Glyoxylate and Dicarboxylate Metabolism; Carbon Fixation;	Carbohydrate Metabolism; Energy Metabolism
HS578T	Erlotinib	ACADS	0.146147	ACADS	35	medium chain acyl CoA dehydrogenase	Fatty Acid Metabolism; Butanoate Metabolism; Valine, Leucine, and Isoleucine Degradation	Carbohydrate Metabolism; Lipid Metabolism
HS578T	Erlotinib	NMNAT3	0.168927	NMNAT3	349565	NMN adenylyltransferase	Nicotinate and Nicotinamide Metabolism	Cofactor and Vitamin Metabolism
HS578T	Erlotinib	NT5C	0.143718	NT5C	30833	5'-nucleotidase	Nicotinate and Nicotinamide Metabolism; Pyrimidine Metabolism; Purine Metabolism	Cofactor and Vitamin Metabolism; Nucleotide Metabolism
HS578T	Erlotinib	NT5C3B	0.149928	NT5C3B	115024	5'-nucleotidase	Nicotinate and Nicotinamide Metabolism; Pyrimidine Metabolism; Purine Metabolism	Cofactor and Vitamin Metabolism; Nucleotide Metabolism
HS578T	Erlotinib	ACSL6	0.159337	ACSL6	23305	arachidonyl CoA synthetase	Fatty Acid Metabolism	Lipid Metabolism
HS578T	Erlotinib	GPAT2	0.124372	GPAT2	150763	sn glycerol phosphate acyl transferase	Glycerolipid Metabolism	Lipid Metabolism
HS578T	Erlotinib	HMGCR	0.119216	HMGCR	3156	3-hydroxy-methylglutaryl coenzyme A	Steroid Biosynthesis	Lipid Metabolism
HS578T	Erlotinib	PLA2G12A	0.144942	PLA2G12A	81579	phospholipase a2	Arachidonic Acid Metabolism; Ether Lipid Metabolism; Glycerophospholipid Metabolism; Alpha-Linolenic Acid Metabolism; Linoleic Acid Metabolism	Lipid Metabolism
HS578T	Erlotinib	PLA2G2F	0.143077	PLA2G2F	64600	phospholipase a2	Arachidonic Acid Metabolism; Ether Lipid Metabolism; Glycerophospholipid Metabolism; Alpha-Linolenic Acid Metabolism; Linoleic Acid Metabolism	Lipid Metabolism
HS578T	Erlotinib	PLA2G4A	0.115031	PLA2G4A	5321	phospholipase a2	Arachidonic Acid Metabolism; Ether Lipid Metabolism; Glycerophospholipid Metabolism; Alpha-Linolenic Acid Metabolism; Linoleic Acid Metabolism	Lipid Metabolism
HS578T	Erlotinib	PPAP2A	0.180086	PPAP2A	8611	phosphatidate phosphohydrolase	Ether Lipid Metabolism; Glycerophospholipid Metabolism; Sphingolipid Metabolism; Glycerolipid Metabolism	Lipid Metabolism
HS578T	Erlotinib	STS	0.131765	STS	412	sulfatase	Androgen and Estrogen Metabolism	Lipid Metabolism
HS578T	Erlotinib	HSD17B10	0.12048	HSD17B10	3028	acyl-CoA dehydrogenase	Fatty Acid Metabolism; Valine, Leucine, and Isoleucine Degradation	Lipid Metabolism; Amino Acid Metabolism
HS578T	Erlotinib	SQLE	0.153724	SQLE	6713	squalene epoxidase	Steroid Biosynthesis; Terpenoid Biosynthesis	Lipid Metabolism; Secondary Metabolite Metabolism
HS578T	Erlotinib	TYMP	0.134089	TYMP	1890	thymidine phosphorylase	Pyrimidine Metabolism; Purine Metabolism; Drug Metabolism (non-P450)	Nucleotide Metabolism; Xenobiotics Metabolism
HS578T	Erlotinib	UCK2	0.114311	UCK2	7371	uridine-cytidine nucleoside kinase	Pyrimidine Metabolism; Drug Metabolism (non-P450)	Nucleotide Metabolism; Xenobiotics Metabolism
HS578T	Erlotinib	GSTA5	0.120332	GSTA5	221357	glutathione s transferase	Glutathione Metabolism; Cytochrome P450 Metabolism	Other Amino Acid Metabolism; Xenobiotics Metabolism
HS578T	Erlotinib	MGST3	0.13899	MGST3	4259	glutathione s transferase	Glutathione Metabolism; Cytochrome P450 Metabolism	Other Amino Acid Metabolism; Xenobiotics Metabolism
